# Supplementary material for: Tracing the evolution and genomic dynamics of mating-type loci in Cryptococcus pathogens and closely related species
Source: bioRxiv. 2025 Aug 30:2025.02.12.637874. Originally published 2025 Feb 16. Preprint. [Version 2] doi: 10.1101/2025.02.12.637874 (PMC11844451; doi:10.1101/2025.02.12.637874)
Supplement: Supplement 18 — S4 Appendix. GC content and codon composition/usage analysis. (A) Genome-wide GC content and deviation from genome mean in clade B and D strains included in Fig 2. (B) GC content reduction in the P/R locus relative to genome-wide background (clades C and D). (C) Neutral comparison of non-coding GC in P/R locus vs. chromosome-matched background windows (Test 1). (D) Third-position codon usage (AT3 vs. GC3) in P/R locus vs. background (Test 2). (E) Codon usage and bias metrics in P/R vs. matched background genes (Tests 2 & 3). (F) Statistical tests for codon usage bias in P/R vs. background (Tests 3 & 4). (G) Tests for reduced codon adaptation (CAI) after controlling for GC3 and gene length (Test 4). [file media-18.xlsx]

## Sheet: S4 Appendix - index
S4 Appendix. GC content and codon composition/usage analysis
	Sheet A. Genome-wide GC content and deviation from genome mean in clade B and D strains included in Fig 2.
	Sheet B. GC content reduction in the P/R locus relative to genome-wide background (clades C and D)
	Sheet C. Neutral comparison of non-coding GC in P/R locus vs. chromosome-matched background windows (Test1). Uses intergenic plus intronic GC to test gBGC-only. hypotheses
	Sheet D. Third-position codon usage (AT3 vs. GC3) in P/R locus vs. background (Test2). Captures neutral and selective forces acting on synonymous third positions.
	Sheet E. Codon usage and bias metrics in P/R vs. matched background genes (Test 2 & 3). Contains GC3, Fop, Nc, ENC, ΔENC, and CAI raw metrics per group.
	Sheet F. Statistical tests for codon usage bias in P/R vs. background (Test 3 & 4). Includes medians, permutation tests for Fop, Nc, ΔENC, CAI, Fop (matched)
	Sheet G. Tests for reduced codon adaptation (CAI) after controlling for GC3 and gene length (Test 4). Regression-adjusted CAI and residual test results

## Sheet: A
A. Raw GC content and deviation from the genome mean GC in clade B and D strains shown in Fig 2.
Script: 00_gc_content_analysis_and_plots.py (parameters: --window_size 1000 --step_size 1000 --coordinates_file --zoom_window_size 250 --zoom_step_size 250 --deviation_mode genome)
Cryptococcus_amylolentus_CBS6273						Cryptococcus_sp._DSM108351						Kwoniella_heveanensis_CBS569						Kwoniella_mangrovensis_CBS8507
Strain_ID	Contig_ID	Position_Mb	GC_Content_pct	GC_Deviation_pct		Strain_ID	Contig_ID	Position_Mb	GC_Content_pct	GC_Deviation_pct		Strain_ID	Contig_ID	Position_Mb	GC_Content_pct	GC_Deviation_pct		Strain_ID	Contig_ID	Position_Mb	GC_Content_pct	GC_Deviation_pct
Cryptococcus_amylolentus_CBS6273	MEKH01000001.1	0.0005	53.4	-0.0134591		Cryptococcus_sp._DSM108351	chr_1	0.0005	62.3	3.05894		Kwoniella_heveanensis_CBS569	chr_1	0.0005	51.7	-0.215489		Kwoniella_mangrovensis_CBS8507	ctg_1	0.0005	56.6	11.6822
Cryptococcus_amylolentus_CBS6273	MEKH01000001.1	0.0015	59.4	5.98654		Cryptococcus_sp._DSM108351	chr_1	0.0015	53.6	-5.64106		Kwoniella_heveanensis_CBS569	chr_1	0.0015	46.1	-5.81549		Kwoniella_mangrovensis_CBS8507	ctg_1	0.0015	47.7	2.78218
Cryptococcus_amylolentus_CBS6273	MEKH01000001.1	0.0025	53	-0.413459		Cryptococcus_sp._DSM108351	chr_1	0.0025	51.3	-7.94106		Kwoniella_heveanensis_CBS569	chr_1	0.0025	50.9	-1.01549		Kwoniella_mangrovensis_CBS8507	ctg_1	0.0025	50.5	5.58218
Cryptococcus_amylolentus_CBS6273	MEKH01000001.1	0.0035	48.2	-5.21346		Cryptococcus_sp._DSM108351	chr_1	0.0035	55.1	-4.14106		Kwoniella_heveanensis_CBS569	chr_1	0.0035	52.9	0.984511		Kwoniella_mangrovensis_CBS8507	ctg_1	0.0035	50	5.08218
Cryptococcus_amylolentus_CBS6273	MEKH01000001.1	0.0045	50.8	-2.61346		Cryptococcus_sp._DSM108351	chr_1	0.0045	60	0.75894		Kwoniella_heveanensis_CBS569	chr_1	0.0045	54	2.08451		Kwoniella_mangrovensis_CBS8507	ctg_1	0.0045	51.2	6.28218
Cryptococcus_amylolentus_CBS6273	MEKH01000001.1	0.0055	47.6	-5.81346		Cryptococcus_sp._DSM108351	chr_1	0.0055	54.6	-4.64106		Kwoniella_heveanensis_CBS569	chr_1	0.0055	50	-1.91549		Kwoniella_mangrovensis_CBS8507	ctg_1	0.0055	52.7	7.78218
Cryptococcus_amylolentus_CBS6273	MEKH01000001.1	0.0065	49.6	-3.81346		Cryptococcus_sp._DSM108351	chr_1	0.0065	53	-6.24106		Kwoniella_heveanensis_CBS569	chr_1	0.0065	50.7	-1.21549		Kwoniella_mangrovensis_CBS8507	ctg_1	0.0065	50.2	5.28218
Cryptococcus_amylolentus_CBS6273	MEKH01000001.1	0.0075	51.9	-1.51346		Cryptococcus_sp._DSM108351	chr_1	0.0075	58.4	-0.84106		Kwoniella_heveanensis_CBS569	chr_1	0.0075	51.7	-0.215489		Kwoniella_mangrovensis_CBS8507	ctg_1	0.0075	63.5	18.5822
Cryptococcus_amylolentus_CBS6273	MEKH01000001.1	0.0085	51.8	-1.61346		Cryptococcus_sp._DSM108351	chr_1	0.0085	56.3	-2.94106		Kwoniella_heveanensis_CBS569	chr_1	0.0085	55	3.08451		Kwoniella_mangrovensis_CBS8507	ctg_1	0.0085	52.2	7.28218
Cryptococcus_amylolentus_CBS6273	MEKH01000001.1	0.0095	51.7	-1.71346		Cryptococcus_sp._DSM108351	chr_1	0.0095	58.4	-0.84106		Kwoniella_heveanensis_CBS569	chr_1	0.0095	52.8	0.884511		Kwoniella_mangrovensis_CBS8507	ctg_1	0.0095	48.1	3.18218
Cryptococcus_amylolentus_CBS6273	MEKH01000001.1	0.0105	48.7	-4.71346		Cryptococcus_sp._DSM108351	chr_1	0.0105	57.1	-2.14106		Kwoniella_heveanensis_CBS569	chr_1	0.0105	55	3.08451		Kwoniella_mangrovensis_CBS8507	ctg_1	0.0105	49.1	4.18218
Cryptococcus_amylolentus_CBS6273	MEKH01000001.1	0.0115	55.9	2.48654		Cryptococcus_sp._DSM108351	chr_1	0.0115	54.7	-4.54106		Kwoniella_heveanensis_CBS569	chr_1	0.0115	53	1.08451		Kwoniella_mangrovensis_CBS8507	ctg_1	0.0115	52.1	7.18218
Cryptococcus_amylolentus_CBS6273	MEKH01000001.1	0.0125	53.5	0.0865409		Cryptococcus_sp._DSM108351	chr_1	0.0125	56.2	-3.04106		Kwoniella_heveanensis_CBS569	chr_1	0.0125	53.1	1.18451		Kwoniella_mangrovensis_CBS8507	ctg_1	0.0125	50.6	5.68218
Cryptococcus_amylolentus_CBS6273	MEKH01000001.1	0.0135	54.7	1.28654		Cryptococcus_sp._DSM108351	chr_1	0.0135	52.9	-6.34106		Kwoniella_heveanensis_CBS569	chr_1	0.0135	53.4	1.48451		Kwoniella_mangrovensis_CBS8507	ctg_1	0.0135	50.4	5.48218
Cryptococcus_amylolentus_CBS6273	MEKH01000001.1	0.0145	51.5	-1.91346		Cryptococcus_sp._DSM108351	chr_1	0.0145	55.1	-4.14106		Kwoniella_heveanensis_CBS569	chr_1	0.0145	49.7	-2.21549		Kwoniella_mangrovensis_CBS8507	ctg_1	0.0145	58.9	13.9822
Cryptococcus_amylolentus_CBS6273	MEKH01000001.1	0.0155	53.7	0.286541		Cryptococcus_sp._DSM108351	chr_1	0.0155	54.6	-4.64106		Kwoniella_heveanensis_CBS569	chr_1	0.0155	52	0.0845112		Kwoniella_mangrovensis_CBS8507	ctg_1	0.0155	56.7	11.7822
Cryptococcus_amylolentus_CBS6273	MEKH01000001.1	0.0165	48	-5.41346		Cryptococcus_sp._DSM108351	chr_1	0.0165	56.7	-2.54106		Kwoniella_heveanensis_CBS569	chr_1	0.0165	50.5	-1.41549		Kwoniella_mangrovensis_CBS8507	ctg_1	0.0165	48	3.08218
Cryptococcus_amylolentus_CBS6273	MEKH01000001.1	0.0175	53.6	0.186541		Cryptococcus_sp._DSM108351	chr_1	0.0175	57.6	-1.64106		Kwoniella_heveanensis_CBS569	chr_1	0.0175	47.7	-4.21549		Kwoniella_mangrovensis_CBS8507	ctg_1	0.0175	50.4	5.48218
Cryptococcus_amylolentus_CBS6273	MEKH01000001.1	0.0185	50.2	-3.21346		Cryptococcus_sp._DSM108351	chr_1	0.0185	57.3	-1.94106		Kwoniella_heveanensis_CBS569	chr_1	0.0185	52.4	0.484511		Kwoniella_mangrovensis_CBS8507	ctg_1	0.0185	48.9	3.98218
Cryptococcus_amylolentus_CBS6273	MEKH01000001.1	0.0195	50	-3.41346		Cryptococcus_sp._DSM108351	chr_1	0.0195	56.1	-3.14106		Kwoniella_heveanensis_CBS569	chr_1	0.0195	51.3	-0.615489		Kwoniella_mangrovensis_CBS8507	ctg_1	0.0195	52.1	7.18218
Cryptococcus_amylolentus_CBS6273	MEKH01000001.1	0.0205	53.1	-0.313459		Cryptococcus_sp._DSM108351	chr_1	0.0205	56.8	-2.44106		Kwoniella_heveanensis_CBS569	chr_1	0.0205	54.1	2.18451		Kwoniella_mangrovensis_CBS8507	ctg_1	0.0205	48.9	3.98218
Cryptococcus_amylolentus_CBS6273	MEKH01000001.1	0.0215	47.6	-5.81346		Cryptococcus_sp._DSM108351	chr_1	0.0215	53.8	-5.44106		Kwoniella_heveanensis_CBS569	chr_1	0.0215	52.7	0.784511		Kwoniella_mangrovensis_CBS8507	ctg_1	0.0215	47	2.08218
Cryptococcus_amylolentus_CBS6273	MEKH01000001.1	0.0225	48.8	-4.61346		Cryptococcus_sp._DSM108351	chr_1	0.0225	56.6	-2.64106		Kwoniella_heveanensis_CBS569	chr_1	0.0225	52.6	0.684511		Kwoniella_mangrovensis_CBS8507	ctg_1	0.0225	46.1	1.18218
Cryptococcus_amylolentus_CBS6273	MEKH01000001.1	0.0235	47.5	-5.91346		Cryptococcus_sp._DSM108351	chr_1	0.0235	64.6	5.35894		Kwoniella_heveanensis_CBS569	chr_1	0.0235	53.5	1.58451		Kwoniella_mangrovensis_CBS8507	ctg_1	0.0235	48.7	3.78218
Cryptococcus_amylolentus_CBS6273	MEKH01000001.1	0.0245	51	-2.41346		Cryptococcus_sp._DSM108351	chr_1	0.0245	65.1	5.85894		Kwoniella_heveanensis_CBS569	chr_1	0.0245	53.4	1.48451		Kwoniella_mangrovensis_CBS8507	ctg_1	0.0245	48.9	3.98218
Cryptococcus_amylolentus_CBS6273	MEKH01000001.1	0.0255	50.2	-3.21346		Cryptococcus_sp._DSM108351	chr_1	0.0255	60.7	1.45894		Kwoniella_heveanensis_CBS569	chr_1	0.0255	51.6	-0.315489		Kwoniella_mangrovensis_CBS8507	ctg_1	0.0255	43.8	-1.11782
Cryptococcus_amylolentus_CBS6273	MEKH01000001.1	0.0265	50.7	-2.71346		Cryptococcus_sp._DSM108351	chr_1	0.0265	63.5	4.25894		Kwoniella_heveanensis_CBS569	chr_1	0.0265	51.2	-0.715489		Kwoniella_mangrovensis_CBS8507	ctg_1	0.0265	44.6	-0.317821
Cryptococcus_amylolentus_CBS6273	MEKH01000001.1	0.0275	58.5	5.08654		Cryptococcus_sp._DSM108351	chr_1	0.0275	65.1	5.85894		Kwoniella_heveanensis_CBS569	chr_1	0.0275	53.1	1.18451		Kwoniella_mangrovensis_CBS8507	ctg_1	0.0275	46.7	1.78218
Cryptococcus_amylolentus_CBS6273	MEKH01000001.1	0.0285	65	11.5865		Cryptococcus_sp._DSM108351	chr_1	0.0285	67	7.75894		Kwoniella_heveanensis_CBS569	chr_1	0.0285	55.7	3.78451		Kwoniella_mangrovensis_CBS8507	ctg_1	0.0285	46.3	1.38218
Cryptococcus_amylolentus_CBS6273	MEKH01000001.1	0.0295	59	5.58654		Cryptococcus_sp._DSM108351	chr_1	0.0295	62.9	3.65894		Kwoniella_heveanensis_CBS569	chr_1	0.0295	52.5	0.584511		Kwoniella_mangrovensis_CBS8507	ctg_1	0.0295	45.7	0.782179
Cryptococcus_amylolentus_CBS6273	MEKH01000001.1	0.0305	55.8	2.38654		Cryptococcus_sp._DSM108351	chr_1	0.0305	64.7	5.45894		Kwoniella_heveanensis_CBS569	chr_1	0.0305	52.1	0.184511		Kwoniella_mangrovensis_CBS8507	ctg_1	0.0305	46.4	1.48218
Cryptococcus_amylolentus_CBS6273	MEKH01000001.1	0.0315	51.4	-2.01346		Cryptococcus_sp._DSM108351	chr_1	0.0315	62.7	3.45894		Kwoniella_heveanensis_CBS569	chr_1	0.0315	51.9	-0.0154888		Kwoniella_mangrovensis_CBS8507	ctg_1	0.0315	48.1	3.18218
Cryptococcus_amylolentus_CBS6273	MEKH01000001.1	0.0325	49.8	-3.61346		Cryptococcus_sp._DSM108351	chr_1	0.0325	54.8	-4.44106		Kwoniella_heveanensis_CBS569	chr_1	0.0325	53.4	1.48451		Kwoniella_mangrovensis_CBS8507	ctg_1	0.0325	49	4.08218
Cryptococcus_amylolentus_CBS6273	MEKH01000001.1	0.0335	49.9	-3.51346		Cryptococcus_sp._DSM108351	chr_1	0.0335	51.9	-7.34106		Kwoniella_heveanensis_CBS569	chr_1	0.0335	51.5	-0.415489		Kwoniella_mangrovensis_CBS8507	ctg_1	0.0335	46.4	1.48218
Cryptococcus_amylolentus_CBS6273	MEKH01000001.1	0.0345	48.8	-4.61346		Cryptococcus_sp._DSM108351	chr_1	0.0345	52.6	-6.64106		Kwoniella_heveanensis_CBS569	chr_1	0.0345	53.5	1.58451		Kwoniella_mangrovensis_CBS8507	ctg_1	0.0345	44.8	-0.117821
Cryptococcus_amylolentus_CBS6273	MEKH01000001.1	0.0355	51.3	-2.11346		Cryptococcus_sp._DSM108351	chr_1	0.0355	48.7	-10.5411		Kwoniella_heveanensis_CBS569	chr_1	0.0355	54.6	2.68451		Kwoniella_mangrovensis_CBS8507	ctg_1	0.0355	48.1	3.18218
Cryptococcus_amylolentus_CBS6273	MEKH01000001.1	0.0365	55.2	1.78654		Cryptococcus_sp._DSM108351	chr_1	0.0365	49.4	-9.84106		Kwoniella_heveanensis_CBS569	chr_1	0.0365	53	1.08451		Kwoniella_mangrovensis_CBS8507	ctg_1	0.0365	46.7	1.78218
Cryptococcus_amylolentus_CBS6273	MEKH01000001.1	0.0375	55.7	2.28654		Cryptococcus_sp._DSM108351	chr_1	0.0375	51.1	-8.14106		Kwoniella_heveanensis_CBS569	chr_1	0.0375	51.1	-0.815489		Kwoniella_mangrovensis_CBS8507	ctg_1	0.0375	41.2	-3.71782
Cryptococcus_amylolentus_CBS6273	MEKH01000001.1	0.0385	55.7	2.28654		Cryptococcus_sp._DSM108351	chr_1	0.0385	52.7	-6.54106		Kwoniella_heveanensis_CBS569	chr_1	0.0385	54.1	2.18451		Kwoniella_mangrovensis_CBS8507	ctg_1	0.0385	41.2	-3.71782
Cryptococcus_amylolentus_CBS6273	MEKH01000001.1	0.0395	58.8	5.38654		Cryptococcus_sp._DSM108351	chr_1	0.0395	52.8	-6.44106		Kwoniella_heveanensis_CBS569	chr_1	0.0395	51.5	-0.415489		Kwoniella_mangrovensis_CBS8507	ctg_1	0.0395	48.6	3.68218
Cryptococcus_amylolentus_CBS6273	MEKH01000001.1	0.0405	53.9	0.486541		Cryptococcus_sp._DSM108351	chr_1	0.0405	52.6	-6.64106		Kwoniella_heveanensis_CBS569	chr_1	0.0405	54.6	2.68451		Kwoniella_mangrovensis_CBS8507	ctg_1	0.0405	45.6	0.682179
Cryptococcus_amylolentus_CBS6273	MEKH01000001.1	0.0415	53.6	0.186541		Cryptococcus_sp._DSM108351	chr_1	0.0415	51.2	-8.04106		Kwoniella_heveanensis_CBS569	chr_1	0.0415	51.1	-0.815489		Kwoniella_mangrovensis_CBS8507	ctg_1	0.0415	45.8	0.882179
Cryptococcus_amylolentus_CBS6273	MEKH01000001.1	0.0425	50.4	-3.01346		Cryptococcus_sp._DSM108351	chr_1	0.0425	57	-2.24106		Kwoniella_heveanensis_CBS569	chr_1	0.0425	52.2	0.284511		Kwoniella_mangrovensis_CBS8507	ctg_1	0.0425	44.9	-0.0178207
Cryptococcus_amylolentus_CBS6273	MEKH01000001.1	0.0435	49	-4.41346		Cryptococcus_sp._DSM108351	chr_1	0.0435	60.7	1.45894		Kwoniella_heveanensis_CBS569	chr_1	0.0435	51.5	-0.415489		Kwoniella_mangrovensis_CBS8507	ctg_1	0.0435	41.6	-3.31782
Cryptococcus_amylolentus_CBS6273	MEKH01000001.1	0.0445	46.7	-6.71346		Cryptococcus_sp._DSM108351	chr_1	0.0445	63.6	4.35894		Kwoniella_heveanensis_CBS569	chr_1	0.0445	51.9	-0.0154888		Kwoniella_mangrovensis_CBS8507	ctg_1	0.0445	45.4	0.482179
Cryptococcus_amylolentus_CBS6273	MEKH01000001.1	0.0455	48.7	-4.71346		Cryptococcus_sp._DSM108351	chr_1	0.0455	62.2	2.95894		Kwoniella_heveanensis_CBS569	chr_1	0.0455	54	2.08451		Kwoniella_mangrovensis_CBS8507	ctg_1	0.0455	47.4	2.48218
Cryptococcus_amylolentus_CBS6273	MEKH01000001.1	0.0465	47.8	-5.61346		Cryptococcus_sp._DSM108351	chr_1	0.0465	56.6	-2.64106		Kwoniella_heveanensis_CBS569	chr_1	0.0465	53.7	1.78451		Kwoniella_mangrovensis_CBS8507	ctg_1	0.0465	45	0.0821793
Cryptococcus_amylolentus_CBS6273	MEKH01000001.1	0.0475	47.4	-6.01346		Cryptococcus_sp._DSM108351	chr_1	0.0475	56.9	-2.34106		Kwoniella_heveanensis_CBS569	chr_1	0.0475	53.3	1.38451		Kwoniella_mangrovensis_CBS8507	ctg_1	0.0475	46.8	1.88218
Cryptococcus_amylolentus_CBS6273	MEKH01000001.1	0.0485	49.4	-4.01346		Cryptococcus_sp._DSM108351	chr_1	0.0485	57.2	-2.04106		Kwoniella_heveanensis_CBS569	chr_1	0.0485	54.9	2.98451		Kwoniella_mangrovensis_CBS8507	ctg_1	0.0485	46.4	1.48218
Cryptococcus_amylolentus_CBS6273	MEKH01000001.1	0.0495	50.2	-3.21346		Cryptococcus_sp._DSM108351	chr_1	0.0495	57.9	-1.34106		Kwoniella_heveanensis_CBS569	chr_1	0.0495	54.5	2.58451		Kwoniella_mangrovensis_CBS8507	ctg_1	0.0495	45.1	0.182179
Cryptococcus_amylolentus_CBS6273	MEKH01000001.1	0.0505	50.4	-3.01346		Cryptococcus_sp._DSM108351	chr_1	0.0505	54.2	-5.04106		Kwoniella_heveanensis_CBS569	chr_1	0.0505	56.1	4.18451		Kwoniella_mangrovensis_CBS8507	ctg_1	0.0505	44	-0.917821
Cryptococcus_amylolentus_CBS6273	MEKH01000001.1	0.0515	48.5	-4.91346		Cryptococcus_sp._DSM108351	chr_1	0.0515	57.3	-1.94106		Kwoniella_heveanensis_CBS569	chr_1	0.0515	58.9	6.98451		Kwoniella_mangrovensis_CBS8507	ctg_1	0.0515	46.3	1.38218
Cryptococcus_amylolentus_CBS6273	MEKH01000001.1	0.0525	61.1	7.68654		Cryptococcus_sp._DSM108351	chr_1	0.0525	58.2	-1.04106		Kwoniella_heveanensis_CBS569	chr_1	0.0525	52.6	0.684511		Kwoniella_mangrovensis_CBS8507	ctg_1	0.0525	44.9	-0.0178207
Cryptococcus_amylolentus_CBS6273	MEKH01000001.1	0.0535	54.7	1.28654		Cryptococcus_sp._DSM108351	chr_1	0.0535	60.6	1.35894		Kwoniella_heveanensis_CBS569	chr_1	0.0535	53.6	1.68451		Kwoniella_mangrovensis_CBS8507	ctg_1	0.0535	44.1	-0.817821
Cryptococcus_amylolentus_CBS6273	MEKH01000001.1	0.0545	53.6	0.186541		Cryptococcus_sp._DSM108351	chr_1	0.0545	59.9	0.65894		Kwoniella_heveanensis_CBS569	chr_1	0.0545	53.7	1.78451		Kwoniella_mangrovensis_CBS8507	ctg_1	0.0545	44.1	-0.817821
Cryptococcus_amylolentus_CBS6273	MEKH01000001.1	0.0555	62.4	8.98654		Cryptococcus_sp._DSM108351	chr_1	0.0555	60.2	0.95894		Kwoniella_heveanensis_CBS569	chr_1	0.0555	53.3	1.38451		Kwoniella_mangrovensis_CBS8507	ctg_1	0.0555	46.8	1.88218
Cryptococcus_amylolentus_CBS6273	MEKH01000001.1	0.0565	48.4	-5.01346		Cryptococcus_sp._DSM108351	chr_1	0.0565	55.7	-3.54106		Kwoniella_heveanensis_CBS569	chr_1	0.0565	54.2	2.28451		Kwoniella_mangrovensis_CBS8507	ctg_1	0.0565	45.7	0.782179
Cryptococcus_amylolentus_CBS6273	MEKH01000001.1	0.0575	55.1	1.68654		Cryptococcus_sp._DSM108351	chr_1	0.0575	51.8	-7.44106		Kwoniella_heveanensis_CBS569	chr_1	0.0575	54.1	2.18451		Kwoniella_mangrovensis_CBS8507	ctg_1	0.0575	50.2	5.28218
Cryptococcus_amylolentus_CBS6273	MEKH01000001.1	0.0585	53.5	0.0865409		Cryptococcus_sp._DSM108351	chr_1	0.0585	54.3	-4.94106		Kwoniella_heveanensis_CBS569	chr_1	0.0585	49.6	-2.31549		Kwoniella_mangrovensis_CBS8507	ctg_1	0.0585	46	1.08218
Cryptococcus_amylolentus_CBS6273	MEKH01000001.1	0.0595	55.4	1.98654		Cryptococcus_sp._DSM108351	chr_1	0.0595	53.4	-5.84106		Kwoniella_heveanensis_CBS569	chr_1	0.0595	52.6	0.684511		Kwoniella_mangrovensis_CBS8507	ctg_1	0.0595	42.6	-2.31782
Cryptococcus_amylolentus_CBS6273	MEKH01000001.1	0.0605	52.5	-0.913459		Cryptococcus_sp._DSM108351	chr_1	0.0605	53.3	-5.94106		Kwoniella_heveanensis_CBS569	chr_1	0.0605	51.6	-0.315489		Kwoniella_mangrovensis_CBS8507	ctg_1	0.0605	42.6	-2.31782
Cryptococcus_amylolentus_CBS6273	MEKH01000001.1	0.0615	50.8	-2.61346		Cryptococcus_sp._DSM108351	chr_1	0.0615	53.6	-5.64106		Kwoniella_heveanensis_CBS569	chr_1	0.0615	48	-3.91549		Kwoniella_mangrovensis_CBS8507	ctg_1	0.0615	42	-2.91782
Cryptococcus_amylolentus_CBS6273	MEKH01000001.1	0.0625	52.2	-1.21346		Cryptococcus_sp._DSM108351	chr_1	0.0625	61.6	2.35894		Kwoniella_heveanensis_CBS569	chr_1	0.0625	51.8	-0.115489		Kwoniella_mangrovensis_CBS8507	ctg_1	0.0625	43.8	-1.11782
Cryptococcus_amylolentus_CBS6273	MEKH01000001.1	0.0635	55	1.58654		Cryptococcus_sp._DSM108351	chr_1	0.0635	68.1	8.85894		Kwoniella_heveanensis_CBS569	chr_1	0.0635	50.5	-1.41549		Kwoniella_mangrovensis_CBS8507	ctg_1	0.0635	44.2	-0.717821
Cryptococcus_amylolentus_CBS6273	MEKH01000001.1	0.0645	48.8	-4.61346		Cryptococcus_sp._DSM108351	chr_1	0.0645	66.5	7.25894		Kwoniella_heveanensis_CBS569	chr_1	0.0645	52.9	0.984511		Kwoniella_mangrovensis_CBS8507	ctg_1	0.0645	42.3	-2.61782
Cryptococcus_amylolentus_CBS6273	MEKH01000001.1	0.0655	51.5	-1.91346		Cryptococcus_sp._DSM108351	chr_1	0.0655	61.9	2.65894		Kwoniella_heveanensis_CBS569	chr_1	0.0655	54.6	2.68451		Kwoniella_mangrovensis_CBS8507	ctg_1	0.0655	44.6	-0.317821
Cryptococcus_amylolentus_CBS6273	MEKH01000001.1	0.0665	50.4	-3.01346		Cryptococcus_sp._DSM108351	chr_1	0.0665	64.5	5.25894		Kwoniella_heveanensis_CBS569	chr_1	0.0665	49.3	-2.61549		Kwoniella_mangrovensis_CBS8507	ctg_1	0.0665	49.6	4.68218
Cryptococcus_amylolentus_CBS6273	MEKH01000001.1	0.0675	51.5	-1.91346		Cryptococcus_sp._DSM108351	chr_1	0.0675	64.9	5.65894		Kwoniella_heveanensis_CBS569	chr_1	0.0675	58.1	6.18451		Kwoniella_mangrovensis_CBS8507	ctg_1	0.0675	43.1	-1.81782
Cryptococcus_amylolentus_CBS6273	MEKH01000001.1	0.0685	54.5	1.08654		Cryptococcus_sp._DSM108351	chr_1	0.0685	60.5	1.25894		Kwoniella_heveanensis_CBS569	chr_1	0.0685	54.3	2.38451		Kwoniella_mangrovensis_CBS8507	ctg_1	0.0685	43.1	-1.81782
Cryptococcus_amylolentus_CBS6273	MEKH01000001.1	0.0695	60.5	7.08654		Cryptococcus_sp._DSM108351	chr_1	0.0695	63.6	4.35894		Kwoniella_heveanensis_CBS569	chr_1	0.0695	50.4	-1.51549		Kwoniella_mangrovensis_CBS8507	ctg_1	0.0695	39.2	-5.71782
Cryptococcus_amylolentus_CBS6273	MEKH01000001.1	0.0705	55.2	1.78654		Cryptococcus_sp._DSM108351	chr_1	0.0705	66.8	7.55894		Kwoniella_heveanensis_CBS569	chr_1	0.0705	46.8	-5.11549		Kwoniella_mangrovensis_CBS8507	ctg_1	0.0705	45.2	0.282179
Cryptococcus_amylolentus_CBS6273	MEKH01000001.1	0.0715	48.8	-4.61346		Cryptococcus_sp._DSM108351	chr_1	0.0715	65.7	6.45894		Kwoniella_heveanensis_CBS569	chr_1	0.0715	55.2	3.28451		Kwoniella_mangrovensis_CBS8507	ctg_1	0.0715	47.3	2.38218
Cryptococcus_amylolentus_CBS6273	MEKH01000001.1	0.0725	49.6	-3.81346		Cryptococcus_sp._DSM108351	chr_1	0.0725	68.3	9.05894		Kwoniella_heveanensis_CBS569	chr_1	0.0725	51.8	-0.115489		Kwoniella_mangrovensis_CBS8507	ctg_1	0.0725	47.6	2.68218
Cryptococcus_amylolentus_CBS6273	MEKH01000001.1	0.0735	49.8	-3.61346		Cryptococcus_sp._DSM108351	chr_1	0.0735	66.3	7.05894		Kwoniella_heveanensis_CBS569	chr_1	0.0735	48.9	-3.01549		Kwoniella_mangrovensis_CBS8507	ctg_1	0.0735	46.1	1.18218
Cryptococcus_amylolentus_CBS6273	MEKH01000001.1	0.0745	52.8	-0.613459		Cryptococcus_sp._DSM108351	chr_1	0.0745	70.7	11.4589		Kwoniella_heveanensis_CBS569	chr_1	0.0745	55.8	3.88451		Kwoniella_mangrovensis_CBS8507	ctg_1	0.0745	47.2	2.28218
Cryptococcus_amylolentus_CBS6273	MEKH01000001.1	0.0755	53.4	-0.0134591		Cryptococcus_sp._DSM108351	chr_1	0.0755	65.6	6.35894		Kwoniella_heveanensis_CBS569	chr_1	0.0755	54.5	2.58451		Kwoniella_mangrovensis_CBS8507	ctg_1	0.0755	47.5	2.58218
Cryptococcus_amylolentus_CBS6273	MEKH01000001.1	0.0765	52.6	-0.813459		Cryptococcus_sp._DSM108351	chr_1	0.0765	65.8	6.55894		Kwoniella_heveanensis_CBS569	chr_1	0.0765	50.8	-1.11549		Kwoniella_mangrovensis_CBS8507	ctg_1	0.0765	44.5	-0.417821
Cryptococcus_amylolentus_CBS6273	MEKH01000001.1	0.0775	54.2	0.786541		Cryptococcus_sp._DSM108351	chr_1	0.0775	57.2	-2.04106		Kwoniella_heveanensis_CBS569	chr_1	0.0775	54.4	2.48451		Kwoniella_mangrovensis_CBS8507	ctg_1	0.0775	40.7	-4.21782
Cryptococcus_amylolentus_CBS6273	MEKH01000001.1	0.0785	54.4	0.986541		Cryptococcus_sp._DSM108351	chr_1	0.0785	58.1	-1.14106		Kwoniella_heveanensis_CBS569	chr_1	0.0785	54	2.08451		Kwoniella_mangrovensis_CBS8507	ctg_1	0.0785	42.3	-2.61782
Cryptococcus_amylolentus_CBS6273	MEKH01000001.1	0.0795	54.4	0.986541		Cryptococcus_sp._DSM108351	chr_1	0.0795	59.7	0.45894		Kwoniella_heveanensis_CBS569	chr_1	0.0795	54.2	2.28451		Kwoniella_mangrovensis_CBS8507	ctg_1	0.0795	44.6	-0.317821
Cryptococcus_amylolentus_CBS6273	MEKH01000001.1	0.0805	55.4	1.98654		Cryptococcus_sp._DSM108351	chr_1	0.0805	51.8	-7.44106		Kwoniella_heveanensis_CBS569	chr_1	0.0805	52.3	0.384511		Kwoniella_mangrovensis_CBS8507	ctg_1	0.0805	46.8	1.88218
Cryptococcus_amylolentus_CBS6273	MEKH01000001.1	0.0815	49.2	-4.21346		Cryptococcus_sp._DSM108351	chr_1	0.0815	57.9	-1.34106		Kwoniella_heveanensis_CBS569	chr_1	0.0815	52.7	0.784511		Kwoniella_mangrovensis_CBS8507	ctg_1	0.0815	45.2	0.282179
Cryptococcus_amylolentus_CBS6273	MEKH01000001.1	0.0825	46.8	-6.61346		Cryptococcus_sp._DSM108351	chr_1	0.0825	56	-3.24106		Kwoniella_heveanensis_CBS569	chr_1	0.0825	50	-1.91549		Kwoniella_mangrovensis_CBS8507	ctg_1	0.0825	41.4	-3.51782
Cryptococcus_amylolentus_CBS6273	MEKH01000001.1	0.0835	50.6	-2.81346		Cryptococcus_sp._DSM108351	chr_1	0.0835	54.3	-4.94106		Kwoniella_heveanensis_CBS569	chr_1	0.0835	53.7	1.78451		Kwoniella_mangrovensis_CBS8507	ctg_1	0.0835	42.7	-2.21782
Cryptococcus_amylolentus_CBS6273	MEKH01000001.1	0.0845	52.6	-0.813459		Cryptococcus_sp._DSM108351	chr_1	0.0845	56	-3.24106		Kwoniella_heveanensis_CBS569	chr_1	0.0845	53.4	1.48451		Kwoniella_mangrovensis_CBS8507	ctg_1	0.0845	46	1.08218
Cryptococcus_amylolentus_CBS6273	MEKH01000001.1	0.0855	58.7	5.28654		Cryptococcus_sp._DSM108351	chr_1	0.0855	57.4	-1.84106		Kwoniella_heveanensis_CBS569	chr_1	0.0855	45.9	-6.01549		Kwoniella_mangrovensis_CBS8507	ctg_1	0.0855	41.9	-3.01782
Cryptococcus_amylolentus_CBS6273	MEKH01000001.1	0.0865	55	1.58654		Cryptococcus_sp._DSM108351	chr_1	0.0865	54	-5.24106		Kwoniella_heveanensis_CBS569	chr_1	0.0865	55.8	3.88451		Kwoniella_mangrovensis_CBS8507	ctg_1	0.0865	48.2	3.28218
Cryptococcus_amylolentus_CBS6273	MEKH01000001.1	0.0875	53.3	-0.113459		Cryptococcus_sp._DSM108351	chr_1	0.0875	53.9	-5.34106		Kwoniella_heveanensis_CBS569	chr_1	0.0875	52.9	0.984511		Kwoniella_mangrovensis_CBS8507	ctg_1	0.0875	51.5	6.58218
Cryptococcus_amylolentus_CBS6273	MEKH01000001.1	0.0885	54.8	1.38654		Cryptococcus_sp._DSM108351	chr_1	0.0885	55.1	-4.14106		Kwoniella_heveanensis_CBS569	chr_1	0.0885	54.7	2.78451		Kwoniella_mangrovensis_CBS8507	ctg_1	0.0885	44.1	-0.817821
Cryptococcus_amylolentus_CBS6273	MEKH01000001.1	0.0895	52.3	-1.11346		Cryptococcus_sp._DSM108351	chr_1	0.0895	53.1	-6.14106		Kwoniella_heveanensis_CBS569	chr_1	0.0895	54.6	2.68451		Kwoniella_mangrovensis_CBS8507	ctg_1	0.0895	38.8	-6.11782
Cryptococcus_amylolentus_CBS6273	MEKH01000001.1	0.0905	50.3	-3.11346		Cryptococcus_sp._DSM108351	chr_1	0.0905	58.9	-0.34106		Kwoniella_heveanensis_CBS569	chr_1	0.0905	52.5	0.584511		Kwoniella_mangrovensis_CBS8507	ctg_1	0.0905	43	-1.91782
Cryptococcus_amylolentus_CBS6273	MEKH01000001.1	0.0915	54.7	1.28654		Cryptococcus_sp._DSM108351	chr_1	0.0915	62.9	3.65894		Kwoniella_heveanensis_CBS569	chr_1	0.0915	51.5	-0.415489		Kwoniella_mangrovensis_CBS8507	ctg_1	0.0915	43	-1.91782
Cryptococcus_amylolentus_CBS6273	MEKH01000001.1	0.0925	52.9	-0.513459		Cryptococcus_sp._DSM108351	chr_1	0.0925	66	6.75894		Kwoniella_heveanensis_CBS569	chr_1	0.0925	46.2	-5.71549		Kwoniella_mangrovensis_CBS8507	ctg_1	0.0925	41	-3.91782
Cryptococcus_amylolentus_CBS6273	MEKH01000001.1	0.0935	54.7	1.28654		Cryptococcus_sp._DSM108351	chr_1	0.0935	65.3	6.05894		Kwoniella_heveanensis_CBS569	chr_1	0.0935	52.7	0.784511		Kwoniella_mangrovensis_CBS8507	ctg_1	0.0935	41.2	-3.71782
Cryptococcus_amylolentus_CBS6273	MEKH01000001.1	0.0945	46.6	-6.81346		Cryptococcus_sp._DSM108351	chr_1	0.0945	69.6	10.3589		Kwoniella_heveanensis_CBS569	chr_1	0.0945	55.8	3.88451		Kwoniella_mangrovensis_CBS8507	ctg_1	0.0945	48.6	3.68218
Cryptococcus_amylolentus_CBS6273	MEKH01000001.1	0.0955	55.5	2.08654		Cryptococcus_sp._DSM108351	chr_1	0.0955	67.3	8.05894		Kwoniella_heveanensis_CBS569	chr_1	0.0955	57.1	5.18451		Kwoniella_mangrovensis_CBS8507	ctg_1	0.0955	51.8	6.88218
Cryptococcus_amylolentus_CBS6273	MEKH01000001.1	0.0965	47.7	-5.71346		Cryptococcus_sp._DSM108351	chr_1	0.0965	68.2	8.95894		Kwoniella_heveanensis_CBS569	chr_1	0.0965	49.5	-2.41549		Kwoniella_mangrovensis_CBS8507	ctg_1	0.0965	43.3	-1.61782
Cryptococcus_amylolentus_CBS6273	MEKH01000001.1	0.0975	49.1	-4.31346		Cryptococcus_sp._DSM108351	chr_1	0.0975	58.2	-1.04106		Kwoniella_heveanensis_CBS569	chr_1	0.0975	50.4	-1.51549		Kwoniella_mangrovensis_CBS8507	ctg_1	0.0975	45.4	0.482179
Cryptococcus_amylolentus_CBS6273	MEKH01000001.1	0.0985	47.8	-5.61346		Cryptococcus_sp._DSM108351	chr_1	0.0985	65.3	6.05894		Kwoniella_heveanensis_CBS569	chr_1	0.0985	52.8	0.884511		Kwoniella_mangrovensis_CBS8507	ctg_1	0.0985	42.1	-2.81782
Cryptococcus_amylolentus_CBS6273	MEKH01000001.1	0.0995	51.4	-2.01346		Cryptococcus_sp._DSM108351	chr_1	0.0995	68.6	9.35894		Kwoniella_heveanensis_CBS569	chr_1	0.0995	50.6	-1.31549		Kwoniella_mangrovensis_CBS8507	ctg_1	0.0995	40.2	-4.71782
Cryptococcus_amylolentus_CBS6273	MEKH01000001.1	0.1005	51.7	-1.71346		Cryptococcus_sp._DSM108351	chr_1	0.1005	60.7	1.45894		Kwoniella_heveanensis_CBS569	chr_1	0.1005	50.4	-1.51549		Kwoniella_mangrovensis_CBS8507	ctg_1	0.1005	45	0.0821793
Cryptococcus_amylolentus_CBS6273	MEKH01000001.1	0.1015	54.7	1.28654		Cryptococcus_sp._DSM108351	chr_1	0.1015	56.5	-2.74106		Kwoniella_heveanensis_CBS569	chr_1	0.1015	50.6	-1.31549		Kwoniella_mangrovensis_CBS8507	ctg_1	0.1015	45	0.0821793
Cryptococcus_amylolentus_CBS6273	MEKH01000001.1	0.1025	62.2	8.78654		Cryptococcus_sp._DSM108351	chr_1	0.1025	57.3	-1.94106		Kwoniella_heveanensis_CBS569	chr_1	0.1025	51.4	-0.515489		Kwoniella_mangrovensis_CBS8507	ctg_1	0.1025	43.3	-1.61782
Cryptococcus_amylolentus_CBS6273	MEKH01000001.1	0.1035	68.4	14.9865		Cryptococcus_sp._DSM108351	chr_1	0.1035	60.5	1.25894		Kwoniella_heveanensis_CBS569	chr_1	0.1035	52.9	0.984511		Kwoniella_mangrovensis_CBS8507	ctg_1	0.1035	45.9	0.982179
Cryptococcus_amylolentus_CBS6273	MEKH01000001.1	0.1045	48	-5.41346		Cryptococcus_sp._DSM108351	chr_1	0.1045	65.7	6.45894		Kwoniella_heveanensis_CBS569	chr_1	0.1045	49	-2.91549		Kwoniella_mangrovensis_CBS8507	ctg_1	0.1045	43.8	-1.11782
Cryptococcus_amylolentus_CBS6273	MEKH01000001.1	0.1055	50.5	-2.91346		Cryptococcus_sp._DSM108351	chr_1	0.1055	58.5	-0.74106		Kwoniella_heveanensis_CBS569	chr_1	0.1055	55.8	3.88451		Kwoniella_mangrovensis_CBS8507	ctg_1	0.1055	38.7	-6.21782
Cryptococcus_amylolentus_CBS6273	MEKH01000001.1	0.1065	51.8	-1.61346		Cryptococcus_sp._DSM108351	chr_1	0.1065	69.7	10.4589		Kwoniella_heveanensis_CBS569	chr_1	0.1065	50.5	-1.41549		Kwoniella_mangrovensis_CBS8507	ctg_1	0.1065	46.6	1.68218
Cryptococcus_amylolentus_CBS6273	MEKH01000001.1	0.1075	51.3	-2.11346		Cryptococcus_sp._DSM108351	chr_1	0.1075	62.4	3.15894		Kwoniella_heveanensis_CBS569	chr_1	0.1075	57.7	5.78451		Kwoniella_mangrovensis_CBS8507	ctg_1	0.1075	45.2	0.282179
Cryptococcus_amylolentus_CBS6273	MEKH01000001.1	0.1085	52.4	-1.01346		Cryptococcus_sp._DSM108351	chr_1	0.1085	65.7	6.45894		Kwoniella_heveanensis_CBS569	chr_1	0.1085	54.4	2.48451		Kwoniella_mangrovensis_CBS8507	ctg_1	0.1085	44.3	-0.617821
Cryptococcus_amylolentus_CBS6273	MEKH01000001.1	0.1095	49.8	-3.61346		Cryptococcus_sp._DSM108351	chr_1	0.1095	61.4	2.15894		Kwoniella_heveanensis_CBS569	chr_1	0.1095	51.8	-0.115489		Kwoniella_mangrovensis_CBS8507	ctg_1	0.1095	52.1	7.18218
Cryptococcus_amylolentus_CBS6273	MEKH01000001.1	0.1105	50.9	-2.51346		Cryptococcus_sp._DSM108351	chr_1	0.1105	54.4	-4.84106		Kwoniella_heveanensis_CBS569	chr_1	0.1105	54.6	2.68451		Kwoniella_mangrovensis_CBS8507	ctg_1	0.1105	44.6	-0.317821
Cryptococcus_amylolentus_CBS6273	MEKH01000001.1	0.1115	53.9	0.486541		Cryptococcus_sp._DSM108351	chr_1	0.1115	59.6	0.35894		Kwoniella_heveanensis_CBS569	chr_1	0.1115	51.6	-0.315489		Kwoniella_mangrovensis_CBS8507	ctg_1	0.1115	39.9	-5.01782
Cryptococcus_amylolentus_CBS6273	MEKH01000001.1	0.1125	54.8	1.38654		Cryptococcus_sp._DSM108351	chr_1	0.1125	59.5	0.25894		Kwoniella_heveanensis_CBS569	chr_1	0.1125	51.9	-0.0154888		Kwoniella_mangrovensis_CBS8507	ctg_1	0.1125	44.5	-0.417821
Cryptococcus_amylolentus_CBS6273	MEKH01000001.1	0.1135	52.1	-1.31346		Cryptococcus_sp._DSM108351	chr_1	0.1135	57.8	-1.44106		Kwoniella_heveanensis_CBS569	chr_1	0.1135	50.5	-1.41549		Kwoniella_mangrovensis_CBS8507	ctg_1	0.1135	47.9	2.98218
Cryptococcus_amylolentus_CBS6273	MEKH01000001.1	0.1145	53	-0.413459		Cryptococcus_sp._DSM108351	chr_1	0.1145	55.7	-3.54106		Kwoniella_heveanensis_CBS569	chr_1	0.1145	53.3	1.38451		Kwoniella_mangrovensis_CBS8507	ctg_1	0.1145	47.1	2.18218
Cryptococcus_amylolentus_CBS6273	MEKH01000001.1	0.1155	60.8	7.38654		Cryptococcus_sp._DSM108351	chr_1	0.1155	59.7	0.45894		Kwoniella_heveanensis_CBS569	chr_1	0.1155	53.4	1.48451		Kwoniella_mangrovensis_CBS8507	ctg_1	0.1155	44.3	-0.617821
Cryptococcus_amylolentus_CBS6273	MEKH01000001.1	0.1165	53.8	0.386541		Cryptococcus_sp._DSM108351	chr_1	0.1165	64.9	5.65894		Kwoniella_heveanensis_CBS569	chr_1	0.1165	55	3.08451		Kwoniella_mangrovensis_CBS8507	ctg_1	0.1165	42.9	-2.01782
Cryptococcus_amylolentus_CBS6273	MEKH01000001.1	0.1175	53.2	-0.213459		Cryptococcus_sp._DSM108351	chr_1	0.1175	64.2	4.95894		Kwoniella_heveanensis_CBS569	chr_1	0.1175	54.2	2.28451		Kwoniella_mangrovensis_CBS8507	ctg_1	0.1175	44.3	-0.617821
Cryptococcus_amylolentus_CBS6273	MEKH01000001.1	0.1185	52.3	-1.11346		Cryptococcus_sp._DSM108351	chr_1	0.1185	56.1	-3.14106		Kwoniella_heveanensis_CBS569	chr_1	0.1185	54.1	2.18451		Kwoniella_mangrovensis_CBS8507	ctg_1	0.1185	47.5	2.58218
Cryptococcus_amylolentus_CBS6273	MEKH01000001.1	0.1195	54.5	1.08654		Cryptococcus_sp._DSM108351	chr_1	0.1195	55.4	-3.84106		Kwoniella_heveanensis_CBS569	chr_1	0.1195	52	0.0845112		Kwoniella_mangrovensis_CBS8507	ctg_1	0.1195	46.7	1.78218
Cryptococcus_amylolentus_CBS6273	MEKH01000001.1	0.1205	53.3	-0.113459		Cryptococcus_sp._DSM108351	chr_1	0.1205	54.1	-5.14106		Kwoniella_heveanensis_CBS569	chr_1	0.1205	52	0.0845112		Kwoniella_mangrovensis_CBS8507	ctg_1	0.1205	42.1	-2.81782
Cryptococcus_amylolentus_CBS6273	MEKH01000001.1	0.1215	52.1	-1.31346		Cryptococcus_sp._DSM108351	chr_1	0.1215	54.6	-4.64106		Kwoniella_heveanensis_CBS569	chr_1	0.1215	50.1	-1.81549		Kwoniella_mangrovensis_CBS8507	ctg_1	0.1215	46.5	1.58218
Cryptococcus_amylolentus_CBS6273	MEKH01000001.1	0.1225	55.5	2.08654		Cryptococcus_sp._DSM108351	chr_1	0.1225	58	-1.24106		Kwoniella_heveanensis_CBS569	chr_1	0.1225	53.9	1.98451		Kwoniella_mangrovensis_CBS8507	ctg_1	0.1225	46.1	1.18218
Cryptococcus_amylolentus_CBS6273	MEKH01000001.1	0.1235	53.9	0.486541		Cryptococcus_sp._DSM108351	chr_1	0.1235	60.8	1.55894		Kwoniella_heveanensis_CBS569	chr_1	0.1235	51	-0.915489		Kwoniella_mangrovensis_CBS8507	ctg_1	0.1235	40.8	-4.11782
Cryptococcus_amylolentus_CBS6273	MEKH01000001.1	0.1245	52.7	-0.713459		Cryptococcus_sp._DSM108351	chr_1	0.1245	61.8	2.55894		Kwoniella_heveanensis_CBS569	chr_1	0.1245	52.8	0.884511		Kwoniella_mangrovensis_CBS8507	ctg_1	0.1245	50.6	5.68218
Cryptococcus_amylolentus_CBS6273	MEKH01000001.1	0.1255	51.6	-1.81346		Cryptococcus_sp._DSM108351	chr_1	0.1255	58.2	-1.04106		Kwoniella_heveanensis_CBS569	chr_1	0.1255	52.8	0.884511		Kwoniella_mangrovensis_CBS8507	ctg_1	0.1255	43.9	-1.01782
Cryptococcus_amylolentus_CBS6273	MEKH01000001.1	0.1265	53.3	-0.113459		Cryptococcus_sp._DSM108351	chr_1	0.1265	56.7	-2.54106		Kwoniella_heveanensis_CBS569	chr_1	0.1265	51.7	-0.215489		Kwoniella_mangrovensis_CBS8507	ctg_1	0.1265	47.7	2.78218
Cryptococcus_amylolentus_CBS6273	MEKH01000001.1	0.1275	49.7	-3.71346		Cryptococcus_sp._DSM108351	chr_1	0.1275	59.8	0.55894		Kwoniella_heveanensis_CBS569	chr_1	0.1275	54.1	2.18451		Kwoniella_mangrovensis_CBS8507	ctg_1	0.1275	44	-0.917821
Cryptococcus_amylolentus_CBS6273	MEKH01000001.1	0.1285	53.7	0.286541		Cryptococcus_sp._DSM108351	chr_1	0.1285	57.3	-1.94106		Kwoniella_heveanensis_CBS569	chr_1	0.1285	51.2	-0.715489		Kwoniella_mangrovensis_CBS8507	ctg_1	0.1285	44.2	-0.717821
Cryptococcus_amylolentus_CBS6273	MEKH01000001.1	0.1295	50.7	-2.71346		Cryptococcus_sp._DSM108351	chr_1	0.1295	58.6	-0.64106		Kwoniella_heveanensis_CBS569	chr_1	0.1295	54.7	2.78451		Kwoniella_mangrovensis_CBS8507	ctg_1	0.1295	44.5	-0.417821
Cryptococcus_amylolentus_CBS6273	MEKH01000001.1	0.1305	52.9	-0.513459		Cryptococcus_sp._DSM108351	chr_1	0.1305	61.5	2.25894		Kwoniella_heveanensis_CBS569	chr_1	0.1305	52.3	0.384511		Kwoniella_mangrovensis_CBS8507	ctg_1	0.1305	44.1	-0.817821
Cryptococcus_amylolentus_CBS6273	MEKH01000001.1	0.1315	53.5	0.0865409		Cryptococcus_sp._DSM108351	chr_1	0.1315	58.8	-0.44106		Kwoniella_heveanensis_CBS569	chr_1	0.1315	52.2	0.284511		Kwoniella_mangrovensis_CBS8507	ctg_1	0.1315	46.5	1.58218
Cryptococcus_amylolentus_CBS6273	MEKH01000001.1	0.1325	54.1	0.686541		Cryptococcus_sp._DSM108351	chr_1	0.1325	58.7	-0.54106		Kwoniella_heveanensis_CBS569	chr_1	0.1325	52.1	0.184511		Kwoniella_mangrovensis_CBS8507	ctg_1	0.1325	44.1	-0.817821
Cryptococcus_amylolentus_CBS6273	MEKH01000001.1	0.1335	50.7	-2.71346		Cryptococcus_sp._DSM108351	chr_1	0.1335	60.5	1.25894		Kwoniella_heveanensis_CBS569	chr_1	0.1335	51.8	-0.115489		Kwoniella_mangrovensis_CBS8507	ctg_1	0.1335	45.8	0.882179
Cryptococcus_amylolentus_CBS6273	MEKH01000001.1	0.1345	50.9	-2.51346		Cryptococcus_sp._DSM108351	chr_1	0.1345	58.1	-1.14106		Kwoniella_heveanensis_CBS569	chr_1	0.1345	56.7	4.78451		Kwoniella_mangrovensis_CBS8507	ctg_1	0.1345	43.8	-1.11782
Cryptococcus_amylolentus_CBS6273	MEKH01000001.1	0.1355	52.8	-0.613459		Cryptococcus_sp._DSM108351	chr_1	0.1355	60.8	1.55894		Kwoniella_heveanensis_CBS569	chr_1	0.1355	55.6	3.68451		Kwoniella_mangrovensis_CBS8507	ctg_1	0.1355	43.6	-1.31782
Cryptococcus_amylolentus_CBS6273	MEKH01000001.1	0.1365	48.4	-5.01346		Cryptococcus_sp._DSM108351	chr_1	0.1365	56.3	-2.94106		Kwoniella_heveanensis_CBS569	chr_1	0.1365	53.5	1.58451		Kwoniella_mangrovensis_CBS8507	ctg_1	0.1365	44.2	-0.717821
Cryptococcus_amylolentus_CBS6273	MEKH01000001.1	0.1375	57.9	4.48654		Cryptococcus_sp._DSM108351	chr_1	0.1375	60.9	1.65894		Kwoniella_heveanensis_CBS569	chr_1	0.1375	55	3.08451		Kwoniella_mangrovensis_CBS8507	ctg_1	0.1375	44.3	-0.617821
Cryptococcus_amylolentus_CBS6273	MEKH01000001.1	0.1385	51.1	-2.31346		Cryptococcus_sp._DSM108351	chr_1	0.1385	54.5	-4.74106		Kwoniella_heveanensis_CBS569	chr_1	0.1385	49.1	-2.81549		Kwoniella_mangrovensis_CBS8507	ctg_1	0.1385	47.1	2.18218
Cryptococcus_amylolentus_CBS6273	MEKH01000001.1	0.1395	54.9	1.48654		Cryptococcus_sp._DSM108351	chr_1	0.1395	57.5	-1.74106		Kwoniella_heveanensis_CBS569	chr_1	0.1395	52.9	0.984511		Kwoniella_mangrovensis_CBS8507	ctg_1	0.1395	44.8	-0.117821
Cryptococcus_amylolentus_CBS6273	MEKH01000001.1	0.1405	54.3	0.886541		Cryptococcus_sp._DSM108351	chr_1	0.1405	57.7	-1.54106		Kwoniella_heveanensis_CBS569	chr_1	0.1405	50.3	-1.61549		Kwoniella_mangrovensis_CBS8507	ctg_1	0.1405	47.3	2.38218
Cryptococcus_amylolentus_CBS6273	MEKH01000001.1	0.1415	51.1	-2.31346		Cryptococcus_sp._DSM108351	chr_1	0.1415	63.2	3.95894		Kwoniella_heveanensis_CBS569	chr_1	0.1415	51.1	-0.815489		Kwoniella_mangrovensis_CBS8507	ctg_1	0.1415	42.4	-2.51782
Cryptococcus_amylolentus_CBS6273	MEKH01000001.1	0.1425	51.9	-1.51346		Cryptococcus_sp._DSM108351	chr_1	0.1425	55.5	-3.74106		Kwoniella_heveanensis_CBS569	chr_1	0.1425	47.3	-4.61549		Kwoniella_mangrovensis_CBS8507	ctg_1	0.1425	43.6	-1.31782
Cryptococcus_amylolentus_CBS6273	MEKH01000001.1	0.1435	53.8	0.386541		Cryptococcus_sp._DSM108351	chr_1	0.1435	57.1	-2.14106		Kwoniella_heveanensis_CBS569	chr_1	0.1435	53.4	1.48451		Kwoniella_mangrovensis_CBS8507	ctg_1	0.1435	40.5	-4.41782
Cryptococcus_amylolentus_CBS6273	MEKH01000001.1	0.1445	53.1	-0.313459		Cryptococcus_sp._DSM108351	chr_1	0.1445	54.3	-4.94106		Kwoniella_heveanensis_CBS569	chr_1	0.1445	53.8	1.88451		Kwoniella_mangrovensis_CBS8507	ctg_1	0.1445	54.4	9.48218
Cryptococcus_amylolentus_CBS6273	MEKH01000001.1	0.1455	54	0.586541		Cryptococcus_sp._DSM108351	chr_1	0.1455	54.8	-4.44106		Kwoniella_heveanensis_CBS569	chr_1	0.1455	52.4	0.484511		Kwoniella_mangrovensis_CBS8507	ctg_1	0.1455	50.3	5.38218
Cryptococcus_amylolentus_CBS6273	MEKH01000001.1	0.1465	50.8	-2.61346		Cryptococcus_sp._DSM108351	chr_1	0.1465	57	-2.24106		Kwoniella_heveanensis_CBS569	chr_1	0.1465	50	-1.91549		Kwoniella_mangrovensis_CBS8507	ctg_1	0.1465	48	3.08218
Cryptococcus_amylolentus_CBS6273	MEKH01000001.1	0.1475	53.5	0.0865409		Cryptococcus_sp._DSM108351	chr_1	0.1475	50.5	-8.74106		Kwoniella_heveanensis_CBS569	chr_1	0.1475	50.8	-1.11549		Kwoniella_mangrovensis_CBS8507	ctg_1	0.1475	46.2	1.28218
Cryptococcus_amylolentus_CBS6273	MEKH01000001.1	0.1485	50.6	-2.81346		Cryptococcus_sp._DSM108351	chr_1	0.1485	56.7	-2.54106		Kwoniella_heveanensis_CBS569	chr_1	0.1485	52.4	0.484511		Kwoniella_mangrovensis_CBS8507	ctg_1	0.1485	45.8	0.882179
Cryptococcus_amylolentus_CBS6273	MEKH01000001.1	0.1495	57.8	4.38654		Cryptococcus_sp._DSM108351	chr_1	0.1495	60.9	1.65894		Kwoniella_heveanensis_CBS569	chr_1	0.1495	49	-2.91549		Kwoniella_mangrovensis_CBS8507	ctg_1	0.1495	46.7	1.78218
Cryptococcus_amylolentus_CBS6273	MEKH01000001.1	0.1505	61.4	7.98654		Cryptococcus_sp._DSM108351	chr_1	0.1505	54.6	-4.64106		Kwoniella_heveanensis_CBS569	chr_1	0.1505	48.9	-3.01549		Kwoniella_mangrovensis_CBS8507	ctg_1	0.1505	42.5	-2.41782
Cryptococcus_amylolentus_CBS6273	MEKH01000001.1	0.1515	56.4	2.98654		Cryptococcus_sp._DSM108351	chr_1	0.1515	53.8	-5.44106		Kwoniella_heveanensis_CBS569	chr_1	0.1515	54.7	2.78451		Kwoniella_mangrovensis_CBS8507	ctg_1	0.1515	45.4	0.482179
Cryptococcus_amylolentus_CBS6273	MEKH01000001.1	0.1525	49.4	-4.01346		Cryptococcus_sp._DSM108351	chr_1	0.1525	65.7	6.45894		Kwoniella_heveanensis_CBS569	chr_1	0.1525	49.9	-2.01549		Kwoniella_mangrovensis_CBS8507	ctg_1	0.1525	45.3	0.382179
Cryptococcus_amylolentus_CBS6273	MEKH01000001.1	0.1535	57.7	4.28654		Cryptococcus_sp._DSM108351	chr_1	0.1535	66	6.75894		Kwoniella_heveanensis_CBS569	chr_1	0.1535	53.3	1.38451		Kwoniella_mangrovensis_CBS8507	ctg_1	0.1535	41.6	-3.31782
Cryptococcus_amylolentus_CBS6273	MEKH01000001.1	0.1545	53.4	-0.0134591		Cryptococcus_sp._DSM108351	chr_1	0.1545	59.5	0.25894		Kwoniella_heveanensis_CBS569	chr_1	0.1545	52.7	0.784511		Kwoniella_mangrovensis_CBS8507	ctg_1	0.1545	42.1	-2.81782
Cryptococcus_amylolentus_CBS6273	MEKH01000001.1	0.1555	49.5	-3.91346		Cryptococcus_sp._DSM108351	chr_1	0.1555	63.3	4.05894		Kwoniella_heveanensis_CBS569	chr_1	0.1555	50.2	-1.71549		Kwoniella_mangrovensis_CBS8507	ctg_1	0.1555	44.6	-0.317821
Cryptococcus_amylolentus_CBS6273	MEKH01000001.1	0.1565	56.7	3.28654		Cryptococcus_sp._DSM108351	chr_1	0.1565	60.6	1.35894		Kwoniella_heveanensis_CBS569	chr_1	0.1565	51	-0.915489		Kwoniella_mangrovensis_CBS8507	ctg_1	0.1565	43.8	-1.11782
Cryptococcus_amylolentus_CBS6273	MEKH01000001.1	0.1575	55.2	1.78654		Cryptococcus_sp._DSM108351	chr_1	0.1575	66.7	7.45894		Kwoniella_heveanensis_CBS569	chr_1	0.1575	52.2	0.284511		Kwoniella_mangrovensis_CBS8507	ctg_1	0.1575	45	0.0821793
Cryptococcus_amylolentus_CBS6273	MEKH01000001.1	0.1585	53.9	0.486541		Cryptococcus_sp._DSM108351	chr_1	0.1585	64.3	5.05894		Kwoniella_heveanensis_CBS569	chr_1	0.1585	50.6	-1.31549		Kwoniella_mangrovensis_CBS8507	ctg_1	0.1585	44.6	-0.317821
Cryptococcus_amylolentus_CBS6273	MEKH01000001.1	0.1595	57.6	4.18654		Cryptococcus_sp._DSM108351	chr_1	0.1595	63.7	4.45894		Kwoniella_heveanensis_CBS569	chr_1	0.1595	50.8	-1.11549		Kwoniella_mangrovensis_CBS8507	ctg_1	0.1595	46.4	1.48218
Cryptococcus_amylolentus_CBS6273	MEKH01000001.1	0.1605	55.1	1.68654		Cryptococcus_sp._DSM108351	chr_1	0.1605	68.9	9.65894		Kwoniella_heveanensis_CBS569	chr_1	0.1605	51.6	-0.315489		Kwoniella_mangrovensis_CBS8507	ctg_1	0.1605	45.6	0.682179
Cryptococcus_amylolentus_CBS6273	MEKH01000001.1	0.1615	52.6	-0.813459		Cryptococcus_sp._DSM108351	chr_1	0.1615	74.7	15.4589		Kwoniella_heveanensis_CBS569	chr_1	0.1615	48.6	-3.31549		Kwoniella_mangrovensis_CBS8507	ctg_1	0.1615	48.5	3.58218
Cryptococcus_amylolentus_CBS6273	MEKH01000001.1	0.1625	48.7	-4.71346		Cryptococcus_sp._DSM108351	chr_1	0.1625	68.2	8.95894		Kwoniella_heveanensis_CBS569	chr_1	0.1625	55.5	3.58451		Kwoniella_mangrovensis_CBS8507	ctg_1	0.1625	46.4	1.48218
Cryptococcus_amylolentus_CBS6273	MEKH01000001.1	0.1635	52.9	-0.513459		Cryptococcus_sp._DSM108351	chr_1	0.1635	67.1	7.85894		Kwoniella_heveanensis_CBS569	chr_1	0.1635	53.8	1.88451		Kwoniella_mangrovensis_CBS8507	ctg_1	0.1635	45.3	0.382179
Cryptococcus_amylolentus_CBS6273	MEKH01000001.1	0.1645	54.9	1.48654		Cryptococcus_sp._DSM108351	chr_1	0.1645	70.6	11.3589		Kwoniella_heveanensis_CBS569	chr_1	0.1645	50.9	-1.01549		Kwoniella_mangrovensis_CBS8507	ctg_1	0.1645	47.2	2.28218
Cryptococcus_amylolentus_CBS6273	MEKH01000001.1	0.1655	52.2	-1.21346		Cryptococcus_sp._DSM108351	chr_1	0.1655	63.1	3.85894		Kwoniella_heveanensis_CBS569	chr_1	0.1655	56.8	4.88451		Kwoniella_mangrovensis_CBS8507	ctg_1	0.1655	43.5	-1.41782
Cryptococcus_amylolentus_CBS6273	MEKH01000001.1	0.1665	52.4	-1.01346		Cryptococcus_sp._DSM108351	chr_1	0.1665	60.1	0.85894		Kwoniella_heveanensis_CBS569	chr_1	0.1665	54.7	2.78451		Kwoniella_mangrovensis_CBS8507	ctg_1	0.1665	42.1	-2.81782
Cryptococcus_amylolentus_CBS6273	MEKH01000001.1	0.1675	52.4	-1.01346		Cryptococcus_sp._DSM108351	chr_1	0.1675	60.5	1.25894		Kwoniella_heveanensis_CBS569	chr_1	0.1675	48.2	-3.71549		Kwoniella_mangrovensis_CBS8507	ctg_1	0.1675	44.1	-0.817821
Cryptococcus_amylolentus_CBS6273	MEKH01000001.1	0.1685	50.9	-2.51346		Cryptococcus_sp._DSM108351	chr_1	0.1685	60.3	1.05894		Kwoniella_heveanensis_CBS569	chr_1	0.1685	54.5	2.58451		Kwoniella_mangrovensis_CBS8507	ctg_1	0.1685	44.4	-0.517821
Cryptococcus_amylolentus_CBS6273	MEKH01000001.1	0.1695	52.4	-1.01346		Cryptococcus_sp._DSM108351	chr_1	0.1695	60.2	0.95894		Kwoniella_heveanensis_CBS569	chr_1	0.1695	56.2	4.28451		Kwoniella_mangrovensis_CBS8507	ctg_1	0.1695	46.2	1.28218
Cryptococcus_amylolentus_CBS6273	MEKH01000001.1	0.1705	53.3	-0.113459		Cryptococcus_sp._DSM108351	chr_1	0.1705	58	-1.24106		Kwoniella_heveanensis_CBS569	chr_1	0.1705	53.1	1.18451		Kwoniella_mangrovensis_CBS8507	ctg_1	0.1705	46.2	1.28218
Cryptococcus_amylolentus_CBS6273	MEKH01000001.1	0.1715	51.9	-1.51346		Cryptococcus_sp._DSM108351	chr_1	0.1715	56.6	-2.64106		Kwoniella_heveanensis_CBS569	chr_1	0.1715	49.8	-2.11549		Kwoniella_mangrovensis_CBS8507	ctg_1	0.1715	42.4	-2.51782
Cryptococcus_amylolentus_CBS6273	MEKH01000001.1	0.1725	52.3	-1.11346		Cryptococcus_sp._DSM108351	chr_1	0.1725	56.3	-2.94106		Kwoniella_heveanensis_CBS569	chr_1	0.1725	57.4	5.48451		Kwoniella_mangrovensis_CBS8507	ctg_1	0.1725	45.5	0.582179
Cryptococcus_amylolentus_CBS6273	MEKH01000001.1	0.1735	53.4	-0.0134591		Cryptococcus_sp._DSM108351	chr_1	0.1735	55.9	-3.34106		Kwoniella_heveanensis_CBS569	chr_1	0.1735	52.6	0.684511		Kwoniella_mangrovensis_CBS8507	ctg_1	0.1735	49.1	4.18218
Cryptococcus_amylolentus_CBS6273	MEKH01000001.1	0.1745	56.5	3.08654		Cryptococcus_sp._DSM108351	chr_1	0.1745	53.1	-6.14106		Kwoniella_heveanensis_CBS569	chr_1	0.1745	45.3	-6.61549		Kwoniella_mangrovensis_CBS8507	ctg_1	0.1745	43.1	-1.81782
Cryptococcus_amylolentus_CBS6273	MEKH01000001.1	0.1755	51.7	-1.71346		Cryptococcus_sp._DSM108351	chr_1	0.1755	56.7	-2.54106		Kwoniella_heveanensis_CBS569	chr_1	0.1755	54.6	2.68451		Kwoniella_mangrovensis_CBS8507	ctg_1	0.1755	39.3	-5.61782
Cryptococcus_amylolentus_CBS6273	MEKH01000001.1	0.1765	53.3	-0.113459		Cryptococcus_sp._DSM108351	chr_1	0.1765	55.4	-3.84106		Kwoniella_heveanensis_CBS569	chr_1	0.1765	50.4	-1.51549		Kwoniella_mangrovensis_CBS8507	ctg_1	0.1765	46.3	1.38218
Cryptococcus_amylolentus_CBS6273	MEKH01000001.1	0.1775	50.5	-2.91346		Cryptococcus_sp._DSM108351	chr_1	0.1775	53.4	-5.84106		Kwoniella_heveanensis_CBS569	chr_1	0.1775	49.6	-2.31549		Kwoniella_mangrovensis_CBS8507	ctg_1	0.1775	43.9	-1.01782
Cryptococcus_amylolentus_CBS6273	MEKH01000001.1	0.1785	54.2	0.786541		Cryptococcus_sp._DSM108351	chr_1	0.1785	56.3	-2.94106		Kwoniella_heveanensis_CBS569	chr_1	0.1785	50.6	-1.31549		Kwoniella_mangrovensis_CBS8507	ctg_1	0.1785	44	-0.917821
Cryptococcus_amylolentus_CBS6273	MEKH01000001.1	0.1795	50	-3.41346		Cryptococcus_sp._DSM108351	chr_1	0.1795	59.5	0.25894		Kwoniella_heveanensis_CBS569	chr_1	0.1795	50	-1.91549		Kwoniella_mangrovensis_CBS8507	ctg_1	0.1795	46.3	1.38218
Cryptococcus_amylolentus_CBS6273	MEKH01000001.1	0.1805	49.9	-3.51346		Cryptococcus_sp._DSM108351	chr_1	0.1805	56.6	-2.64106		Kwoniella_heveanensis_CBS569	chr_1	0.1805	46.3	-5.61549		Kwoniella_mangrovensis_CBS8507	ctg_1	0.1805	48.3	3.38218
Cryptococcus_amylolentus_CBS6273	MEKH01000001.1	0.1815	46	-7.41346		Cryptococcus_sp._DSM108351	chr_1	0.1815	56.2	-3.04106		Kwoniella_heveanensis_CBS569	chr_1	0.1815	53	1.08451		Kwoniella_mangrovensis_CBS8507	ctg_1	0.1815	46.8	1.88218
Cryptococcus_amylolentus_CBS6273	MEKH01000001.1	0.1825	52.9	-0.513459		Cryptococcus_sp._DSM108351	chr_1	0.1825	63.7	4.45894		Kwoniella_heveanensis_CBS569	chr_1	0.1825	46.8	-5.11549		Kwoniella_mangrovensis_CBS8507	ctg_1	0.1825	45.7	0.782179
Cryptococcus_amylolentus_CBS6273	MEKH01000001.1	0.1835	54.7	1.28654		Cryptococcus_sp._DSM108351	chr_1	0.1835	62.3	3.05894		Kwoniella_heveanensis_CBS569	chr_1	0.1835	51.6	-0.315489		Kwoniella_mangrovensis_CBS8507	ctg_1	0.1835	44.1	-0.817821
Cryptococcus_amylolentus_CBS6273	MEKH01000001.1	0.1845	53.5	0.0865409		Cryptococcus_sp._DSM108351	chr_1	0.1845	56.4	-2.84106		Kwoniella_heveanensis_CBS569	chr_1	0.1845	52.6	0.684511		Kwoniella_mangrovensis_CBS8507	ctg_1	0.1845	45.4	0.482179
Cryptococcus_amylolentus_CBS6273	MEKH01000001.1	0.1855	58.5	5.08654		Cryptococcus_sp._DSM108351	chr_1	0.1855	58.3	-0.94106		Kwoniella_heveanensis_CBS569	chr_1	0.1855	48.8	-3.11549		Kwoniella_mangrovensis_CBS8507	ctg_1	0.1855	41.4	-3.51782
Cryptococcus_amylolentus_CBS6273	MEKH01000001.1	0.1865	61.4	7.98654		Cryptococcus_sp._DSM108351	chr_1	0.1865	58.4	-0.84106		Kwoniella_heveanensis_CBS569	chr_1	0.1865	53.1	1.18451		Kwoniella_mangrovensis_CBS8507	ctg_1	0.1865	40.9	-4.01782
Cryptococcus_amylolentus_CBS6273	MEKH01000001.1	0.1875	52.3	-1.11346		Cryptococcus_sp._DSM108351	chr_1	0.1875	55.9	-3.34106		Kwoniella_heveanensis_CBS569	chr_1	0.1875	51.5	-0.415489		Kwoniella_mangrovensis_CBS8507	ctg_1	0.1875	42.8	-2.11782
Cryptococcus_amylolentus_CBS6273	MEKH01000001.1	0.1885	64.6	11.1865		Cryptococcus_sp._DSM108351	chr_1	0.1885	55.5	-3.74106		Kwoniella_heveanensis_CBS569	chr_1	0.1885	51.6	-0.315489		Kwoniella_mangrovensis_CBS8507	ctg_1	0.1885	38.6	-6.31782
Cryptococcus_amylolentus_CBS6273	MEKH01000001.1	0.1895	59.4	5.98654		Cryptococcus_sp._DSM108351	chr_1	0.1895	55.4	-3.84106		Kwoniella_heveanensis_CBS569	chr_1	0.1895	53.4	1.48451		Kwoniella_mangrovensis_CBS8507	ctg_1	0.1895	41.2	-3.71782
Cryptococcus_amylolentus_CBS6273	MEKH01000001.1	0.1905	53.4	-0.0134591		Cryptococcus_sp._DSM108351	chr_1	0.1905	57.1	-2.14106		Kwoniella_heveanensis_CBS569	chr_1	0.1905	54.5	2.58451		Kwoniella_mangrovensis_CBS8507	ctg_1	0.1905	46.4	1.48218
Cryptococcus_amylolentus_CBS6273	MEKH01000001.1	0.1915	54.8	1.38654		Cryptococcus_sp._DSM108351	chr_1	0.1915	58.5	-0.74106		Kwoniella_heveanensis_CBS569	chr_1	0.1915	49.8	-2.11549		Kwoniella_mangrovensis_CBS8507	ctg_1	0.1915	42.1	-2.81782
Cryptococcus_amylolentus_CBS6273	MEKH01000001.1	0.1925	51.6	-1.81346		Cryptococcus_sp._DSM108351	chr_1	0.1925	66.5	7.25894		Kwoniella_heveanensis_CBS569	chr_1	0.1925	51.6	-0.315489		Kwoniella_mangrovensis_CBS8507	ctg_1	0.1925	42.3	-2.61782
Cryptococcus_amylolentus_CBS6273	MEKH01000001.1	0.1935	51.7	-1.71346		Cryptococcus_sp._DSM108351	chr_1	0.1935	65.1	5.85894		Kwoniella_heveanensis_CBS569	chr_1	0.1935	52.4	0.484511		Kwoniella_mangrovensis_CBS8507	ctg_1	0.1935	48.5	3.58218
Cryptococcus_amylolentus_CBS6273	MEKH01000001.1	0.1945	55	1.58654		Cryptococcus_sp._DSM108351	chr_1	0.1945	61.1	1.85894		Kwoniella_heveanensis_CBS569	chr_1	0.1945	53.7	1.78451		Kwoniella_mangrovensis_CBS8507	ctg_1	0.1945	48.3	3.38218
Cryptococcus_amylolentus_CBS6273	MEKH01000001.1	0.1955	54.1	0.686541		Cryptococcus_sp._DSM108351	chr_1	0.1955	67.7	8.45894		Kwoniella_heveanensis_CBS569	chr_1	0.1955	49	-2.91549		Kwoniella_mangrovensis_CBS8507	ctg_1	0.1955	42.7	-2.21782
Cryptococcus_amylolentus_CBS6273	MEKH01000001.1	0.1965	53.3	-0.113459		Cryptococcus_sp._DSM108351	chr_1	0.1965	67.3	8.05894		Kwoniella_heveanensis_CBS569	chr_1	0.1965	52.1	0.184511		Kwoniella_mangrovensis_CBS8507	ctg_1	0.1965	42.4	-2.51782
Cryptococcus_amylolentus_CBS6273	MEKH01000001.1	0.1975	52.7	-0.713459		Cryptococcus_sp._DSM108351	chr_1	0.1975	61.1	1.85894		Kwoniella_heveanensis_CBS569	chr_1	0.1975	48.9	-3.01549		Kwoniella_mangrovensis_CBS8507	ctg_1	0.1975	41.5	-3.41782
Cryptococcus_amylolentus_CBS6273	MEKH01000001.1	0.1985	51.3	-2.11346		Cryptococcus_sp._DSM108351	chr_1	0.1985	61.7	2.45894		Kwoniella_heveanensis_CBS569	chr_1	0.1985	51.9	-0.0154888		Kwoniella_mangrovensis_CBS8507	ctg_1	0.1985	40.1	-4.81782
Cryptococcus_amylolentus_CBS6273	MEKH01000001.1	0.1995	52.1	-1.31346		Cryptococcus_sp._DSM108351	chr_1	0.1995	61.3	2.05894		Kwoniella_heveanensis_CBS569	chr_1	0.1995	54.5	2.58451		Kwoniella_mangrovensis_CBS8507	ctg_1	0.1995	39.8	-5.11782
Cryptococcus_amylolentus_CBS6273	MEKH01000001.1	0.2005	52.2	-1.21346		Cryptococcus_sp._DSM108351	chr_1	0.2005	59.3	0.0589398		Kwoniella_heveanensis_CBS569	chr_1	0.2005	55.1	3.18451		Kwoniella_mangrovensis_CBS8507	ctg_1	0.2005	44.8	-0.117821
Cryptococcus_amylolentus_CBS6273	MEKH01000001.1	0.2015	50.4	-3.01346		Cryptococcus_sp._DSM108351	chr_1	0.2015	63.7	4.45894		Kwoniella_heveanensis_CBS569	chr_1	0.2015	53.6	1.68451		Kwoniella_mangrovensis_CBS8507	ctg_1	0.2015	43	-1.91782
Cryptococcus_amylolentus_CBS6273	MEKH01000001.1	0.2025	53.7	0.286541		Cryptococcus_sp._DSM108351	chr_1	0.2025	58.3	-0.94106		Kwoniella_heveanensis_CBS569	chr_1	0.2025	52.1	0.184511		Kwoniella_mangrovensis_CBS8507	ctg_1	0.2025	45.4	0.482179
Cryptococcus_amylolentus_CBS6273	MEKH01000001.1	0.2035	55.2	1.78654		Cryptococcus_sp._DSM108351	chr_1	0.2035	59.9	0.65894		Kwoniella_heveanensis_CBS569	chr_1	0.2035	48.6	-3.31549		Kwoniella_mangrovensis_CBS8507	ctg_1	0.2035	45.6	0.682179
Cryptococcus_amylolentus_CBS6273	MEKH01000001.1	0.2045	52.3	-1.11346		Cryptococcus_sp._DSM108351	chr_1	0.2045	60	0.75894		Kwoniella_heveanensis_CBS569	chr_1	0.2045	52.8	0.884511		Kwoniella_mangrovensis_CBS8507	ctg_1	0.2045	45.1	0.182179
Cryptococcus_amylolentus_CBS6273	MEKH01000001.1	0.2055	49.1	-4.31346		Cryptococcus_sp._DSM108351	chr_1	0.2055	56.5	-2.74106		Kwoniella_heveanensis_CBS569	chr_1	0.2055	55	3.08451		Kwoniella_mangrovensis_CBS8507	ctg_1	0.2055	44.8	-0.117821
Cryptococcus_amylolentus_CBS6273	MEKH01000001.1	0.2065	56.3	2.88654		Cryptococcus_sp._DSM108351	chr_1	0.2065	61.5	2.25894		Kwoniella_heveanensis_CBS569	chr_1	0.2065	53.5	1.58451		Kwoniella_mangrovensis_CBS8507	ctg_1	0.2065	45.4	0.482179
Cryptococcus_amylolentus_CBS6273	MEKH01000001.1	0.2075	55.9	2.48654		Cryptococcus_sp._DSM108351	chr_1	0.2075	59.4	0.15894		Kwoniella_heveanensis_CBS569	chr_1	0.2075	50.7	-1.21549		Kwoniella_mangrovensis_CBS8507	ctg_1	0.2075	44	-0.917821
Cryptococcus_amylolentus_CBS6273	MEKH01000001.1	0.2085	54.2	0.786541		Cryptococcus_sp._DSM108351	chr_1	0.2085	58.2	-1.04106		Kwoniella_heveanensis_CBS569	chr_1	0.2085	53.8	1.88451		Kwoniella_mangrovensis_CBS8507	ctg_1	0.2085	42.6	-2.31782
Cryptococcus_amylolentus_CBS6273	MEKH01000001.1	0.2095	54.1	0.686541		Cryptococcus_sp._DSM108351	chr_1	0.2095	53.9	-5.34106		Kwoniella_heveanensis_CBS569	chr_1	0.2095	51.5	-0.415489		Kwoniella_mangrovensis_CBS8507	ctg_1	0.2095	42.9	-2.01782
Cryptococcus_amylolentus_CBS6273	MEKH01000001.1	0.2105	53.6	0.186541		Cryptococcus_sp._DSM108351	chr_1	0.2105	59.1	-0.14106		Kwoniella_heveanensis_CBS569	chr_1	0.2105	49.1	-2.81549		Kwoniella_mangrovensis_CBS8507	ctg_1	0.2105	46.3	1.38218
Cryptococcus_amylolentus_CBS6273	MEKH01000001.1	0.2115	54.3	0.886541		Cryptococcus_sp._DSM108351	chr_1	0.2115	54.7	-4.54106		Kwoniella_heveanensis_CBS569	chr_1	0.2115	50.2	-1.71549		Kwoniella_mangrovensis_CBS8507	ctg_1	0.2115	42.9	-2.01782
Cryptococcus_amylolentus_CBS6273	MEKH01000001.1	0.2125	53	-0.413459		Cryptococcus_sp._DSM108351	chr_1	0.2125	53.2	-6.04106		Kwoniella_heveanensis_CBS569	chr_1	0.2125	52.2	0.284511		Kwoniella_mangrovensis_CBS8507	ctg_1	0.2125	42	-2.91782
Cryptococcus_amylolentus_CBS6273	MEKH01000001.1	0.2135	57.2	3.78654		Cryptococcus_sp._DSM108351	chr_1	0.2135	55.6	-3.64106		Kwoniella_heveanensis_CBS569	chr_1	0.2135	51.1	-0.815489		Kwoniella_mangrovensis_CBS8507	ctg_1	0.2135	43.1	-1.81782
Cryptococcus_amylolentus_CBS6273	MEKH01000001.1	0.2145	51.8	-1.61346		Cryptococcus_sp._DSM108351	chr_1	0.2145	57.5	-1.74106		Kwoniella_heveanensis_CBS569	chr_1	0.2145	51.8	-0.115489		Kwoniella_mangrovensis_CBS8507	ctg_1	0.2145	48.2	3.28218
Cryptococcus_amylolentus_CBS6273	MEKH01000001.1	0.2155	52.9	-0.513459		Cryptococcus_sp._DSM108351	chr_1	0.2155	59.9	0.65894		Kwoniella_heveanensis_CBS569	chr_1	0.2155	54.3	2.38451		Kwoniella_mangrovensis_CBS8507	ctg_1	0.2155	44.8	-0.117821
Cryptococcus_amylolentus_CBS6273	MEKH01000001.1	0.2165	48.3	-5.11346		Cryptococcus_sp._DSM108351	chr_1	0.2165	56.2	-3.04106		Kwoniella_heveanensis_CBS569	chr_1	0.2165	49.7	-2.21549		Kwoniella_mangrovensis_CBS8507	ctg_1	0.2165	44.8	-0.117821
Cryptococcus_amylolentus_CBS6273	MEKH01000001.1	0.2175	56.3	2.88654		Cryptococcus_sp._DSM108351	chr_1	0.2175	62.3	3.05894		Kwoniella_heveanensis_CBS569	chr_1	0.2175	60.4	8.48451		Kwoniella_mangrovensis_CBS8507	ctg_1	0.2175	43	-1.91782
Cryptococcus_amylolentus_CBS6273	MEKH01000001.1	0.2185	57.6	4.18654		Cryptococcus_sp._DSM108351	chr_1	0.2185	70	10.7589		Kwoniella_heveanensis_CBS569	chr_1	0.2185	52.3	0.384511		Kwoniella_mangrovensis_CBS8507	ctg_1	0.2185	44.9	-0.0178207
Cryptococcus_amylolentus_CBS6273	MEKH01000001.1	0.2195	54.9	1.48654		Cryptococcus_sp._DSM108351	chr_1	0.2195	62.2	2.95894		Kwoniella_heveanensis_CBS569	chr_1	0.2195	49.4	-2.51549		Kwoniella_mangrovensis_CBS8507	ctg_1	0.2195	46.1	1.18218
Cryptococcus_amylolentus_CBS6273	MEKH01000001.1	0.2205	59.1	5.68654		Cryptococcus_sp._DSM108351	chr_1	0.2205	65	5.75894		Kwoniella_heveanensis_CBS569	chr_1	0.2205	50.8	-1.11549		Kwoniella_mangrovensis_CBS8507	ctg_1	0.2205	47.2	2.28218
Cryptococcus_amylolentus_CBS6273	MEKH01000001.1	0.2215	54.8	1.38654		Cryptococcus_sp._DSM108351	chr_1	0.2215	59.4	0.15894		Kwoniella_heveanensis_CBS569	chr_1	0.2215	50.3	-1.61549		Kwoniella_mangrovensis_CBS8507	ctg_1	0.2215	43.8	-1.11782
Cryptococcus_amylolentus_CBS6273	MEKH01000001.1	0.2225	54.3	0.886541		Cryptococcus_sp._DSM108351	chr_1	0.2225	63.1	3.85894		Kwoniella_heveanensis_CBS569	chr_1	0.2225	51.7	-0.215489		Kwoniella_mangrovensis_CBS8507	ctg_1	0.2225	45	0.0821793
Cryptococcus_amylolentus_CBS6273	MEKH01000001.1	0.2235	55.3	1.88654		Cryptococcus_sp._DSM108351	chr_1	0.2235	56	-3.24106		Kwoniella_heveanensis_CBS569	chr_1	0.2235	52.1	0.184511		Kwoniella_mangrovensis_CBS8507	ctg_1	0.2235	41.3	-3.61782
Cryptococcus_amylolentus_CBS6273	MEKH01000001.1	0.2245	52.3	-1.11346		Cryptococcus_sp._DSM108351	chr_1	0.2245	66.9	7.65894		Kwoniella_heveanensis_CBS569	chr_1	0.2245	51.6	-0.315489		Kwoniella_mangrovensis_CBS8507	ctg_1	0.2245	45.2	0.282179
Cryptococcus_amylolentus_CBS6273	MEKH01000001.1	0.2255	48	-5.41346		Cryptococcus_sp._DSM108351	chr_1	0.2255	59.2	-0.0410602		Kwoniella_heveanensis_CBS569	chr_1	0.2255	48.4	-3.51549		Kwoniella_mangrovensis_CBS8507	ctg_1	0.2255	47.4	2.48218
Cryptococcus_amylolentus_CBS6273	MEKH01000001.1	0.2265	51.1	-2.31346		Cryptococcus_sp._DSM108351	chr_1	0.2265	64.3	5.05894		Kwoniella_heveanensis_CBS569	chr_1	0.2265	47.2	-4.71549		Kwoniella_mangrovensis_CBS8507	ctg_1	0.2265	45.9	0.982179
Cryptococcus_amylolentus_CBS6273	MEKH01000001.1	0.2275	55.1	1.68654		Cryptococcus_sp._DSM108351	chr_1	0.2275	58.2	-1.04106		Kwoniella_heveanensis_CBS569	chr_1	0.2275	52.5	0.584511		Kwoniella_mangrovensis_CBS8507	ctg_1	0.2275	45.7	0.782179
Cryptococcus_amylolentus_CBS6273	MEKH01000001.1	0.2285	53.7	0.286541		Cryptococcus_sp._DSM108351	chr_1	0.2285	63.2	3.95894		Kwoniella_heveanensis_CBS569	chr_1	0.2285	57.6	5.68451		Kwoniella_mangrovensis_CBS8507	ctg_1	0.2285	43.8	-1.11782
Cryptococcus_amylolentus_CBS6273	MEKH01000001.1	0.2295	53.2	-0.213459		Cryptococcus_sp._DSM108351	chr_1	0.2295	58.7	-0.54106		Kwoniella_heveanensis_CBS569	chr_1	0.2295	53.5	1.58451		Kwoniella_mangrovensis_CBS8507	ctg_1	0.2295	43.9	-1.01782
Cryptococcus_amylolentus_CBS6273	MEKH01000001.1	0.2305	53.7	0.286541		Cryptococcus_sp._DSM108351	chr_1	0.2305	65.6	6.35894		Kwoniella_heveanensis_CBS569	chr_1	0.2305	48.6	-3.31549		Kwoniella_mangrovensis_CBS8507	ctg_1	0.2305	42.8	-2.11782
Cryptococcus_amylolentus_CBS6273	MEKH01000001.1	0.2315	54.3	0.886541		Cryptococcus_sp._DSM108351	chr_1	0.2315	61.4	2.15894		Kwoniella_heveanensis_CBS569	chr_1	0.2315	51.5	-0.415489		Kwoniella_mangrovensis_CBS8507	ctg_1	0.2315	43.4	-1.51782
Cryptococcus_amylolentus_CBS6273	MEKH01000001.1	0.2325	55.2	1.78654		Cryptococcus_sp._DSM108351	chr_1	0.2325	62.4	3.15894		Kwoniella_heveanensis_CBS569	chr_1	0.2325	51.8	-0.115489		Kwoniella_mangrovensis_CBS8507	ctg_1	0.2325	47.2	2.28218
Cryptococcus_amylolentus_CBS6273	MEKH01000001.1	0.2335	49.9	-3.51346		Cryptococcus_sp._DSM108351	chr_1	0.2335	56.9	-2.34106		Kwoniella_heveanensis_CBS569	chr_1	0.2335	55.3	3.38451		Kwoniella_mangrovensis_CBS8507	ctg_1	0.2335	40.9	-4.01782
Cryptococcus_amylolentus_CBS6273	MEKH01000001.1	0.2345	52.5	-0.913459		Cryptococcus_sp._DSM108351	chr_1	0.2345	59.9	0.65894		Kwoniella_heveanensis_CBS569	chr_1	0.2345	54.1	2.18451		Kwoniella_mangrovensis_CBS8507	ctg_1	0.2345	47	2.08218
Cryptococcus_amylolentus_CBS6273	MEKH01000001.1	0.2355	51.2	-2.21346		Cryptococcus_sp._DSM108351	chr_1	0.2355	65.3	6.05894		Kwoniella_heveanensis_CBS569	chr_1	0.2355	51.4	-0.515489		Kwoniella_mangrovensis_CBS8507	ctg_1	0.2355	44	-0.917821
Cryptococcus_amylolentus_CBS6273	MEKH01000001.1	0.2365	48.3	-5.11346		Cryptococcus_sp._DSM108351	chr_1	0.2365	64.7	5.45894		Kwoniella_heveanensis_CBS569	chr_1	0.2365	53.7	1.78451		Kwoniella_mangrovensis_CBS8507	ctg_1	0.2365	44.5	-0.417821
Cryptococcus_amylolentus_CBS6273	MEKH01000001.1	0.2375	50	-3.41346		Cryptococcus_sp._DSM108351	chr_1	0.2375	61.3	2.05894		Kwoniella_heveanensis_CBS569	chr_1	0.2375	54.5	2.58451		Kwoniella_mangrovensis_CBS8507	ctg_1	0.2375	44.8	-0.117821
Cryptococcus_amylolentus_CBS6273	MEKH01000001.1	0.2385	59.7	6.28654		Cryptococcus_sp._DSM108351	chr_1	0.2385	60.2	0.95894		Kwoniella_heveanensis_CBS569	chr_1	0.2385	53.7	1.78451		Kwoniella_mangrovensis_CBS8507	ctg_1	0.2385	37.6	-7.31782
Cryptococcus_amylolentus_CBS6273	MEKH01000001.1	0.2395	48.9	-4.51346		Cryptococcus_sp._DSM108351	chr_1	0.2395	60.6	1.35894		Kwoniella_heveanensis_CBS569	chr_1	0.2395	51.5	-0.415489		Kwoniella_mangrovensis_CBS8507	ctg_1	0.2395	42.1	-2.81782
Cryptococcus_amylolentus_CBS6273	MEKH01000001.1	0.2405	52.5	-0.913459		Cryptococcus_sp._DSM108351	chr_1	0.2405	63.3	4.05894		Kwoniella_heveanensis_CBS569	chr_1	0.2405	53.1	1.18451		Kwoniella_mangrovensis_CBS8507	ctg_1	0.2405	46	1.08218
Cryptococcus_amylolentus_CBS6273	MEKH01000001.1	0.2415	56.6	3.18654		Cryptococcus_sp._DSM108351	chr_1	0.2415	66.5	7.25894		Kwoniella_heveanensis_CBS569	chr_1	0.2415	51.7	-0.215489		Kwoniella_mangrovensis_CBS8507	ctg_1	0.2415	46.7	1.78218
Cryptococcus_amylolentus_CBS6273	MEKH01000001.1	0.2425	48.7	-4.71346		Cryptococcus_sp._DSM108351	chr_1	0.2425	70.9	11.6589		Kwoniella_heveanensis_CBS569	chr_1	0.2425	50.9	-1.01549		Kwoniella_mangrovensis_CBS8507	ctg_1	0.2425	44.7	-0.217821
Cryptococcus_amylolentus_CBS6273	MEKH01000001.1	0.2435	55	1.58654		Cryptococcus_sp._DSM108351	chr_1	0.2435	62.2	2.95894		Kwoniella_heveanensis_CBS569	chr_1	0.2435	50	-1.91549		Kwoniella_mangrovensis_CBS8507	ctg_1	0.2435	45.5	0.582179
Cryptococcus_amylolentus_CBS6273	MEKH01000001.1	0.2445	63.9	10.4865		Cryptococcus_sp._DSM108351	chr_1	0.2445	64.6	5.35894		Kwoniella_heveanensis_CBS569	chr_1	0.2445	52.1	0.184511		Kwoniella_mangrovensis_CBS8507	ctg_1	0.2445	48.8	3.88218
Cryptococcus_amylolentus_CBS6273	MEKH01000001.1	0.2455	51.9	-1.51346		Cryptococcus_sp._DSM108351	chr_1	0.2455	51.9	-7.34106		Kwoniella_heveanensis_CBS569	chr_1	0.2455	54	2.08451		Kwoniella_mangrovensis_CBS8507	ctg_1	0.2455	47.8	2.88218
Cryptococcus_amylolentus_CBS6273	MEKH01000001.1	0.2465	51.5	-1.91346		Cryptococcus_sp._DSM108351	chr_1	0.2465	51.4	-7.84106		Kwoniella_heveanensis_CBS569	chr_1	0.2465	47.3	-4.61549		Kwoniella_mangrovensis_CBS8507	ctg_1	0.2465	45	0.0821793
Cryptococcus_amylolentus_CBS6273	MEKH01000001.1	0.2475	55.6	2.18654		Cryptococcus_sp._DSM108351	chr_1	0.2475	49	-10.2411		Kwoniella_heveanensis_CBS569	chr_1	0.2475	52.5	0.584511		Kwoniella_mangrovensis_CBS8507	ctg_1	0.2475	47.2	2.28218
Cryptococcus_amylolentus_CBS6273	MEKH01000001.1	0.2485	55.1	1.68654		Cryptococcus_sp._DSM108351	chr_1	0.2485	54.7	-4.54106		Kwoniella_heveanensis_CBS569	chr_1	0.2485	50.5	-1.41549		Kwoniella_mangrovensis_CBS8507	ctg_1	0.2485	40.7	-4.21782
Cryptococcus_amylolentus_CBS6273	MEKH01000001.1	0.2495	54.7	1.28654		Cryptococcus_sp._DSM108351	chr_1	0.2495	61.2	1.95894		Kwoniella_heveanensis_CBS569	chr_1	0.2495	49.4	-2.51549		Kwoniella_mangrovensis_CBS8507	ctg_1	0.2495	41.3	-3.61782
Cryptococcus_amylolentus_CBS6273	MEKH01000001.1	0.2505	55	1.58654		Cryptococcus_sp._DSM108351	chr_1	0.2505	58.9	-0.34106		Kwoniella_heveanensis_CBS569	chr_1	0.2505	49.1	-2.81549		Kwoniella_mangrovensis_CBS8507	ctg_1	0.2505	41.8	-3.11782
Cryptococcus_amylolentus_CBS6273	MEKH01000001.1	0.2515	52.7	-0.713459		Cryptococcus_sp._DSM108351	chr_1	0.2515	57.7	-1.54106		Kwoniella_heveanensis_CBS569	chr_1	0.2515	49.2	-2.71549		Kwoniella_mangrovensis_CBS8507	ctg_1	0.2515	41.1	-3.81782
Cryptococcus_amylolentus_CBS6273	MEKH01000001.1	0.2525	53	-0.413459		Cryptococcus_sp._DSM108351	chr_1	0.2525	60.2	0.95894		Kwoniella_heveanensis_CBS569	chr_1	0.2525	51.2	-0.715489		Kwoniella_mangrovensis_CBS8507	ctg_1	0.2525	43.2	-1.71782
Cryptococcus_amylolentus_CBS6273	MEKH01000001.1	0.2535	54.1	0.686541		Cryptococcus_sp._DSM108351	chr_1	0.2535	55.7	-3.54106		Kwoniella_heveanensis_CBS569	chr_1	0.2535	57.2	5.28451		Kwoniella_mangrovensis_CBS8507	ctg_1	0.2535	44.8	-0.117821
Cryptococcus_amylolentus_CBS6273	MEKH01000001.1	0.2545	60.9	7.48654		Cryptococcus_sp._DSM108351	chr_1	0.2545	55.3	-3.94106		Kwoniella_heveanensis_CBS569	chr_1	0.2545	47.2	-4.71549		Kwoniella_mangrovensis_CBS8507	ctg_1	0.2545	44.7	-0.217821
Cryptococcus_amylolentus_CBS6273	MEKH01000001.1	0.2555	54.1	0.686541		Cryptococcus_sp._DSM108351	chr_1	0.2555	56.9	-2.34106		Kwoniella_heveanensis_CBS569	chr_1	0.2555	53.3	1.38451		Kwoniella_mangrovensis_CBS8507	ctg_1	0.2555	37.9	-7.01782
Cryptococcus_amylolentus_CBS6273	MEKH01000001.1	0.2565	59.7	6.28654		Cryptococcus_sp._DSM108351	chr_1	0.2565	55	-4.24106		Kwoniella_heveanensis_CBS569	chr_1	0.2565	48.3	-3.61549		Kwoniella_mangrovensis_CBS8507	ctg_1	0.2565	42.4	-2.51782
Cryptococcus_amylolentus_CBS6273	MEKH01000001.1	0.2575	53.5	0.0865409		Cryptococcus_sp._DSM108351	chr_1	0.2575	58.8	-0.44106		Kwoniella_heveanensis_CBS569	chr_1	0.2575	50.8	-1.11549		Kwoniella_mangrovensis_CBS8507	ctg_1	0.2575	45.1	0.182179
Cryptococcus_amylolentus_CBS6273	MEKH01000001.1	0.2585	48.4	-5.01346		Cryptococcus_sp._DSM108351	chr_1	0.2585	56.8	-2.44106		Kwoniella_heveanensis_CBS569	chr_1	0.2585	52.5	0.584511		Kwoniella_mangrovensis_CBS8507	ctg_1	0.2585	45.4	0.482179
Cryptococcus_amylolentus_CBS6273	MEKH01000001.1	0.2595	49.6	-3.81346		Cryptococcus_sp._DSM108351	chr_1	0.2595	56	-3.24106		Kwoniella_heveanensis_CBS569	chr_1	0.2595	53.1	1.18451		Kwoniella_mangrovensis_CBS8507	ctg_1	0.2595	43.9	-1.01782
Cryptococcus_amylolentus_CBS6273	MEKH01000001.1	0.2605	47	-6.41346		Cryptococcus_sp._DSM108351	chr_1	0.2605	55.3	-3.94106		Kwoniella_heveanensis_CBS569	chr_1	0.2605	51.1	-0.815489		Kwoniella_mangrovensis_CBS8507	ctg_1	0.2605	43	-1.91782
Cryptococcus_amylolentus_CBS6273	MEKH01000001.1	0.2615	49.3	-4.11346		Cryptococcus_sp._DSM108351	chr_1	0.2615	55.3	-3.94106		Kwoniella_heveanensis_CBS569	chr_1	0.2615	51.7	-0.215489		Kwoniella_mangrovensis_CBS8507	ctg_1	0.2615	46	1.08218
Cryptococcus_amylolentus_CBS6273	MEKH01000001.1	0.2625	56.2	2.78654		Cryptococcus_sp._DSM108351	chr_1	0.2625	53.7	-5.54106		Kwoniella_heveanensis_CBS569	chr_1	0.2625	51.7	-0.215489		Kwoniella_mangrovensis_CBS8507	ctg_1	0.2625	46.2	1.28218
Cryptococcus_amylolentus_CBS6273	MEKH01000001.1	0.2635	49.9	-3.51346		Cryptococcus_sp._DSM108351	chr_1	0.2635	63.2	3.95894		Kwoniella_heveanensis_CBS569	chr_1	0.2635	52.2	0.284511		Kwoniella_mangrovensis_CBS8507	ctg_1	0.2635	42.3	-2.61782
Cryptococcus_amylolentus_CBS6273	MEKH01000001.1	0.2645	60.1	6.68654		Cryptococcus_sp._DSM108351	chr_1	0.2645	55.9	-3.34106		Kwoniella_heveanensis_CBS569	chr_1	0.2645	51.6	-0.315489		Kwoniella_mangrovensis_CBS8507	ctg_1	0.2645	45.2	0.282179
Cryptococcus_amylolentus_CBS6273	MEKH01000001.1	0.2655	58.2	4.78654		Cryptococcus_sp._DSM108351	chr_1	0.2655	55.5	-3.74106		Kwoniella_heveanensis_CBS569	chr_1	0.2655	51.5	-0.415489		Kwoniella_mangrovensis_CBS8507	ctg_1	0.2655	43.3	-1.61782
Cryptococcus_amylolentus_CBS6273	MEKH01000001.1	0.2665	52.5	-0.913459		Cryptococcus_sp._DSM108351	chr_1	0.2665	55.8	-3.44106		Kwoniella_heveanensis_CBS569	chr_1	0.2665	51.2	-0.715489		Kwoniella_mangrovensis_CBS8507	ctg_1	0.2665	43.5	-1.41782
Cryptococcus_amylolentus_CBS6273	MEKH01000001.1	0.2675	53.3	-0.113459		Cryptococcus_sp._DSM108351	chr_1	0.2675	55.4	-3.84106		Kwoniella_heveanensis_CBS569	chr_1	0.2675	50.9	-1.01549		Kwoniella_mangrovensis_CBS8507	ctg_1	0.2675	47.4	2.48218
Cryptococcus_amylolentus_CBS6273	MEKH01000001.1	0.2685	52.7	-0.713459		Cryptococcus_sp._DSM108351	chr_1	0.2685	59.4	0.15894		Kwoniella_heveanensis_CBS569	chr_1	0.2685	52	0.0845112		Kwoniella_mangrovensis_CBS8507	ctg_1	0.2685	48.4	3.48218
Cryptococcus_amylolentus_CBS6273	MEKH01000001.1	0.2695	52.4	-1.01346		Cryptococcus_sp._DSM108351	chr_1	0.2695	61.1	1.85894		Kwoniella_heveanensis_CBS569	chr_1	0.2695	48.4	-3.51549		Kwoniella_mangrovensis_CBS8507	ctg_1	0.2695	45.1	0.182179
Cryptococcus_amylolentus_CBS6273	MEKH01000001.1	0.2705	55.4	1.98654		Cryptococcus_sp._DSM108351	chr_1	0.2705	56	-3.24106		Kwoniella_heveanensis_CBS569	chr_1	0.2705	50.7	-1.21549		Kwoniella_mangrovensis_CBS8507	ctg_1	0.2705	45.7	0.782179
Cryptococcus_amylolentus_CBS6273	MEKH01000001.1	0.2715	55.8	2.38654		Cryptococcus_sp._DSM108351	chr_1	0.2715	58.9	-0.34106		Kwoniella_heveanensis_CBS569	chr_1	0.2715	56	4.08451		Kwoniella_mangrovensis_CBS8507	ctg_1	0.2715	44.8	-0.117821
Cryptococcus_amylolentus_CBS6273	MEKH01000001.1	0.2725	52.4	-1.01346		Cryptococcus_sp._DSM108351	chr_1	0.2725	60.9	1.65894		Kwoniella_heveanensis_CBS569	chr_1	0.2725	53.6	1.68451		Kwoniella_mangrovensis_CBS8507	ctg_1	0.2725	47.2	2.28218
Cryptococcus_amylolentus_CBS6273	MEKH01000001.1	0.2735	52.3	-1.11346		Cryptococcus_sp._DSM108351	chr_1	0.2735	60	0.75894		Kwoniella_heveanensis_CBS569	chr_1	0.2735	47.8	-4.11549		Kwoniella_mangrovensis_CBS8507	ctg_1	0.2735	47.5	2.58218
Cryptococcus_amylolentus_CBS6273	MEKH01000001.1	0.2745	55.4	1.98654		Cryptococcus_sp._DSM108351	chr_1	0.2745	58.3	-0.94106		Kwoniella_heveanensis_CBS569	chr_1	0.2745	51.6	-0.315489		Kwoniella_mangrovensis_CBS8507	ctg_1	0.2745	46	1.08218
Cryptococcus_amylolentus_CBS6273	MEKH01000001.1	0.2755	58.7	5.28654		Cryptococcus_sp._DSM108351	chr_1	0.2755	61.1	1.85894		Kwoniella_heveanensis_CBS569	chr_1	0.2755	51.2	-0.715489		Kwoniella_mangrovensis_CBS8507	ctg_1	0.2755	46	1.08218
Cryptococcus_amylolentus_CBS6273	MEKH01000001.1	0.2765	53.5	0.0865409		Cryptococcus_sp._DSM108351	chr_1	0.2765	58.4	-0.84106		Kwoniella_heveanensis_CBS569	chr_1	0.2765	50.6	-1.31549		Kwoniella_mangrovensis_CBS8507	ctg_1	0.2765	44.6	-0.317821
Cryptococcus_amylolentus_CBS6273	MEKH01000001.1	0.2775	50.6	-2.81346		Cryptococcus_sp._DSM108351	chr_1	0.2775	62.3	3.05894		Kwoniella_heveanensis_CBS569	chr_1	0.2775	53.4	1.48451		Kwoniella_mangrovensis_CBS8507	ctg_1	0.2775	44.5	-0.417821
Cryptococcus_amylolentus_CBS6273	MEKH01000001.1	0.2785	52.2	-1.21346		Cryptococcus_sp._DSM108351	chr_1	0.2785	61.7	2.45894		Kwoniella_heveanensis_CBS569	chr_1	0.2785	48.5	-3.41549		Kwoniella_mangrovensis_CBS8507	ctg_1	0.2785	47	2.08218
Cryptococcus_amylolentus_CBS6273	MEKH01000001.1	0.2795	52.6	-0.813459		Cryptococcus_sp._DSM108351	chr_1	0.2795	65.4	6.15894		Kwoniella_heveanensis_CBS569	chr_1	0.2795	51.2	-0.715489		Kwoniella_mangrovensis_CBS8507	ctg_1	0.2795	43.7	-1.21782
Cryptococcus_amylolentus_CBS6273	MEKH01000001.1	0.2805	59.1	5.68654		Cryptococcus_sp._DSM108351	chr_1	0.2805	64.2	4.95894		Kwoniella_heveanensis_CBS569	chr_1	0.2805	52.2	0.284511		Kwoniella_mangrovensis_CBS8507	ctg_1	0.2805	45.5	0.582179
Cryptococcus_amylolentus_CBS6273	MEKH01000001.1	0.2815	53.2	-0.213459		Cryptococcus_sp._DSM108351	chr_1	0.2815	71.7	12.4589		Kwoniella_heveanensis_CBS569	chr_1	0.2815	50.2	-1.71549		Kwoniella_mangrovensis_CBS8507	ctg_1	0.2815	45.7	0.782179
Cryptococcus_amylolentus_CBS6273	MEKH01000001.1	0.2825	50.8	-2.61346		Cryptococcus_sp._DSM108351	chr_1	0.2825	72.4	13.1589		Kwoniella_heveanensis_CBS569	chr_1	0.2825	47.8	-4.11549		Kwoniella_mangrovensis_CBS8507	ctg_1	0.2825	44.1	-0.817821
Cryptococcus_amylolentus_CBS6273	MEKH01000001.1	0.2835	50	-3.41346		Cryptococcus_sp._DSM108351	chr_1	0.2835	67.3	8.05894		Kwoniella_heveanensis_CBS569	chr_1	0.2835	51.2	-0.715489		Kwoniella_mangrovensis_CBS8507	ctg_1	0.2835	45.1	0.182179
Cryptococcus_amylolentus_CBS6273	MEKH01000001.1	0.2845	48.5	-4.91346		Cryptococcus_sp._DSM108351	chr_1	0.2845	65.8	6.55894		Kwoniella_heveanensis_CBS569	chr_1	0.2845	49.8	-2.11549		Kwoniella_mangrovensis_CBS8507	ctg_1	0.2845	43.6	-1.31782
Cryptococcus_amylolentus_CBS6273	MEKH01000001.1	0.2855	45	-8.41346		Cryptococcus_sp._DSM108351	chr_1	0.2855	66.3	7.05894		Kwoniella_heveanensis_CBS569	chr_1	0.2855	49.1	-2.81549		Kwoniella_mangrovensis_CBS8507	ctg_1	0.2855	43.9	-1.01782
Cryptococcus_amylolentus_CBS6273	MEKH01000001.1	0.2865	49.4	-4.01346		Cryptococcus_sp._DSM108351	chr_1	0.2865	60.9	1.65894		Kwoniella_heveanensis_CBS569	chr_1	0.2865	50.7	-1.21549		Kwoniella_mangrovensis_CBS8507	ctg_1	0.2865	45.6	0.682179
Cryptococcus_amylolentus_CBS6273	MEKH01000001.1	0.2875	53.4	-0.0134591		Cryptococcus_sp._DSM108351	chr_1	0.2875	68.2	8.95894		Kwoniella_heveanensis_CBS569	chr_1	0.2875	54.5	2.58451		Kwoniella_mangrovensis_CBS8507	ctg_1	0.2875	45.5	0.582179
Cryptococcus_amylolentus_CBS6273	MEKH01000001.1	0.2885	57.6	4.18654		Cryptococcus_sp._DSM108351	chr_1	0.2885	68.3	9.05894		Kwoniella_heveanensis_CBS569	chr_1	0.2885	49.9	-2.01549		Kwoniella_mangrovensis_CBS8507	ctg_1	0.2885	51.1	6.18218
Cryptococcus_amylolentus_CBS6273	MEKH01000001.1	0.2895	53.1	-0.313459		Cryptococcus_sp._DSM108351	chr_1	0.2895	67.2	7.95894		Kwoniella_heveanensis_CBS569	chr_1	0.2895	49.6	-2.31549		Kwoniella_mangrovensis_CBS8507	ctg_1	0.2895	42.2	-2.71782
Cryptococcus_amylolentus_CBS6273	MEKH01000001.1	0.2905	48.9	-4.51346		Cryptococcus_sp._DSM108351	chr_1	0.2905	63.5	4.25894		Kwoniella_heveanensis_CBS569	chr_1	0.2905	50.2	-1.71549		Kwoniella_mangrovensis_CBS8507	ctg_1	0.2905	41.1	-3.81782
Cryptococcus_amylolentus_CBS6273	MEKH01000001.1	0.2915	51.6	-1.81346		Cryptococcus_sp._DSM108351	chr_1	0.2915	63.5	4.25894		Kwoniella_heveanensis_CBS569	chr_1	0.2915	50.6	-1.31549		Kwoniella_mangrovensis_CBS8507	ctg_1	0.2915	46	1.08218
Cryptococcus_amylolentus_CBS6273	MEKH01000001.1	0.2925	55.2	1.78654		Cryptococcus_sp._DSM108351	chr_1	0.2925	66.3	7.05894		Kwoniella_heveanensis_CBS569	chr_1	0.2925	52.7	0.784511		Kwoniella_mangrovensis_CBS8507	ctg_1	0.2925	42.8	-2.11782
Cryptococcus_amylolentus_CBS6273	MEKH01000001.1	0.2935	51	-2.41346		Cryptococcus_sp._DSM108351	chr_1	0.2935	64.7	5.45894		Kwoniella_heveanensis_CBS569	chr_1	0.2935	49.9	-2.01549		Kwoniella_mangrovensis_CBS8507	ctg_1	0.2935	42.9	-2.01782
Cryptococcus_amylolentus_CBS6273	MEKH01000001.1	0.2945	54.5	1.08654		Cryptococcus_sp._DSM108351	chr_1	0.2945	59.3	0.0589398		Kwoniella_heveanensis_CBS569	chr_1	0.2945	54.1	2.18451		Kwoniella_mangrovensis_CBS8507	ctg_1	0.2945	45.6	0.682179
Cryptococcus_amylolentus_CBS6273	MEKH01000001.1	0.2955	56.7	3.28654		Cryptococcus_sp._DSM108351	chr_1	0.2955	63.7	4.45894		Kwoniella_heveanensis_CBS569	chr_1	0.2955	55.9	3.98451		Kwoniella_mangrovensis_CBS8507	ctg_1	0.2955	43	-1.91782
Cryptococcus_amylolentus_CBS6273	MEKH01000001.1	0.2965	55.1	1.68654		Cryptococcus_sp._DSM108351	chr_1	0.2965	57.3	-1.94106		Kwoniella_heveanensis_CBS569	chr_1	0.2965	51.4	-0.515489		Kwoniella_mangrovensis_CBS8507	ctg_1	0.2965	44.9	-0.0178207
Cryptococcus_amylolentus_CBS6273	MEKH01000001.1	0.2975	51.9	-1.51346		Cryptococcus_sp._DSM108351	chr_1	0.2975	56.4	-2.84106		Kwoniella_heveanensis_CBS569	chr_1	0.2975	50.8	-1.11549		Kwoniella_mangrovensis_CBS8507	ctg_1	0.2975	43.2	-1.71782
Cryptococcus_amylolentus_CBS6273	MEKH01000001.1	0.2985	49.6	-3.81346		Cryptococcus_sp._DSM108351	chr_1	0.2985	55.7	-3.54106		Kwoniella_heveanensis_CBS569	chr_1	0.2985	50.9	-1.01549		Kwoniella_mangrovensis_CBS8507	ctg_1	0.2985	46	1.08218
Cryptococcus_amylolentus_CBS6273	MEKH01000001.1	0.2995	55.1	1.68654		Cryptococcus_sp._DSM108351	chr_1	0.2995	55.3	-3.94106		Kwoniella_heveanensis_CBS569	chr_1	0.2995	51.8	-0.115489		Kwoniella_mangrovensis_CBS8507	ctg_1	0.2995	42.3	-2.61782
Cryptococcus_amylolentus_CBS6273	MEKH01000001.1	0.3005	54.9	1.48654		Cryptococcus_sp._DSM108351	chr_1	0.3005	58.8	-0.44106		Kwoniella_heveanensis_CBS569	chr_1	0.3005	50.7	-1.21549		Kwoniella_mangrovensis_CBS8507	ctg_1	0.3005	38	-6.91782
Cryptococcus_amylolentus_CBS6273	MEKH01000001.1	0.3015	51	-2.41346		Cryptococcus_sp._DSM108351	chr_1	0.3015	56.7	-2.54106		Kwoniella_heveanensis_CBS569	chr_1	0.3015	52.5	0.584511		Kwoniella_mangrovensis_CBS8507	ctg_1	0.3015	43.7	-1.21782
Cryptococcus_amylolentus_CBS6273	MEKH01000001.1	0.3025	56.6	3.18654		Cryptococcus_sp._DSM108351	chr_1	0.3025	64.4	5.15894		Kwoniella_heveanensis_CBS569	chr_1	0.3025	49	-2.91549		Kwoniella_mangrovensis_CBS8507	ctg_1	0.3025	44.2	-0.717821
Cryptococcus_amylolentus_CBS6273	MEKH01000001.1	0.3035	57.3	3.88654		Cryptococcus_sp._DSM108351	chr_1	0.3035	66.3	7.05894		Kwoniella_heveanensis_CBS569	chr_1	0.3035	52.3	0.384511		Kwoniella_mangrovensis_CBS8507	ctg_1	0.3035	42.2	-2.71782
Cryptococcus_amylolentus_CBS6273	MEKH01000001.1	0.3045	52.2	-1.21346		Cryptococcus_sp._DSM108351	chr_1	0.3045	63.8	4.55894		Kwoniella_heveanensis_CBS569	chr_1	0.3045	51.4	-0.515489		Kwoniella_mangrovensis_CBS8507	ctg_1	0.3045	44.5	-0.417821
Cryptococcus_amylolentus_CBS6273	MEKH01000001.1	0.3055	53.6	0.186541		Cryptococcus_sp._DSM108351	chr_1	0.3055	54.9	-4.34106		Kwoniella_heveanensis_CBS569	chr_1	0.3055	52.1	0.184511		Kwoniella_mangrovensis_CBS8507	ctg_1	0.3055	41.1	-3.81782
Cryptococcus_amylolentus_CBS6273	MEKH01000001.1	0.3065	48.9	-4.51346		Cryptococcus_sp._DSM108351	chr_1	0.3065	64.1	4.85894		Kwoniella_heveanensis_CBS569	chr_1	0.3065	50.3	-1.61549		Kwoniella_mangrovensis_CBS8507	ctg_1	0.3065	44.1	-0.817821
Cryptococcus_amylolentus_CBS6273	MEKH01000001.1	0.3075	50.2	-3.21346		Cryptococcus_sp._DSM108351	chr_1	0.3075	56.4	-2.84106		Kwoniella_heveanensis_CBS569	chr_1	0.3075	48.4	-3.51549		Kwoniella_mangrovensis_CBS8507	ctg_1	0.3075	42.5	-2.41782
Cryptococcus_amylolentus_CBS6273	MEKH01000001.1	0.3085	51.6	-1.81346		Cryptococcus_sp._DSM108351	chr_1	0.3085	57.9	-1.34106		Kwoniella_heveanensis_CBS569	chr_1	0.3085	53.4	1.48451		Kwoniella_mangrovensis_CBS8507	ctg_1	0.3085	45.3	0.382179
Cryptococcus_amylolentus_CBS6273	MEKH01000001.1	0.3095	57.6	4.18654		Cryptococcus_sp._DSM108351	chr_1	0.3095	56	-3.24106		Kwoniella_heveanensis_CBS569	chr_1	0.3095	51.7	-0.215489		Kwoniella_mangrovensis_CBS8507	ctg_1	0.3095	43.7	-1.21782
Cryptococcus_amylolentus_CBS6273	MEKH01000001.1	0.3105	53.6	0.186541		Cryptococcus_sp._DSM108351	chr_1	0.3105	58.5	-0.74106		Kwoniella_heveanensis_CBS569	chr_1	0.3105	51	-0.915489		Kwoniella_mangrovensis_CBS8507	ctg_1	0.3105	43	-1.91782
Cryptococcus_amylolentus_CBS6273	MEKH01000001.1	0.3115	53.6	0.186541		Cryptococcus_sp._DSM108351	chr_1	0.3115	55.5	-3.74106		Kwoniella_heveanensis_CBS569	chr_1	0.3115	53.7	1.78451		Kwoniella_mangrovensis_CBS8507	ctg_1	0.3115	45.4	0.482179
Cryptococcus_amylolentus_CBS6273	MEKH01000001.1	0.3125	53.3	-0.113459		Cryptococcus_sp._DSM108351	chr_1	0.3125	54.7	-4.54106		Kwoniella_heveanensis_CBS569	chr_1	0.3125	49.4	-2.51549		Kwoniella_mangrovensis_CBS8507	ctg_1	0.3125	45.6	0.682179
Cryptococcus_amylolentus_CBS6273	MEKH01000001.1	0.3135	50.1	-3.31346		Cryptococcus_sp._DSM108351	chr_1	0.3135	55.3	-3.94106		Kwoniella_heveanensis_CBS569	chr_1	0.3135	47.8	-4.11549		Kwoniella_mangrovensis_CBS8507	ctg_1	0.3135	46.8	1.88218
Cryptococcus_amylolentus_CBS6273	MEKH01000001.1	0.3145	53.4	-0.0134591		Cryptococcus_sp._DSM108351	chr_1	0.3145	58.2	-1.04106		Kwoniella_heveanensis_CBS569	chr_1	0.3145	52.4	0.484511		Kwoniella_mangrovensis_CBS8507	ctg_1	0.3145	40.4	-4.51782
Cryptococcus_amylolentus_CBS6273	MEKH01000001.1	0.3155	54.5	1.08654		Cryptococcus_sp._DSM108351	chr_1	0.3155	51.9	-7.34106		Kwoniella_heveanensis_CBS569	chr_1	0.3155	52.7	0.784511		Kwoniella_mangrovensis_CBS8507	ctg_1	0.3155	41.3	-3.61782
Cryptococcus_amylolentus_CBS6273	MEKH01000001.1	0.3165	54.7	1.28654		Cryptococcus_sp._DSM108351	chr_1	0.3165	48.5	-10.7411		Kwoniella_heveanensis_CBS569	chr_1	0.3165	50.9	-1.01549		Kwoniella_mangrovensis_CBS8507	ctg_1	0.3165	44.9	-0.0178207
Cryptococcus_amylolentus_CBS6273	MEKH01000001.1	0.3175	53.2	-0.213459		Cryptococcus_sp._DSM108351	chr_1	0.3175	47.3	-11.9411		Kwoniella_heveanensis_CBS569	chr_1	0.3175	51.4	-0.515489		Kwoniella_mangrovensis_CBS8507	ctg_1	0.3175	44	-0.917821
Cryptococcus_amylolentus_CBS6273	MEKH01000001.1	0.3185	51.1	-2.31346		Cryptococcus_sp._DSM108351	chr_1	0.3185	54.1	-5.14106		Kwoniella_heveanensis_CBS569	chr_1	0.3185	50	-1.91549		Kwoniella_mangrovensis_CBS8507	ctg_1	0.3185	46.2	1.28218
Cryptococcus_amylolentus_CBS6273	MEKH01000001.1	0.3195	51.1	-2.31346		Cryptococcus_sp._DSM108351	chr_1	0.3195	54.4	-4.84106		Kwoniella_heveanensis_CBS569	chr_1	0.3195	54	2.08451		Kwoniella_mangrovensis_CBS8507	ctg_1	0.3195	45.9	0.982179
Cryptococcus_amylolentus_CBS6273	MEKH01000001.1	0.3205	52	-1.41346		Cryptococcus_sp._DSM108351	chr_1	0.3205	54.5	-4.74106		Kwoniella_heveanensis_CBS569	chr_1	0.3205	53.3	1.38451		Kwoniella_mangrovensis_CBS8507	ctg_1	0.3205	46.5	1.58218
Cryptococcus_amylolentus_CBS6273	MEKH01000001.1	0.3215	54.3	0.886541		Cryptococcus_sp._DSM108351	chr_1	0.3215	53.6	-5.64106		Kwoniella_heveanensis_CBS569	chr_1	0.3215	51.8	-0.115489		Kwoniella_mangrovensis_CBS8507	ctg_1	0.3215	48.5	3.58218
Cryptococcus_amylolentus_CBS6273	MEKH01000001.1	0.3225	50.2	-3.21346		Cryptococcus_sp._DSM108351	chr_1	0.3225	53.2	-6.04106		Kwoniella_heveanensis_CBS569	chr_1	0.3225	54.4	2.48451		Kwoniella_mangrovensis_CBS8507	ctg_1	0.3225	47	2.08218
Cryptococcus_amylolentus_CBS6273	MEKH01000001.1	0.3235	51.3	-2.11346		Cryptococcus_sp._DSM108351	chr_1	0.3235	53.4	-5.84106		Kwoniella_heveanensis_CBS569	chr_1	0.3235	48.9	-3.01549		Kwoniella_mangrovensis_CBS8507	ctg_1	0.3235	45.8	0.882179
Cryptococcus_amylolentus_CBS6273	MEKH01000001.1	0.3245	52.1	-1.31346		Cryptococcus_sp._DSM108351	chr_1	0.3245	61.9	2.65894		Kwoniella_heveanensis_CBS569	chr_1	0.3245	53.2	1.28451		Kwoniella_mangrovensis_CBS8507	ctg_1	0.3245	44.9	-0.0178207
Cryptococcus_amylolentus_CBS6273	MEKH01000001.1	0.3255	55.2	1.78654		Cryptococcus_sp._DSM108351	chr_1	0.3255	54	-5.24106		Kwoniella_heveanensis_CBS569	chr_1	0.3255	50.3	-1.61549		Kwoniella_mangrovensis_CBS8507	ctg_1	0.3255	43.9	-1.01782
Cryptococcus_amylolentus_CBS6273	MEKH01000001.1	0.3265	53.2	-0.213459		Cryptococcus_sp._DSM108351	chr_1	0.3265	56.6	-2.64106		Kwoniella_heveanensis_CBS569	chr_1	0.3265	51	-0.915489		Kwoniella_mangrovensis_CBS8507	ctg_1	0.3265	44.1	-0.817821
Cryptococcus_amylolentus_CBS6273	MEKH01000001.1	0.3275	59.2	5.78654		Cryptococcus_sp._DSM108351	chr_1	0.3275	54.9	-4.34106		Kwoniella_heveanensis_CBS569	chr_1	0.3275	49.3	-2.61549		Kwoniella_mangrovensis_CBS8507	ctg_1	0.3275	42.6	-2.31782
Cryptococcus_amylolentus_CBS6273	MEKH01000001.1	0.3285	51.3	-2.11346		Cryptococcus_sp._DSM108351	chr_1	0.3285	58	-1.24106		Kwoniella_heveanensis_CBS569	chr_1	0.3285	46.5	-5.41549		Kwoniella_mangrovensis_CBS8507	ctg_1	0.3285	46	1.08218
Cryptococcus_amylolentus_CBS6273	MEKH01000001.1	0.3295	53.5	0.0865409		Cryptococcus_sp._DSM108351	chr_1	0.3295	54.5	-4.74106		Kwoniella_heveanensis_CBS569	chr_1	0.3295	49.1	-2.81549		Kwoniella_mangrovensis_CBS8507	ctg_1	0.3295	43.9	-1.01782
Cryptococcus_amylolentus_CBS6273	MEKH01000001.1	0.3305	57	3.58654		Cryptococcus_sp._DSM108351	chr_1	0.3305	54.7	-4.54106		Kwoniella_heveanensis_CBS569	chr_1	0.3305	52	0.0845112		Kwoniella_mangrovensis_CBS8507	ctg_1	0.3305	42.2	-2.71782
Cryptococcus_amylolentus_CBS6273	MEKH01000001.1	0.3315	53.3	-0.113459		Cryptococcus_sp._DSM108351	chr_1	0.3315	52.5	-6.74106		Kwoniella_heveanensis_CBS569	chr_1	0.3315	49.2	-2.71549		Kwoniella_mangrovensis_CBS8507	ctg_1	0.3315	45.2	0.282179
Cryptococcus_amylolentus_CBS6273	MEKH01000001.1	0.3325	59.2	5.78654		Cryptococcus_sp._DSM108351	chr_1	0.3325	52.7	-6.54106		Kwoniella_heveanensis_CBS569	chr_1	0.3325	50	-1.91549		Kwoniella_mangrovensis_CBS8507	ctg_1	0.3325	43.9	-1.01782
Cryptococcus_amylolentus_CBS6273	MEKH01000001.1	0.3335	53.4	-0.0134591		Cryptococcus_sp._DSM108351	chr_1	0.3335	51	-8.24106		Kwoniella_heveanensis_CBS569	chr_1	0.3335	52.5	0.584511		Kwoniella_mangrovensis_CBS8507	ctg_1	0.3335	43.5	-1.41782
Cryptococcus_amylolentus_CBS6273	MEKH01000001.1	0.3345	56.4	2.98654		Cryptococcus_sp._DSM108351	chr_1	0.3345	55.4	-3.84106		Kwoniella_heveanensis_CBS569	chr_1	0.3345	54.7	2.78451		Kwoniella_mangrovensis_CBS8507	ctg_1	0.3345	43.3	-1.61782
Cryptococcus_amylolentus_CBS6273	MEKH01000001.1	0.3355	48.7	-4.71346		Cryptococcus_sp._DSM108351	chr_1	0.3355	60.1	0.85894		Kwoniella_heveanensis_CBS569	chr_1	0.3355	51.7	-0.215489		Kwoniella_mangrovensis_CBS8507	ctg_1	0.3355	47.2	2.28218
Cryptococcus_amylolentus_CBS6273	MEKH01000001.1	0.3365	50.7	-2.71346		Cryptococcus_sp._DSM108351	chr_1	0.3365	63.6	4.35894		Kwoniella_heveanensis_CBS569	chr_1	0.3365	47.6	-4.31549		Kwoniella_mangrovensis_CBS8507	ctg_1	0.3365	48.9	3.98218
Cryptococcus_amylolentus_CBS6273	MEKH01000001.1	0.3375	53	-0.413459		Cryptococcus_sp._DSM108351	chr_1	0.3375	64.1	4.85894		Kwoniella_heveanensis_CBS569	chr_1	0.3375	56	4.08451		Kwoniella_mangrovensis_CBS8507	ctg_1	0.3375	46.8	1.88218
Cryptococcus_amylolentus_CBS6273	MEKH01000001.1	0.3385	60.5	7.08654		Cryptococcus_sp._DSM108351	chr_1	0.3385	62	2.75894		Kwoniella_heveanensis_CBS569	chr_1	0.3385	60	8.08451		Kwoniella_mangrovensis_CBS8507	ctg_1	0.3385	41.7	-3.21782
Cryptococcus_amylolentus_CBS6273	MEKH01000001.1	0.3395	60.1	6.68654		Cryptococcus_sp._DSM108351	chr_1	0.3395	61.2	1.95894		Kwoniella_heveanensis_CBS569	chr_1	0.3395	48.7	-3.21549		Kwoniella_mangrovensis_CBS8507	ctg_1	0.3395	42.6	-2.31782
Cryptococcus_amylolentus_CBS6273	MEKH01000001.1	0.3405	55.4	1.98654		Cryptococcus_sp._DSM108351	chr_1	0.3405	56.5	-2.74106		Kwoniella_heveanensis_CBS569	chr_1	0.3405	52.7	0.784511		Kwoniella_mangrovensis_CBS8507	ctg_1	0.3405	37.7	-7.21782
Cryptococcus_amylolentus_CBS6273	MEKH01000001.1	0.3415	50.7	-2.71346		Cryptococcus_sp._DSM108351	chr_1	0.3415	61	1.75894		Kwoniella_heveanensis_CBS569	chr_1	0.3415	50.6	-1.31549		Kwoniella_mangrovensis_CBS8507	ctg_1	0.3415	43.8	-1.11782
Cryptococcus_amylolentus_CBS6273	MEKH01000001.1	0.3425	52.1	-1.31346		Cryptococcus_sp._DSM108351	chr_1	0.3425	63.9	4.65894		Kwoniella_heveanensis_CBS569	chr_1	0.3425	52.3	0.384511		Kwoniella_mangrovensis_CBS8507	ctg_1	0.3425	44.9	-0.0178207
Cryptococcus_amylolentus_CBS6273	MEKH01000001.1	0.3435	58.9	5.48654		Cryptococcus_sp._DSM108351	chr_1	0.3435	63.2	3.95894		Kwoniella_heveanensis_CBS569	chr_1	0.3435	48.7	-3.21549		Kwoniella_mangrovensis_CBS8507	ctg_1	0.3435	44.6	-0.317821
Cryptococcus_amylolentus_CBS6273	MEKH01000001.1	0.3445	52.3	-1.11346		Cryptococcus_sp._DSM108351	chr_1	0.3445	53.9	-5.34106		Kwoniella_heveanensis_CBS569	chr_1	0.3445	50.5	-1.41549		Kwoniella_mangrovensis_CBS8507	ctg_1	0.3445	47.8	2.88218
Cryptococcus_amylolentus_CBS6273	MEKH01000001.1	0.3455	57.1	3.68654		Cryptococcus_sp._DSM108351	chr_1	0.3455	54.2	-5.04106		Kwoniella_heveanensis_CBS569	chr_1	0.3455	49.3	-2.61549		Kwoniella_mangrovensis_CBS8507	ctg_1	0.3455	44.5	-0.417821
Cryptococcus_amylolentus_CBS6273	MEKH01000001.1	0.3465	54.4	0.986541		Cryptococcus_sp._DSM108351	chr_1	0.3465	50.7	-8.54106		Kwoniella_heveanensis_CBS569	chr_1	0.3465	52	0.0845112		Kwoniella_mangrovensis_CBS8507	ctg_1	0.3465	42.1	-2.81782
Cryptococcus_amylolentus_CBS6273	MEKH01000001.1	0.3475	51.1	-2.31346		Cryptococcus_sp._DSM108351	chr_1	0.3475	50.6	-8.64106		Kwoniella_heveanensis_CBS569	chr_1	0.3475	52.9	0.984511		Kwoniella_mangrovensis_CBS8507	ctg_1	0.3475	45.5	0.582179
Cryptococcus_amylolentus_CBS6273	MEKH01000001.1	0.3485	51.4	-2.01346		Cryptococcus_sp._DSM108351	chr_1	0.3485	53	-6.24106		Kwoniella_heveanensis_CBS569	chr_1	0.3485	52.9	0.984511		Kwoniella_mangrovensis_CBS8507	ctg_1	0.3485	41	-3.91782
Cryptococcus_amylolentus_CBS6273	MEKH01000001.1	0.3495	51.8	-1.61346		Cryptococcus_sp._DSM108351	chr_1	0.3495	52.3	-6.94106		Kwoniella_heveanensis_CBS569	chr_1	0.3495	52.6	0.684511		Kwoniella_mangrovensis_CBS8507	ctg_1	0.3495	45.1	0.182179
Cryptococcus_amylolentus_CBS6273	MEKH01000001.1	0.3505	53.1	-0.313459		Cryptococcus_sp._DSM108351	chr_1	0.3505	55.4	-3.84106		Kwoniella_heveanensis_CBS569	chr_1	0.3505	51	-0.915489		Kwoniella_mangrovensis_CBS8507	ctg_1	0.3505	44	-0.917821
Cryptococcus_amylolentus_CBS6273	MEKH01000001.1	0.3515	53.2	-0.213459		Cryptococcus_sp._DSM108351	chr_1	0.3515	52.2	-7.04106		Kwoniella_heveanensis_CBS569	chr_1	0.3515	49.8	-2.11549		Kwoniella_mangrovensis_CBS8507	ctg_1	0.3515	46.3	1.38218
Cryptococcus_amylolentus_CBS6273	MEKH01000001.1	0.3525	51.2	-2.21346		Cryptococcus_sp._DSM108351	chr_1	0.3525	53.8	-5.44106		Kwoniella_heveanensis_CBS569	chr_1	0.3525	53.1	1.18451		Kwoniella_mangrovensis_CBS8507	ctg_1	0.3525	39	-5.91782
Cryptococcus_amylolentus_CBS6273	MEKH01000001.1	0.3535	51.8	-1.61346		Cryptococcus_sp._DSM108351	chr_1	0.3535	58	-1.24106		Kwoniella_heveanensis_CBS569	chr_1	0.3535	50.2	-1.71549		Kwoniella_mangrovensis_CBS8507	ctg_1	0.3535	43.4	-1.51782
Cryptococcus_amylolentus_CBS6273	MEKH01000001.1	0.3545	52	-1.41346		Cryptococcus_sp._DSM108351	chr_1	0.3545	50	-9.24106		Kwoniella_heveanensis_CBS569	chr_1	0.3545	52.2	0.284511		Kwoniella_mangrovensis_CBS8507	ctg_1	0.3545	43.1	-1.81782
Cryptococcus_amylolentus_CBS6273	MEKH01000001.1	0.3555	53.1	-0.313459		Cryptococcus_sp._DSM108351	chr_1	0.3555	53.8	-5.44106		Kwoniella_heveanensis_CBS569	chr_1	0.3555	51.8	-0.115489		Kwoniella_mangrovensis_CBS8507	ctg_1	0.3555	45.8	0.882179
Cryptococcus_amylolentus_CBS6273	MEKH01000001.1	0.3565	55.8	2.38654		Cryptococcus_sp._DSM108351	chr_1	0.3565	53	-6.24106		Kwoniella_heveanensis_CBS569	chr_1	0.3565	49.6	-2.31549		Kwoniella_mangrovensis_CBS8507	ctg_1	0.3565	42.4	-2.51782
Cryptococcus_amylolentus_CBS6273	MEKH01000001.1	0.3575	60.3	6.88654		Cryptococcus_sp._DSM108351	chr_1	0.3575	54.7	-4.54106		Kwoniella_heveanensis_CBS569	chr_1	0.3575	51.2	-0.715489		Kwoniella_mangrovensis_CBS8507	ctg_1	0.3575	44	-0.917821
Cryptococcus_amylolentus_CBS6273	MEKH01000001.1	0.3585	61	7.58654		Cryptococcus_sp._DSM108351	chr_1	0.3585	54.8	-4.44106		Kwoniella_heveanensis_CBS569	chr_1	0.3585	54.1	2.18451		Kwoniella_mangrovensis_CBS8507	ctg_1	0.3585	42.9	-2.01782
Cryptococcus_amylolentus_CBS6273	MEKH01000001.1	0.3595	57.1	3.68654		Cryptococcus_sp._DSM108351	chr_1	0.3595	55.9	-3.34106		Kwoniella_heveanensis_CBS569	chr_1	0.3595	54.2	2.28451		Kwoniella_mangrovensis_CBS8507	ctg_1	0.3595	42.5	-2.41782
Cryptococcus_amylolentus_CBS6273	MEKH01000001.1	0.3605	58.6	5.18654		Cryptococcus_sp._DSM108351	chr_1	0.3605	59.1	-0.14106		Kwoniella_heveanensis_CBS569	chr_1	0.3605	48.6	-3.31549		Kwoniella_mangrovensis_CBS8507	ctg_1	0.3605	43.2	-1.71782
Cryptococcus_amylolentus_CBS6273	MEKH01000001.1	0.3615	47.3	-6.11346		Cryptococcus_sp._DSM108351	chr_1	0.3615	56	-3.24106		Kwoniella_heveanensis_CBS569	chr_1	0.3615	54.6	2.68451		Kwoniella_mangrovensis_CBS8507	ctg_1	0.3615	42	-2.91782
Cryptococcus_amylolentus_CBS6273	MEKH01000001.1	0.3625	49.3	-4.11346		Cryptococcus_sp._DSM108351	chr_1	0.3625	53.3	-5.94106		Kwoniella_heveanensis_CBS569	chr_1	0.3625	51.1	-0.815489		Kwoniella_mangrovensis_CBS8507	ctg_1	0.3625	47.3	2.38218
Cryptococcus_amylolentus_CBS6273	MEKH01000001.1	0.3635	55	1.58654		Cryptococcus_sp._DSM108351	chr_1	0.3635	58.2	-1.04106		Kwoniella_heveanensis_CBS569	chr_1	0.3635	55.2	3.28451		Kwoniella_mangrovensis_CBS8507	ctg_1	0.3635	45.3	0.382179
Cryptococcus_amylolentus_CBS6273	MEKH01000001.1	0.3645	53.4	-0.0134591		Cryptococcus_sp._DSM108351	chr_1	0.3645	60	0.75894		Kwoniella_heveanensis_CBS569	chr_1	0.3645	53.7	1.78451		Kwoniella_mangrovensis_CBS8507	ctg_1	0.3645	44	-0.917821
Cryptococcus_amylolentus_CBS6273	MEKH01000001.1	0.3655	49.9	-3.51346		Cryptococcus_sp._DSM108351	chr_1	0.3655	54.9	-4.34106		Kwoniella_heveanensis_CBS569	chr_1	0.3655	56.3	4.38451		Kwoniella_mangrovensis_CBS8507	ctg_1	0.3655	44.7	-0.217821
Cryptococcus_amylolentus_CBS6273	MEKH01000001.1	0.3665	49.8	-3.61346		Cryptococcus_sp._DSM108351	chr_1	0.3665	55.2	-4.04106		Kwoniella_heveanensis_CBS569	chr_1	0.3665	51.1	-0.815489		Kwoniella_mangrovensis_CBS8507	ctg_1	0.3665	40.9	-4.01782
Cryptococcus_amylolentus_CBS6273	MEKH01000001.1	0.3675	54.8	1.38654		Cryptococcus_sp._DSM108351	chr_1	0.3675	60.1	0.85894		Kwoniella_heveanensis_CBS569	chr_1	0.3675	51.7	-0.215489		Kwoniella_mangrovensis_CBS8507	ctg_1	0.3675	37.1	-7.81782
Cryptococcus_amylolentus_CBS6273	MEKH01000001.1	0.3685	52.4	-1.01346		Cryptococcus_sp._DSM108351	chr_1	0.3685	60.8	1.55894		Kwoniella_heveanensis_CBS569	chr_1	0.3685	45.6	-6.31549		Kwoniella_mangrovensis_CBS8507	ctg_1	0.3685	44.5	-0.417821
Cryptococcus_amylolentus_CBS6273	MEKH01000001.1	0.3695	52.3	-1.11346		Cryptococcus_sp._DSM108351	chr_1	0.3695	63.6	4.35894		Kwoniella_heveanensis_CBS569	chr_1	0.3695	48.1	-3.81549		Kwoniella_mangrovensis_CBS8507	ctg_1	0.3695	52.1	7.18218
Cryptococcus_amylolentus_CBS6273	MEKH01000001.1	0.3705	51.5	-1.91346		Cryptococcus_sp._DSM108351	chr_1	0.3705	63	3.75894		Kwoniella_heveanensis_CBS569	chr_1	0.3705	53.4	1.48451		Kwoniella_mangrovensis_CBS8507	ctg_1	0.3705	46	1.08218
Cryptococcus_amylolentus_CBS6273	MEKH01000001.1	0.3715	50.7	-2.71346		Cryptococcus_sp._DSM108351	chr_1	0.3715	60.6	1.35894		Kwoniella_heveanensis_CBS569	chr_1	0.3715	55.1	3.18451		Kwoniella_mangrovensis_CBS8507	ctg_1	0.3715	48.7	3.78218
Cryptococcus_amylolentus_CBS6273	MEKH01000001.1	0.3725	57.5	4.08654		Cryptococcus_sp._DSM108351	chr_1	0.3725	58	-1.24106		Kwoniella_heveanensis_CBS569	chr_1	0.3725	50	-1.91549		Kwoniella_mangrovensis_CBS8507	ctg_1	0.3725	46.8	1.88218
Cryptococcus_amylolentus_CBS6273	MEKH01000001.1	0.3735	53.2	-0.213459		Cryptococcus_sp._DSM108351	chr_1	0.3735	58.6	-0.64106		Kwoniella_heveanensis_CBS569	chr_1	0.3735	54.7	2.78451		Kwoniella_mangrovensis_CBS8507	ctg_1	0.3735	42.5	-2.41782
Cryptococcus_amylolentus_CBS6273	MEKH01000001.1	0.3745	52.9	-0.513459		Cryptococcus_sp._DSM108351	chr_1	0.3745	49.6	-9.64106		Kwoniella_heveanensis_CBS569	chr_1	0.3745	52.8	0.884511		Kwoniella_mangrovensis_CBS8507	ctg_1	0.3745	43	-1.91782
Cryptococcus_amylolentus_CBS6273	MEKH01000001.1	0.3755	47.9	-5.51346		Cryptococcus_sp._DSM108351	chr_1	0.3755	57	-2.24106		Kwoniella_heveanensis_CBS569	chr_1	0.3755	52.2	0.284511		Kwoniella_mangrovensis_CBS8507	ctg_1	0.3755	52.6	7.68218
Cryptococcus_amylolentus_CBS6273	MEKH01000001.1	0.3765	60.1	6.68654		Cryptococcus_sp._DSM108351	chr_1	0.3765	56.3	-2.94106		Kwoniella_heveanensis_CBS569	chr_1	0.3765	51.8	-0.115489		Kwoniella_mangrovensis_CBS8507	ctg_1	0.3765	50.5	5.58218
Cryptococcus_amylolentus_CBS6273	MEKH01000001.1	0.3775	52.4	-1.01346		Cryptococcus_sp._DSM108351	chr_1	0.3775	52.6	-6.64106		Kwoniella_heveanensis_CBS569	chr_1	0.3775	51.5	-0.415489		Kwoniella_mangrovensis_CBS8507	ctg_1	0.3775	42.9	-2.01782
Cryptococcus_amylolentus_CBS6273	MEKH01000001.1	0.3785	54.5	1.08654		Cryptococcus_sp._DSM108351	chr_1	0.3785	57.8	-1.44106		Kwoniella_heveanensis_CBS569	chr_1	0.3785	56	4.08451		Kwoniella_mangrovensis_CBS8507	ctg_1	0.3785	40.4	-4.51782
Cryptococcus_amylolentus_CBS6273	MEKH01000001.1	0.3795	58.3	4.88654		Cryptococcus_sp._DSM108351	chr_1	0.3795	66	6.75894		Kwoniella_heveanensis_CBS569	chr_1	0.3795	50.8	-1.11549		Kwoniella_mangrovensis_CBS8507	ctg_1	0.3795	44.7	-0.217821
Cryptococcus_amylolentus_CBS6273	MEKH01000001.1	0.3805	53.1	-0.313459		Cryptococcus_sp._DSM108351	chr_1	0.3805	58.2	-1.04106		Kwoniella_heveanensis_CBS569	chr_1	0.3805	52	0.0845112		Kwoniella_mangrovensis_CBS8507	ctg_1	0.3805	45.8	0.882179
Cryptococcus_amylolentus_CBS6273	MEKH01000001.1	0.3815	53.4	-0.0134591		Cryptococcus_sp._DSM108351	chr_1	0.3815	65.8	6.55894		Kwoniella_heveanensis_CBS569	chr_1	0.3815	54.6	2.68451		Kwoniella_mangrovensis_CBS8507	ctg_1	0.3815	49.5	4.58218
Cryptococcus_amylolentus_CBS6273	MEKH01000001.1	0.3825	55.8	2.38654		Cryptococcus_sp._DSM108351	chr_1	0.3825	62.2	2.95894		Kwoniella_heveanensis_CBS569	chr_1	0.3825	53.6	1.68451		Kwoniella_mangrovensis_CBS8507	ctg_1	0.3825	49.5	4.58218
Cryptococcus_amylolentus_CBS6273	MEKH01000001.1	0.3835	60.8	7.38654		Cryptococcus_sp._DSM108351	chr_1	0.3835	67.8	8.55894		Kwoniella_heveanensis_CBS569	chr_1	0.3835	53.6	1.68451		Kwoniella_mangrovensis_CBS8507	ctg_1	0.3835	46.6	1.68218
Cryptococcus_amylolentus_CBS6273	MEKH01000001.1	0.3845	54.5	1.08654		Cryptococcus_sp._DSM108351	chr_1	0.3845	74	14.7589		Kwoniella_heveanensis_CBS569	chr_1	0.3845	51.4	-0.515489		Kwoniella_mangrovensis_CBS8507	ctg_1	0.3845	43.8	-1.11782
Cryptococcus_amylolentus_CBS6273	MEKH01000001.1	0.3855	50.6	-2.81346		Cryptococcus_sp._DSM108351	chr_1	0.3855	68.6	9.35894		Kwoniella_heveanensis_CBS569	chr_1	0.3855	48	-3.91549		Kwoniella_mangrovensis_CBS8507	ctg_1	0.3855	44.9	-0.0178207
Cryptococcus_amylolentus_CBS6273	MEKH01000001.1	0.3865	52.9	-0.513459		Cryptococcus_sp._DSM108351	chr_1	0.3865	74	14.7589		Kwoniella_heveanensis_CBS569	chr_1	0.3865	48.6	-3.31549		Kwoniella_mangrovensis_CBS8507	ctg_1	0.3865	48.2	3.28218
Cryptococcus_amylolentus_CBS6273	MEKH01000001.1	0.3875	50.3	-3.11346		Cryptococcus_sp._DSM108351	chr_1	0.3875	65.1	5.85894		Kwoniella_heveanensis_CBS569	chr_1	0.3875	51.6	-0.315489		Kwoniella_mangrovensis_CBS8507	ctg_1	0.3875	48.5	3.58218
Cryptococcus_amylolentus_CBS6273	MEKH01000001.1	0.3885	52.1	-1.31346		Cryptococcus_sp._DSM108351	chr_1	0.3885	61.9	2.65894		Kwoniella_heveanensis_CBS569	chr_1	0.3885	48	-3.91549		Kwoniella_mangrovensis_CBS8507	ctg_1	0.3885	51.4	6.48218
Cryptococcus_amylolentus_CBS6273	MEKH01000001.1	0.3895	55.1	1.68654		Cryptococcus_sp._DSM108351	chr_1	0.3895	62.8	3.55894		Kwoniella_heveanensis_CBS569	chr_1	0.3895	54.5	2.58451		Kwoniella_mangrovensis_CBS8507	ctg_1	0.3895	45.2	0.282179
Cryptococcus_amylolentus_CBS6273	MEKH01000001.1	0.3905	48.8	-4.61346		Cryptococcus_sp._DSM108351	chr_1	0.3905	62.3	3.05894		Kwoniella_heveanensis_CBS569	chr_1	0.3905	54.5	2.58451		Kwoniella_mangrovensis_CBS8507	ctg_1	0.3905	47.6	2.68218
Cryptococcus_amylolentus_CBS6273	MEKH01000001.1	0.3915	53.3	-0.113459		Cryptococcus_sp._DSM108351	chr_1	0.3915	57	-2.24106		Kwoniella_heveanensis_CBS569	chr_1	0.3915	48.7	-3.21549		Kwoniella_mangrovensis_CBS8507	ctg_1	0.3915	45.5	0.582179
Cryptococcus_amylolentus_CBS6273	MEKH01000001.1	0.3925	50	-3.41346		Cryptococcus_sp._DSM108351	chr_1	0.3925	59.4	0.15894		Kwoniella_heveanensis_CBS569	chr_1	0.3925	51.8	-0.115489		Kwoniella_mangrovensis_CBS8507	ctg_1	0.3925	45.7	0.782179
Cryptococcus_amylolentus_CBS6273	MEKH01000001.1	0.3935	53.9	0.486541		Cryptococcus_sp._DSM108351	chr_1	0.3935	59.5	0.25894		Kwoniella_heveanensis_CBS569	chr_1	0.3935	57.7	5.78451		Kwoniella_mangrovensis_CBS8507	ctg_1	0.3935	42.4	-2.51782
Cryptococcus_amylolentus_CBS6273	MEKH01000001.1	0.3945	53	-0.413459		Cryptococcus_sp._DSM108351	chr_1	0.3945	56.3	-2.94106		Kwoniella_heveanensis_CBS569	chr_1	0.3945	49.7	-2.21549		Kwoniella_mangrovensis_CBS8507	ctg_1	0.3945	43.2	-1.71782
Cryptococcus_amylolentus_CBS6273	MEKH01000001.1	0.3955	57.9	4.48654		Cryptococcus_sp._DSM108351	chr_1	0.3955	52.2	-7.04106		Kwoniella_heveanensis_CBS569	chr_1	0.3955	50.7	-1.21549		Kwoniella_mangrovensis_CBS8507	ctg_1	0.3955	41.4	-3.51782
Cryptococcus_amylolentus_CBS6273	MEKH01000001.1	0.3965	57.5	4.08654		Cryptococcus_sp._DSM108351	chr_1	0.3965	55.1	-4.14106		Kwoniella_heveanensis_CBS569	chr_1	0.3965	54.2	2.28451		Kwoniella_mangrovensis_CBS8507	ctg_1	0.3965	43	-1.91782
Cryptococcus_amylolentus_CBS6273	MEKH01000001.1	0.3975	56.7	3.28654		Cryptococcus_sp._DSM108351	chr_1	0.3975	56.1	-3.14106		Kwoniella_heveanensis_CBS569	chr_1	0.3975	53.1	1.18451		Kwoniella_mangrovensis_CBS8507	ctg_1	0.3975	47	2.08218
Cryptococcus_amylolentus_CBS6273	MEKH01000001.1	0.3985	57.6	4.18654		Cryptococcus_sp._DSM108351	chr_1	0.3985	67.7	8.45894		Kwoniella_heveanensis_CBS569	chr_1	0.3985	52.7	0.784511		Kwoniella_mangrovensis_CBS8507	ctg_1	0.3985	46.6	1.68218
Cryptococcus_amylolentus_CBS6273	MEKH01000001.1	0.3995	55.5	2.08654		Cryptococcus_sp._DSM108351	chr_1	0.3995	68.6	9.35894		Kwoniella_heveanensis_CBS569	chr_1	0.3995	55	3.08451		Kwoniella_mangrovensis_CBS8507	ctg_1	0.3995	42.7	-2.21782
Cryptococcus_amylolentus_CBS6273	MEKH01000001.1	0.4005	51.1	-2.31346		Cryptococcus_sp._DSM108351	chr_1	0.4005	64.9	5.65894		Kwoniella_heveanensis_CBS569	chr_1	0.4005	51.4	-0.515489		Kwoniella_mangrovensis_CBS8507	ctg_1	0.4005	43.1	-1.81782
Cryptococcus_amylolentus_CBS6273	MEKH01000001.1	0.4015	52	-1.41346		Cryptococcus_sp._DSM108351	chr_1	0.4015	70.8	11.5589		Kwoniella_heveanensis_CBS569	chr_1	0.4015	51.3	-0.615489		Kwoniella_mangrovensis_CBS8507	ctg_1	0.4015	43.9	-1.01782
Cryptococcus_amylolentus_CBS6273	MEKH01000001.1	0.4025	52.1	-1.31346		Cryptococcus_sp._DSM108351	chr_1	0.4025	65.4	6.15894		Kwoniella_heveanensis_CBS569	chr_1	0.4025	52.6	0.684511		Kwoniella_mangrovensis_CBS8507	ctg_1	0.4025	45.7	0.782179
Cryptococcus_amylolentus_CBS6273	MEKH01000001.1	0.4035	51	-2.41346		Cryptococcus_sp._DSM108351	chr_1	0.4035	67.6	8.35894		Kwoniella_heveanensis_CBS569	chr_1	0.4035	53.4	1.48451		Kwoniella_mangrovensis_CBS8507	ctg_1	0.4035	44	-0.917821
Cryptococcus_amylolentus_CBS6273	MEKH01000001.1	0.4045	53.1	-0.313459		Cryptococcus_sp._DSM108351	chr_1	0.4045	72.4	13.1589		Kwoniella_heveanensis_CBS569	chr_1	0.4045	53.1	1.18451		Kwoniella_mangrovensis_CBS8507	ctg_1	0.4045	46.4	1.48218
Cryptococcus_amylolentus_CBS6273	MEKH01000001.1	0.4055	51.5	-1.91346		Cryptococcus_sp._DSM108351	chr_1	0.4055	66.5	7.25894		Kwoniella_heveanensis_CBS569	chr_1	0.4055	50.9	-1.01549		Kwoniella_mangrovensis_CBS8507	ctg_1	0.4055	42.1	-2.81782
Cryptococcus_amylolentus_CBS6273	MEKH01000001.1	0.4065	56	2.58654		Cryptococcus_sp._DSM108351	chr_1	0.4065	63.8	4.55894		Kwoniella_heveanensis_CBS569	chr_1	0.4065	53.6	1.68451		Kwoniella_mangrovensis_CBS8507	ctg_1	0.4065	41.1	-3.81782
Cryptococcus_amylolentus_CBS6273	MEKH01000001.1	0.4075	54.6	1.18654		Cryptococcus_sp._DSM108351	chr_1	0.4075	61	1.75894		Kwoniella_heveanensis_CBS569	chr_1	0.4075	55.3	3.38451		Kwoniella_mangrovensis_CBS8507	ctg_1	0.4075	45.3	0.382179
Cryptococcus_amylolentus_CBS6273	MEKH01000001.1	0.4085	52.1	-1.31346		Cryptococcus_sp._DSM108351	chr_1	0.4085	58.4	-0.84106		Kwoniella_heveanensis_CBS569	chr_1	0.4085	52.9	0.984511		Kwoniella_mangrovensis_CBS8507	ctg_1	0.4085	42.8	-2.11782
Cryptococcus_amylolentus_CBS6273	MEKH01000001.1	0.4095	54	0.586541		Cryptococcus_sp._DSM108351	chr_1	0.4095	59.7	0.45894		Kwoniella_heveanensis_CBS569	chr_1	0.4095	47.9	-4.01549		Kwoniella_mangrovensis_CBS8507	ctg_1	0.4095	43	-1.91782
Cryptococcus_amylolentus_CBS6273	MEKH01000001.1	0.4105	52.2	-1.21346		Cryptococcus_sp._DSM108351	chr_1	0.4105	59.4	0.15894		Kwoniella_heveanensis_CBS569	chr_1	0.4105	47.7	-4.21549		Kwoniella_mangrovensis_CBS8507	ctg_1	0.4105	47.5	2.58218
Cryptococcus_amylolentus_CBS6273	MEKH01000001.1	0.4115	52.5	-0.913459		Cryptococcus_sp._DSM108351	chr_1	0.4115	61.3	2.05894		Kwoniella_heveanensis_CBS569	chr_1	0.4115	50.1	-1.81549		Kwoniella_mangrovensis_CBS8507	ctg_1	0.4115	43.1	-1.81782
Cryptococcus_amylolentus_CBS6273	MEKH01000001.1	0.4125	51.1	-2.31346		Cryptococcus_sp._DSM108351	chr_1	0.4125	65.8	6.55894		Kwoniella_heveanensis_CBS569	chr_1	0.4125	50.3	-1.61549		Kwoniella_mangrovensis_CBS8507	ctg_1	0.4125	50.4	5.48218
Cryptococcus_amylolentus_CBS6273	MEKH01000001.1	0.4135	51.2	-2.21346		Cryptococcus_sp._DSM108351	chr_1	0.4135	59.5	0.25894		Kwoniella_heveanensis_CBS569	chr_1	0.4135	48.8	-3.11549		Kwoniella_mangrovensis_CBS8507	ctg_1	0.4135	45.9	0.982179
Cryptococcus_amylolentus_CBS6273	MEKH01000001.1	0.4145	53.8	0.386541		Cryptococcus_sp._DSM108351	chr_1	0.4145	59.5	0.25894		Kwoniella_heveanensis_CBS569	chr_1	0.4145	50.3	-1.61549		Kwoniella_mangrovensis_CBS8507	ctg_1	0.4145	43.5	-1.41782
Cryptococcus_amylolentus_CBS6273	MEKH01000001.1	0.4155	53.4	-0.0134591		Cryptococcus_sp._DSM108351	chr_1	0.4155	62.9	3.65894		Kwoniella_heveanensis_CBS569	chr_1	0.4155	52.8	0.884511		Kwoniella_mangrovensis_CBS8507	ctg_1	0.4155	46.7	1.78218
Cryptococcus_amylolentus_CBS6273	MEKH01000001.1	0.4165	51.6	-1.81346		Cryptococcus_sp._DSM108351	chr_1	0.4165	65.2	5.95894		Kwoniella_heveanensis_CBS569	chr_1	0.4165	51	-0.915489		Kwoniella_mangrovensis_CBS8507	ctg_1	0.4165	48.7	3.78218
Cryptococcus_amylolentus_CBS6273	MEKH01000001.1	0.4175	54.8	1.38654		Cryptococcus_sp._DSM108351	chr_1	0.4175	60.8	1.55894		Kwoniella_heveanensis_CBS569	chr_1	0.4175	49.1	-2.81549		Kwoniella_mangrovensis_CBS8507	ctg_1	0.4175	43.2	-1.71782
Cryptococcus_amylolentus_CBS6273	MEKH01000001.1	0.4185	56.6	3.18654		Cryptococcus_sp._DSM108351	chr_1	0.4185	63	3.75894		Kwoniella_heveanensis_CBS569	chr_1	0.4185	50.9	-1.01549		Kwoniella_mangrovensis_CBS8507	ctg_1	0.4185	45.7	0.782179
Cryptococcus_amylolentus_CBS6273	MEKH01000001.1	0.4195	49.5	-3.91346		Cryptococcus_sp._DSM108351	chr_1	0.4195	64.3	5.05894		Kwoniella_heveanensis_CBS569	chr_1	0.4195	51.6	-0.315489		Kwoniella_mangrovensis_CBS8507	ctg_1	0.4195	49.5	4.58218
Cryptococcus_amylolentus_CBS6273	MEKH01000001.1	0.4205	52.2	-1.21346		Cryptococcus_sp._DSM108351	chr_1	0.4205	61.2	1.95894		Kwoniella_heveanensis_CBS569	chr_1	0.4205	52.6	0.684511		Kwoniella_mangrovensis_CBS8507	ctg_1	0.4205	45.4	0.482179
Cryptococcus_amylolentus_CBS6273	MEKH01000001.1	0.4215	51.6	-1.81346		Cryptococcus_sp._DSM108351	chr_1	0.4215	63.5	4.25894		Kwoniella_heveanensis_CBS569	chr_1	0.4215	49.2	-2.71549		Kwoniella_mangrovensis_CBS8507	ctg_1	0.4215	43.6	-1.31782
Cryptococcus_amylolentus_CBS6273	MEKH01000001.1	0.4225	54.7	1.28654		Cryptococcus_sp._DSM108351	chr_1	0.4225	58.1	-1.14106		Kwoniella_heveanensis_CBS569	chr_1	0.4225	51.9	-0.0154888		Kwoniella_mangrovensis_CBS8507	ctg_1	0.4225	42.7	-2.21782
Cryptococcus_amylolentus_CBS6273	MEKH01000001.1	0.4235	53	-0.413459		Cryptococcus_sp._DSM108351	chr_1	0.4235	58.6	-0.64106		Kwoniella_heveanensis_CBS569	chr_1	0.4235	52.3	0.384511		Kwoniella_mangrovensis_CBS8507	ctg_1	0.4235	49.5	4.58218
Cryptococcus_amylolentus_CBS6273	MEKH01000001.1	0.4245	50.9	-2.51346		Cryptococcus_sp._DSM108351	chr_1	0.4245	57.1	-2.14106		Kwoniella_heveanensis_CBS569	chr_1	0.4245	50.6	-1.31549		Kwoniella_mangrovensis_CBS8507	ctg_1	0.4245	50.3	5.38218
Cryptococcus_amylolentus_CBS6273	MEKH01000001.1	0.4255	52.8	-0.613459		Cryptococcus_sp._DSM108351	chr_1	0.4255	55.1	-4.14106		Kwoniella_heveanensis_CBS569	chr_1	0.4255	51.7	-0.215489		Kwoniella_mangrovensis_CBS8507	ctg_1	0.4255	44.4	-0.517821
Cryptococcus_amylolentus_CBS6273	MEKH01000001.1	0.4265	51.1	-2.31346		Cryptococcus_sp._DSM108351	chr_1	0.4265	61.5	2.25894		Kwoniella_heveanensis_CBS569	chr_1	0.4265	48.3	-3.61549		Kwoniella_mangrovensis_CBS8507	ctg_1	0.4265	41.5	-3.41782
Cryptococcus_amylolentus_CBS6273	MEKH01000001.1	0.4275	51.6	-1.81346		Cryptococcus_sp._DSM108351	chr_1	0.4275	66.2	6.95894		Kwoniella_heveanensis_CBS569	chr_1	0.4275	54	2.08451		Kwoniella_mangrovensis_CBS8507	ctg_1	0.4275	46	1.08218
Cryptococcus_amylolentus_CBS6273	MEKH01000001.1	0.4285	52.9	-0.513459		Cryptococcus_sp._DSM108351	chr_1	0.4285	57.2	-2.04106		Kwoniella_heveanensis_CBS569	chr_1	0.4285	53.2	1.28451		Kwoniella_mangrovensis_CBS8507	ctg_1	0.4285	49.1	4.18218
Cryptococcus_amylolentus_CBS6273	MEKH01000001.1	0.4295	54.7	1.28654		Cryptococcus_sp._DSM108351	chr_1	0.4295	51.9	-7.34106		Kwoniella_heveanensis_CBS569	chr_1	0.4295	53.4	1.48451		Kwoniella_mangrovensis_CBS8507	ctg_1	0.4295	50.8	5.88218
Cryptococcus_amylolentus_CBS6273	MEKH01000001.1	0.4305	53.5	0.0865409		Cryptococcus_sp._DSM108351	chr_1	0.4305	56.9	-2.34106		Kwoniella_heveanensis_CBS569	chr_1	0.4305	54.7	2.78451		Kwoniella_mangrovensis_CBS8507	ctg_1	0.4305	47.1	2.18218
Cryptococcus_amylolentus_CBS6273	MEKH01000001.1	0.4315	53.9	0.486541		Cryptococcus_sp._DSM108351	chr_1	0.4315	52.4	-6.84106		Kwoniella_heveanensis_CBS569	chr_1	0.4315	52.5	0.584511		Kwoniella_mangrovensis_CBS8507	ctg_1	0.4315	42.9	-2.01782
Cryptococcus_amylolentus_CBS6273	MEKH01000001.1	0.4325	55.1	1.68654		Cryptococcus_sp._DSM108351	chr_1	0.4325	53.1	-6.14106		Kwoniella_heveanensis_CBS569	chr_1	0.4325	54	2.08451		Kwoniella_mangrovensis_CBS8507	ctg_1	0.4325	44.7	-0.217821
Cryptococcus_amylolentus_CBS6273	MEKH01000001.1	0.4335	55.5	2.08654		Cryptococcus_sp._DSM108351	chr_1	0.4335	59.1	-0.14106		Kwoniella_heveanensis_CBS569	chr_1	0.4335	55.9	3.98451		Kwoniella_mangrovensis_CBS8507	ctg_1	0.4335	47.9	2.98218
Cryptococcus_amylolentus_CBS6273	MEKH01000001.1	0.4345	53.9	0.486541		Cryptococcus_sp._DSM108351	chr_1	0.4345	52.8	-6.44106		Kwoniella_heveanensis_CBS569	chr_1	0.4345	45.7	-6.21549		Kwoniella_mangrovensis_CBS8507	ctg_1	0.4345	45.8	0.882179
Cryptococcus_amylolentus_CBS6273	MEKH01000001.1	0.4355	55.3	1.88654		Cryptococcus_sp._DSM108351	chr_1	0.4355	58	-1.24106		Kwoniella_heveanensis_CBS569	chr_1	0.4355	51.3	-0.615489		Kwoniella_mangrovensis_CBS8507	ctg_1	0.4355	43.2	-1.71782
Cryptococcus_amylolentus_CBS6273	MEKH01000001.1	0.4365	57.2	3.78654		Cryptococcus_sp._DSM108351	chr_1	0.4365	60.9	1.65894		Kwoniella_heveanensis_CBS569	chr_1	0.4365	50.2	-1.71549		Kwoniella_mangrovensis_CBS8507	ctg_1	0.4365	40.9	-4.01782
Cryptococcus_amylolentus_CBS6273	MEKH01000001.1	0.4375	51.9	-1.51346		Cryptococcus_sp._DSM108351	chr_1	0.4375	62.7	3.45894		Kwoniella_heveanensis_CBS569	chr_1	0.4375	57.9	5.98451		Kwoniella_mangrovensis_CBS8507	ctg_1	0.4375	39.8	-5.11782
Cryptococcus_amylolentus_CBS6273	MEKH01000001.1	0.4385	56.2	2.78654		Cryptococcus_sp._DSM108351	chr_1	0.4385	60.6	1.35894		Kwoniella_heveanensis_CBS569	chr_1	0.4385	53.6	1.68451		Kwoniella_mangrovensis_CBS8507	ctg_1	0.4385	46.3	1.38218
Cryptococcus_amylolentus_CBS6273	MEKH01000001.1	0.4395	52.1	-1.31346		Cryptococcus_sp._DSM108351	chr_1	0.4395	53.3	-5.94106		Kwoniella_heveanensis_CBS569	chr_1	0.4395	53.7	1.78451		Kwoniella_mangrovensis_CBS8507	ctg_1	0.4395	44.5	-0.417821
Cryptococcus_amylolentus_CBS6273	MEKH01000001.1	0.4405	50.8	-2.61346		Cryptococcus_sp._DSM108351	chr_1	0.4405	55.5	-3.74106		Kwoniella_heveanensis_CBS569	chr_1	0.4405	51.2	-0.715489		Kwoniella_mangrovensis_CBS8507	ctg_1	0.4405	41.6	-3.31782
Cryptococcus_amylolentus_CBS6273	MEKH01000001.1	0.4415	52	-1.41346		Cryptococcus_sp._DSM108351	chr_1	0.4415	56	-3.24106		Kwoniella_heveanensis_CBS569	chr_1	0.4415	50.9	-1.01549		Kwoniella_mangrovensis_CBS8507	ctg_1	0.4415	41.2	-3.71782
Cryptococcus_amylolentus_CBS6273	MEKH01000001.1	0.4425	51.9	-1.51346		Cryptococcus_sp._DSM108351	chr_1	0.4425	55.2	-4.04106		Kwoniella_heveanensis_CBS569	chr_1	0.4425	50.9	-1.01549		Kwoniella_mangrovensis_CBS8507	ctg_1	0.4425	42.6	-2.31782
Cryptococcus_amylolentus_CBS6273	MEKH01000001.1	0.4435	57.2	3.78654		Cryptococcus_sp._DSM108351	chr_1	0.4435	58.9	-0.34106		Kwoniella_heveanensis_CBS569	chr_1	0.4435	56	4.08451		Kwoniella_mangrovensis_CBS8507	ctg_1	0.4435	46.3	1.38218
Cryptococcus_amylolentus_CBS6273	MEKH01000001.1	0.4445	50.3	-3.11346		Cryptococcus_sp._DSM108351	chr_1	0.4445	60.8	1.55894		Kwoniella_heveanensis_CBS569	chr_1	0.4445	47.5	-4.41549		Kwoniella_mangrovensis_CBS8507	ctg_1	0.4445	43.4	-1.51782
Cryptococcus_amylolentus_CBS6273	MEKH01000001.1	0.4455	50.2	-3.21346		Cryptococcus_sp._DSM108351	chr_1	0.4455	62.4	3.15894		Kwoniella_heveanensis_CBS569	chr_1	0.4455	47.8	-4.11549		Kwoniella_mangrovensis_CBS8507	ctg_1	0.4455	40.8	-4.11782
Cryptococcus_amylolentus_CBS6273	MEKH01000001.1	0.4465	53.3	-0.113459		Cryptococcus_sp._DSM108351	chr_1	0.4465	65.3	6.05894		Kwoniella_heveanensis_CBS569	chr_1	0.4465	54.6	2.68451		Kwoniella_mangrovensis_CBS8507	ctg_1	0.4465	46.7	1.78218
Cryptococcus_amylolentus_CBS6273	MEKH01000001.1	0.4475	53.7	0.286541		Cryptococcus_sp._DSM108351	chr_1	0.4475	54.9	-4.34106		Kwoniella_heveanensis_CBS569	chr_1	0.4475	54.1	2.18451		Kwoniella_mangrovensis_CBS8507	ctg_1	0.4475	44.6	-0.317821
Cryptococcus_amylolentus_CBS6273	MEKH01000001.1	0.4485	54.9	1.48654		Cryptococcus_sp._DSM108351	chr_1	0.4485	52.9	-6.34106		Kwoniella_heveanensis_CBS569	chr_1	0.4485	48.3	-3.61549		Kwoniella_mangrovensis_CBS8507	ctg_1	0.4485	40.8	-4.11782
Cryptococcus_amylolentus_CBS6273	MEKH01000001.1	0.4495	55	1.58654		Cryptococcus_sp._DSM108351	chr_1	0.4495	53	-6.24106		Kwoniella_heveanensis_CBS569	chr_1	0.4495	47.6	-4.31549		Kwoniella_mangrovensis_CBS8507	ctg_1	0.4495	48	3.08218
Cryptococcus_amylolentus_CBS6273	MEKH01000001.1	0.4505	53.6	0.186541		Cryptococcus_sp._DSM108351	chr_1	0.4505	54.4	-4.84106		Kwoniella_heveanensis_CBS569	chr_1	0.4505	50.3	-1.61549		Kwoniella_mangrovensis_CBS8507	ctg_1	0.4505	48.7	3.78218
Cryptococcus_amylolentus_CBS6273	MEKH01000001.1	0.4515	54	0.586541		Cryptococcus_sp._DSM108351	chr_1	0.4515	55.3	-3.94106		Kwoniella_heveanensis_CBS569	chr_1	0.4515	53.7	1.78451		Kwoniella_mangrovensis_CBS8507	ctg_1	0.4515	44.4	-0.517821
Cryptococcus_amylolentus_CBS6273	MEKH01000001.1	0.4525	52.8	-0.613459		Cryptococcus_sp._DSM108351	chr_1	0.4525	59.4	0.15894		Kwoniella_heveanensis_CBS569	chr_1	0.4525	48.8	-3.11549		Kwoniella_mangrovensis_CBS8507	ctg_1	0.4525	44.1	-0.817821
Cryptococcus_amylolentus_CBS6273	MEKH01000001.1	0.4535	55.7	2.28654		Cryptococcus_sp._DSM108351	chr_1	0.4535	62.3	3.05894		Kwoniella_heveanensis_CBS569	chr_1	0.4535	52.7	0.784511		Kwoniella_mangrovensis_CBS8507	ctg_1	0.4535	39.6	-5.31782
Cryptococcus_amylolentus_CBS6273	MEKH01000001.1	0.4545	53.3	-0.113459		Cryptococcus_sp._DSM108351	chr_1	0.4545	56.8	-2.44106		Kwoniella_heveanensis_CBS569	chr_1	0.4545	51.1	-0.815489		Kwoniella_mangrovensis_CBS8507	ctg_1	0.4545	47.8	2.88218
Cryptococcus_amylolentus_CBS6273	MEKH01000001.1	0.4555	52.6	-0.813459		Cryptococcus_sp._DSM108351	chr_1	0.4555	61.5	2.25894		Kwoniella_heveanensis_CBS569	chr_1	0.4555	53.5	1.58451		Kwoniella_mangrovensis_CBS8507	ctg_1	0.4555	43.6	-1.31782
Cryptococcus_amylolentus_CBS6273	MEKH01000001.1	0.4565	51.2	-2.21346		Cryptococcus_sp._DSM108351	chr_1	0.4565	57.7	-1.54106		Kwoniella_heveanensis_CBS569	chr_1	0.4565	53.3	1.38451		Kwoniella_mangrovensis_CBS8507	ctg_1	0.4565	44	-0.917821
Cryptococcus_amylolentus_CBS6273	MEKH01000001.1	0.4575	54.5	1.08654		Cryptococcus_sp._DSM108351	chr_1	0.4575	62.4	3.15894		Kwoniella_heveanensis_CBS569	chr_1	0.4575	51.5	-0.415489		Kwoniella_mangrovensis_CBS8507	ctg_1	0.4575	46.9	1.98218
Cryptococcus_amylolentus_CBS6273	MEKH01000001.1	0.4585	56.1	2.68654		Cryptococcus_sp._DSM108351	chr_1	0.4585	57.8	-1.44106		Kwoniella_heveanensis_CBS569	chr_1	0.4585	54.1	2.18451		Kwoniella_mangrovensis_CBS8507	ctg_1	0.4585	49.1	4.18218
Cryptococcus_amylolentus_CBS6273	MEKH01000001.1	0.4595	54.7	1.28654		Cryptococcus_sp._DSM108351	chr_1	0.4595	58	-1.24106		Kwoniella_heveanensis_CBS569	chr_1	0.4595	47.8	-4.11549		Kwoniella_mangrovensis_CBS8507	ctg_1	0.4595	45.8	0.882179
Cryptococcus_amylolentus_CBS6273	MEKH01000001.1	0.4605	52.8	-0.613459		Cryptococcus_sp._DSM108351	chr_1	0.4605	60	0.75894		Kwoniella_heveanensis_CBS569	chr_1	0.4605	53.3	1.38451		Kwoniella_mangrovensis_CBS8507	ctg_1	0.4605	44.1	-0.817821
Cryptococcus_amylolentus_CBS6273	MEKH01000001.1	0.4615	54.4	0.986541		Cryptococcus_sp._DSM108351	chr_1	0.4615	58.1	-1.14106		Kwoniella_heveanensis_CBS569	chr_1	0.4615	52.7	0.784511		Kwoniella_mangrovensis_CBS8507	ctg_1	0.4615	42.7	-2.21782
Cryptococcus_amylolentus_CBS6273	MEKH01000001.1	0.4625	53.3	-0.113459		Cryptococcus_sp._DSM108351	chr_1	0.4625	61	1.75894		Kwoniella_heveanensis_CBS569	chr_1	0.4625	49.7	-2.21549		Kwoniella_mangrovensis_CBS8507	ctg_1	0.4625	43.4	-1.51782
Cryptococcus_amylolentus_CBS6273	MEKH01000001.1	0.4635	54.6	1.18654		Cryptococcus_sp._DSM108351	chr_1	0.4635	60.8	1.55894		Kwoniella_heveanensis_CBS569	chr_1	0.4635	52.6	0.684511		Kwoniella_mangrovensis_CBS8507	ctg_1	0.4635	46.9	1.98218
Cryptococcus_amylolentus_CBS6273	MEKH01000001.1	0.4645	51.9	-1.51346		Cryptococcus_sp._DSM108351	chr_1	0.4645	61.9	2.65894		Kwoniella_heveanensis_CBS569	chr_1	0.4645	50.1	-1.81549		Kwoniella_mangrovensis_CBS8507	ctg_1	0.4645	47	2.08218
Cryptococcus_amylolentus_CBS6273	MEKH01000001.1	0.4655	60.9	7.48654		Cryptococcus_sp._DSM108351	chr_1	0.4655	61	1.75894		Kwoniella_heveanensis_CBS569	chr_1	0.4655	49.8	-2.11549		Kwoniella_mangrovensis_CBS8507	ctg_1	0.4655	46.9	1.98218
Cryptococcus_amylolentus_CBS6273	MEKH01000001.1	0.4665	58	4.58654		Cryptococcus_sp._DSM108351	chr_1	0.4665	56.5	-2.74106		Kwoniella_heveanensis_CBS569	chr_1	0.4665	50.6	-1.31549		Kwoniella_mangrovensis_CBS8507	ctg_1	0.4665	48.1	3.18218
Cryptococcus_amylolentus_CBS6273	MEKH01000001.1	0.4675	49.7	-3.71346		Cryptococcus_sp._DSM108351	chr_1	0.4675	56	-3.24106		Kwoniella_heveanensis_CBS569	chr_1	0.4675	52.5	0.584511		Kwoniella_mangrovensis_CBS8507	ctg_1	0.4675	46.1	1.18218
Cryptococcus_amylolentus_CBS6273	MEKH01000001.1	0.4685	56	2.58654		Cryptococcus_sp._DSM108351	chr_1	0.4685	55.7	-3.54106		Kwoniella_heveanensis_CBS569	chr_1	0.4685	52.6	0.684511		Kwoniella_mangrovensis_CBS8507	ctg_1	0.4685	48.5	3.58218
Cryptococcus_amylolentus_CBS6273	MEKH01000001.1	0.4695	53.4	-0.0134591		Cryptococcus_sp._DSM108351	chr_1	0.4695	55.6	-3.64106		Kwoniella_heveanensis_CBS569	chr_1	0.4695	51.9	-0.0154888		Kwoniella_mangrovensis_CBS8507	ctg_1	0.4695	46.5	1.58218
Cryptococcus_amylolentus_CBS6273	MEKH01000001.1	0.4705	51.6	-1.81346		Cryptococcus_sp._DSM108351	chr_1	0.4705	64.6	5.35894		Kwoniella_heveanensis_CBS569	chr_1	0.4705	51.1	-0.815489		Kwoniella_mangrovensis_CBS8507	ctg_1	0.4705	40.2	-4.71782
Cryptococcus_amylolentus_CBS6273	MEKH01000001.1	0.4715	56.6	3.18654		Cryptococcus_sp._DSM108351	chr_1	0.4715	63.8	4.55894		Kwoniella_heveanensis_CBS569	chr_1	0.4715	49.6	-2.31549		Kwoniella_mangrovensis_CBS8507	ctg_1	0.4715	42.3	-2.61782
Cryptococcus_amylolentus_CBS6273	MEKH01000001.1	0.4725	50.1	-3.31346		Cryptococcus_sp._DSM108351	chr_1	0.4725	60.3	1.05894		Kwoniella_heveanensis_CBS569	chr_1	0.4725	50	-1.91549		Kwoniella_mangrovensis_CBS8507	ctg_1	0.4725	48.6	3.68218
Cryptococcus_amylolentus_CBS6273	MEKH01000001.1	0.4735	51.2	-2.21346		Cryptococcus_sp._DSM108351	chr_1	0.4735	59.7	0.45894		Kwoniella_heveanensis_CBS569	chr_1	0.4735	56.3	4.38451		Kwoniella_mangrovensis_CBS8507	ctg_1	0.4735	44	-0.917821
Cryptococcus_amylolentus_CBS6273	MEKH01000001.1	0.4745	51.9	-1.51346		Cryptococcus_sp._DSM108351	chr_1	0.4745	68.2	8.95894		Kwoniella_heveanensis_CBS569	chr_1	0.4745	55.2	3.28451		Kwoniella_mangrovensis_CBS8507	ctg_1	0.4745	43	-1.91782
Cryptococcus_amylolentus_CBS6273	MEKH01000001.1	0.4755	53.3	-0.113459		Cryptococcus_sp._DSM108351	chr_1	0.4755	63.8	4.55894		Kwoniella_heveanensis_CBS569	chr_1	0.4755	48.5	-3.41549		Kwoniella_mangrovensis_CBS8507	ctg_1	0.4755	48.3	3.38218
Cryptococcus_amylolentus_CBS6273	MEKH01000001.1	0.4765	52.1	-1.31346		Cryptococcus_sp._DSM108351	chr_1	0.4765	65	5.75894		Kwoniella_heveanensis_CBS569	chr_1	0.4765	42.2	-9.71549		Kwoniella_mangrovensis_CBS8507	ctg_1	0.4765	41.9	-3.01782
Cryptococcus_amylolentus_CBS6273	MEKH01000001.1	0.4775	53.5	0.0865409		Cryptococcus_sp._DSM108351	chr_1	0.4775	71.7	12.4589		Kwoniella_heveanensis_CBS569	chr_1	0.4775	45.2	-6.71549		Kwoniella_mangrovensis_CBS8507	ctg_1	0.4775	41.4	-3.51782
Cryptococcus_amylolentus_CBS6273	MEKH01000001.1	0.4785	55.3	1.88654		Cryptococcus_sp._DSM108351	chr_1	0.4785	65.5	6.25894		Kwoniella_heveanensis_CBS569	chr_1	0.4785	53.5	1.58451		Kwoniella_mangrovensis_CBS8507	ctg_1	0.4785	43.7	-1.21782
Cryptococcus_amylolentus_CBS6273	MEKH01000001.1	0.4795	54.2	0.786541		Cryptococcus_sp._DSM108351	chr_1	0.4795	66	6.75894		Kwoniella_heveanensis_CBS569	chr_1	0.4795	51.9	-0.0154888		Kwoniella_mangrovensis_CBS8507	ctg_1	0.4795	43.2	-1.71782
Cryptococcus_amylolentus_CBS6273	MEKH01000001.1	0.4805	51.7	-1.71346		Cryptococcus_sp._DSM108351	chr_1	0.4805	71.7	12.4589		Kwoniella_heveanensis_CBS569	chr_1	0.4805	50.6	-1.31549		Kwoniella_mangrovensis_CBS8507	ctg_1	0.4805	45.5	0.582179
Cryptococcus_amylolentus_CBS6273	MEKH01000001.1	0.4815	55.2	1.78654		Cryptococcus_sp._DSM108351	chr_1	0.4815	64.3	5.05894		Kwoniella_heveanensis_CBS569	chr_1	0.4815	49.8	-2.11549		Kwoniella_mangrovensis_CBS8507	ctg_1	0.4815	41.5	-3.41782
Cryptococcus_amylolentus_CBS6273	MEKH01000001.1	0.4825	50.9	-2.51346		Cryptococcus_sp._DSM108351	chr_1	0.4825	66.3	7.05894		Kwoniella_heveanensis_CBS569	chr_1	0.4825	52.2	0.284511		Kwoniella_mangrovensis_CBS8507	ctg_1	0.4825	43.7	-1.21782
Cryptococcus_amylolentus_CBS6273	MEKH01000001.1	0.4835	50.4	-3.01346		Cryptococcus_sp._DSM108351	chr_1	0.4835	73.4	14.1589		Kwoniella_heveanensis_CBS569	chr_1	0.4835	50.6	-1.31549		Kwoniella_mangrovensis_CBS8507	ctg_1	0.4835	42.5	-2.41782
Cryptococcus_amylolentus_CBS6273	MEKH01000001.1	0.4845	51.6	-1.81346		Cryptococcus_sp._DSM108351	chr_1	0.4845	74.4	15.1589		Kwoniella_heveanensis_CBS569	chr_1	0.4845	53.3	1.38451		Kwoniella_mangrovensis_CBS8507	ctg_1	0.4845	42.2	-2.71782
Cryptococcus_amylolentus_CBS6273	MEKH01000001.1	0.4855	52.8	-0.613459		Cryptococcus_sp._DSM108351	chr_1	0.4855	66.5	7.25894		Kwoniella_heveanensis_CBS569	chr_1	0.4855	53.6	1.68451		Kwoniella_mangrovensis_CBS8507	ctg_1	0.4855	41.2	-3.71782
Cryptococcus_amylolentus_CBS6273	MEKH01000001.1	0.4865	52.9	-0.513459		Cryptococcus_sp._DSM108351	chr_1	0.4865	67.7	8.45894		Kwoniella_heveanensis_CBS569	chr_1	0.4865	50.8	-1.11549		Kwoniella_mangrovensis_CBS8507	ctg_1	0.4865	41.8	-3.11782
Cryptococcus_amylolentus_CBS6273	MEKH01000001.1	0.4875	56	2.58654		Cryptococcus_sp._DSM108351	chr_1	0.4875	66.6	7.35894		Kwoniella_heveanensis_CBS569	chr_1	0.4875	52.3	0.384511		Kwoniella_mangrovensis_CBS8507	ctg_1	0.4875	43.7	-1.21782
Cryptococcus_amylolentus_CBS6273	MEKH01000001.1	0.4885	55.3	1.88654		Cryptococcus_sp._DSM108351	chr_1	0.4885	66.4	7.15894		Kwoniella_heveanensis_CBS569	chr_1	0.4885	49.4	-2.51549		Kwoniella_mangrovensis_CBS8507	ctg_1	0.4885	46.8	1.88218
Cryptococcus_amylolentus_CBS6273	MEKH01000001.1	0.4895	56	2.58654		Cryptococcus_sp._DSM108351	chr_1	0.4895	58.9	-0.34106		Kwoniella_heveanensis_CBS569	chr_1	0.4895	50.1	-1.81549		Kwoniella_mangrovensis_CBS8507	ctg_1	0.4895	43	-1.91782
Cryptococcus_amylolentus_CBS6273	MEKH01000001.1	0.4905	59.3	5.88654		Cryptococcus_sp._DSM108351	chr_1	0.4905	64.2	4.95894		Kwoniella_heveanensis_CBS569	chr_1	0.4905	51.5	-0.415489		Kwoniella_mangrovensis_CBS8507	ctg_1	0.4905	46.4	1.48218
Cryptococcus_amylolentus_CBS6273	MEKH01000001.1	0.4915	55.1	1.68654		Cryptococcus_sp._DSM108351	chr_1	0.4915	64.9	5.65894		Kwoniella_heveanensis_CBS569	chr_1	0.4915	50.9	-1.01549		Kwoniella_mangrovensis_CBS8507	ctg_1	0.4915	47.6	2.68218
Cryptococcus_amylolentus_CBS6273	MEKH01000001.1	0.4925	53.8	0.386541		Cryptococcus_sp._DSM108351	chr_1	0.4925	66.8	7.55894		Kwoniella_heveanensis_CBS569	chr_1	0.4925	48.1	-3.81549		Kwoniella_mangrovensis_CBS8507	ctg_1	0.4925	42.2	-2.71782
Cryptococcus_amylolentus_CBS6273	MEKH01000001.1	0.4935	53.7	0.286541		Cryptococcus_sp._DSM108351	chr_1	0.4935	62.7	3.45894		Kwoniella_heveanensis_CBS569	chr_1	0.4935	52.7	0.784511		Kwoniella_mangrovensis_CBS8507	ctg_1	0.4935	43.4	-1.51782
Cryptococcus_amylolentus_CBS6273	MEKH01000001.1	0.4945	57.3	3.88654		Cryptococcus_sp._DSM108351	chr_1	0.4945	67.1	7.85894		Kwoniella_heveanensis_CBS569	chr_1	0.4945	50.8	-1.11549		Kwoniella_mangrovensis_CBS8507	ctg_1	0.4945	44	-0.917821
Cryptococcus_amylolentus_CBS6273	MEKH01000001.1	0.4955	53.5	0.0865409		Cryptococcus_sp._DSM108351	chr_1	0.4955	69	9.75894		Kwoniella_heveanensis_CBS569	chr_1	0.4955	54	2.08451		Kwoniella_mangrovensis_CBS8507	ctg_1	0.4955	42.9	-2.01782
Cryptococcus_amylolentus_CBS6273	MEKH01000001.1	0.4965	52.3	-1.11346		Cryptococcus_sp._DSM108351	chr_1	0.4965	60.7	1.45894		Kwoniella_heveanensis_CBS569	chr_1	0.4965	53.9	1.98451		Kwoniella_mangrovensis_CBS8507	ctg_1	0.4965	42.9	-2.01782
Cryptococcus_amylolentus_CBS6273	MEKH01000001.1	0.4975	54.6	1.18654		Cryptococcus_sp._DSM108351	chr_1	0.4975	61.1	1.85894		Kwoniella_heveanensis_CBS569	chr_1	0.4975	50.9	-1.01549		Kwoniella_mangrovensis_CBS8507	ctg_1	0.4975	39.5	-5.41782
Cryptococcus_amylolentus_CBS6273	MEKH01000001.1	0.4985	51.2	-2.21346		Cryptococcus_sp._DSM108351	chr_1	0.4985	63.7	4.45894		Kwoniella_heveanensis_CBS569	chr_1	0.4985	50.2	-1.71549		Kwoniella_mangrovensis_CBS8507	ctg_1	0.4985	43.8	-1.11782
Cryptococcus_amylolentus_CBS6273	MEKH01000001.1	0.4995	51.4	-2.01346		Cryptococcus_sp._DSM108351	chr_1	0.4995	59.8	0.55894		Kwoniella_heveanensis_CBS569	chr_1	0.4995	54.5	2.58451		Kwoniella_mangrovensis_CBS8507	ctg_1	0.4995	46	1.08218
Cryptococcus_amylolentus_CBS6273	MEKH01000001.1	0.5005	50.8	-2.61346		Cryptococcus_sp._DSM108351	chr_1	0.5005	62.2	2.95894		Kwoniella_heveanensis_CBS569	chr_1	0.5005	48.4	-3.51549		Kwoniella_mangrovensis_CBS8507	ctg_1	0.5005	47.1	2.18218
Cryptococcus_amylolentus_CBS6273	MEKH01000001.1	0.5015	54.2	0.786541		Cryptococcus_sp._DSM108351	chr_1	0.5015	60.8	1.55894		Kwoniella_heveanensis_CBS569	chr_1	0.5015	57.3	5.38451		Kwoniella_mangrovensis_CBS8507	ctg_1	0.5015	45.2	0.282179
Cryptococcus_amylolentus_CBS6273	MEKH01000001.1	0.5025	52.6	-0.813459		Cryptococcus_sp._DSM108351	chr_1	0.5025	67.4	8.15894		Kwoniella_heveanensis_CBS569	chr_1	0.5025	53.2	1.28451		Kwoniella_mangrovensis_CBS8507	ctg_1	0.5025	39.7	-5.21782
Cryptococcus_amylolentus_CBS6273	MEKH01000001.1	0.5035	53.1	-0.313459		Cryptococcus_sp._DSM108351	chr_1	0.5035	56.7	-2.54106		Kwoniella_heveanensis_CBS569	chr_1	0.5035	54.1	2.18451		Kwoniella_mangrovensis_CBS8507	ctg_1	0.5035	43.7	-1.21782
Cryptococcus_amylolentus_CBS6273	MEKH01000001.1	0.5045	53.2	-0.213459		Cryptococcus_sp._DSM108351	chr_1	0.5045	58.3	-0.94106		Kwoniella_heveanensis_CBS569	chr_1	0.5045	55.1	3.18451		Kwoniella_mangrovensis_CBS8507	ctg_1	0.5045	44.5	-0.417821
Cryptococcus_amylolentus_CBS6273	MEKH01000001.1	0.5055	56	2.58654		Cryptococcus_sp._DSM108351	chr_1	0.5055	59.4	0.15894		Kwoniella_heveanensis_CBS569	chr_1	0.5055	50.2	-1.71549		Kwoniella_mangrovensis_CBS8507	ctg_1	0.5055	47.2	2.28218
Cryptococcus_amylolentus_CBS6273	MEKH01000001.1	0.5065	54.8	1.38654		Cryptococcus_sp._DSM108351	chr_1	0.5065	60.4	1.15894		Kwoniella_heveanensis_CBS569	chr_1	0.5065	50.7	-1.21549		Kwoniella_mangrovensis_CBS8507	ctg_1	0.5065	46.9	1.98218
Cryptococcus_amylolentus_CBS6273	MEKH01000001.1	0.5075	52.8	-0.613459		Cryptococcus_sp._DSM108351	chr_1	0.5075	61.1	1.85894		Kwoniella_heveanensis_CBS569	chr_1	0.5075	53.2	1.28451		Kwoniella_mangrovensis_CBS8507	ctg_1	0.5075	39.9	-5.01782
Cryptococcus_amylolentus_CBS6273	MEKH01000001.1	0.5085	51.7	-1.71346		Cryptococcus_sp._DSM108351	chr_1	0.5085	67.3	8.05894		Kwoniella_heveanensis_CBS569	chr_1	0.5085	54.2	2.28451		Kwoniella_mangrovensis_CBS8507	ctg_1	0.5085	44.1	-0.817821
Cryptococcus_amylolentus_CBS6273	MEKH01000001.1	0.5095	52.3	-1.11346		Cryptococcus_sp._DSM108351	chr_1	0.5095	61.3	2.05894		Kwoniella_heveanensis_CBS569	chr_1	0.5095	53.6	1.68451		Kwoniella_mangrovensis_CBS8507	ctg_1	0.5095	41	-3.91782
Cryptococcus_amylolentus_CBS6273	MEKH01000001.1	0.5105	55.3	1.88654		Cryptococcus_sp._DSM108351	chr_1	0.5105	59.3	0.0589398		Kwoniella_heveanensis_CBS569	chr_1	0.5105	46.9	-5.01549		Kwoniella_mangrovensis_CBS8507	ctg_1	0.5105	46.3	1.38218
Cryptococcus_amylolentus_CBS6273	MEKH01000001.1	0.5115	50.7	-2.71346		Cryptococcus_sp._DSM108351	chr_1	0.5115	61.4	2.15894		Kwoniella_heveanensis_CBS569	chr_1	0.5115	56	4.08451		Kwoniella_mangrovensis_CBS8507	ctg_1	0.5115	44.8	-0.117821
Cryptococcus_amylolentus_CBS6273	MEKH01000001.1	0.5125	56.2	2.78654		Cryptococcus_sp._DSM108351	chr_1	0.5125	62.6	3.35894		Kwoniella_heveanensis_CBS569	chr_1	0.5125	53	1.08451		Kwoniella_mangrovensis_CBS8507	ctg_1	0.5125	46.2	1.28218
Cryptococcus_amylolentus_CBS6273	MEKH01000001.1	0.5135	57.8	4.38654		Cryptococcus_sp._DSM108351	chr_1	0.5135	65.2	5.95894		Kwoniella_heveanensis_CBS569	chr_1	0.5135	51.6	-0.315489		Kwoniella_mangrovensis_CBS8507	ctg_1	0.5135	45	0.0821793
Cryptococcus_amylolentus_CBS6273	MEKH01000001.1	0.5145	52	-1.41346		Cryptococcus_sp._DSM108351	chr_1	0.5145	63.5	4.25894		Kwoniella_heveanensis_CBS569	chr_1	0.5145	53.1	1.18451		Kwoniella_mangrovensis_CBS8507	ctg_1	0.5145	47.4	2.48218
Cryptococcus_amylolentus_CBS6273	MEKH01000001.1	0.5155	50.4	-3.01346		Cryptococcus_sp._DSM108351	chr_1	0.5155	50.9	-8.34106		Kwoniella_heveanensis_CBS569	chr_1	0.5155	54.2	2.28451		Kwoniella_mangrovensis_CBS8507	ctg_1	0.5155	41.9	-3.01782
Cryptococcus_amylolentus_CBS6273	MEKH01000001.1	0.5165	59.2	5.78654		Cryptococcus_sp._DSM108351	chr_1	0.5165	54.4	-4.84106		Kwoniella_heveanensis_CBS569	chr_1	0.5165	52.1	0.184511		Kwoniella_mangrovensis_CBS8507	ctg_1	0.5165	45.7	0.782179
Cryptococcus_amylolentus_CBS6273	MEKH01000001.1	0.5175	50.7	-2.71346		Cryptococcus_sp._DSM108351	chr_1	0.5175	55.6	-3.64106		Kwoniella_heveanensis_CBS569	chr_1	0.5175	50.5	-1.41549		Kwoniella_mangrovensis_CBS8507	ctg_1	0.5175	43.9	-1.01782
Cryptococcus_amylolentus_CBS6273	MEKH01000001.1	0.5185	52.1	-1.31346		Cryptococcus_sp._DSM108351	chr_1	0.5185	56.9	-2.34106		Kwoniella_heveanensis_CBS569	chr_1	0.5185	57.3	5.38451		Kwoniella_mangrovensis_CBS8507	ctg_1	0.5185	44.8	-0.117821
Cryptococcus_amylolentus_CBS6273	MEKH01000001.1	0.5195	53.7	0.286541		Cryptococcus_sp._DSM108351	chr_1	0.5195	61	1.75894		Kwoniella_heveanensis_CBS569	chr_1	0.5195	49.1	-2.81549		Kwoniella_mangrovensis_CBS8507	ctg_1	0.5195	43	-1.91782
Cryptococcus_amylolentus_CBS6273	MEKH01000001.1	0.5205	53.7	0.286541		Cryptococcus_sp._DSM108351	chr_1	0.5205	56.5	-2.74106		Kwoniella_heveanensis_CBS569	chr_1	0.5205	52.7	0.784511		Kwoniella_mangrovensis_CBS8507	ctg_1	0.5205	41.9	-3.01782
Cryptococcus_amylolentus_CBS6273	MEKH01000001.1	0.5215	54.2	0.786541		Cryptococcus_sp._DSM108351	chr_1	0.5215	53.1	-6.14106		Kwoniella_heveanensis_CBS569	chr_1	0.5215	49.1	-2.81549		Kwoniella_mangrovensis_CBS8507	ctg_1	0.5215	45.8	0.882179
Cryptococcus_amylolentus_CBS6273	MEKH01000001.1	0.5225	50.5	-2.91346		Cryptococcus_sp._DSM108351	chr_1	0.5225	56.4	-2.84106		Kwoniella_heveanensis_CBS569	chr_1	0.5225	51.7	-0.215489		Kwoniella_mangrovensis_CBS8507	ctg_1	0.5225	46.7	1.78218
Cryptococcus_amylolentus_CBS6273	MEKH01000001.1	0.5235	50.9	-2.51346		Cryptococcus_sp._DSM108351	chr_1	0.5235	52.9	-6.34106		Kwoniella_heveanensis_CBS569	chr_1	0.5235	49.6	-2.31549		Kwoniella_mangrovensis_CBS8507	ctg_1	0.5235	49.6	4.68218
Cryptococcus_amylolentus_CBS6273	MEKH01000001.1	0.5245	49.9	-3.51346		Cryptococcus_sp._DSM108351	chr_1	0.5245	56	-3.24106		Kwoniella_heveanensis_CBS569	chr_1	0.5245	54.5	2.58451		Kwoniella_mangrovensis_CBS8507	ctg_1	0.5245	39.6	-5.31782
Cryptococcus_amylolentus_CBS6273	MEKH01000001.1	0.5255	52.1	-1.31346		Cryptococcus_sp._DSM108351	chr_1	0.5255	54	-5.24106		Kwoniella_heveanensis_CBS569	chr_1	0.5255	56.6	4.68451		Kwoniella_mangrovensis_CBS8507	ctg_1	0.5255	43.7	-1.21782
Cryptococcus_amylolentus_CBS6273	MEKH01000001.1	0.5265	52	-1.41346		Cryptococcus_sp._DSM108351	chr_1	0.5265	58.1	-1.14106		Kwoniella_heveanensis_CBS569	chr_1	0.5265	53.6	1.68451		Kwoniella_mangrovensis_CBS8507	ctg_1	0.5265	39.7	-5.21782
Cryptococcus_amylolentus_CBS6273	MEKH01000001.1	0.5275	54.8	1.38654		Cryptococcus_sp._DSM108351	chr_1	0.5275	57.5	-1.74106		Kwoniella_heveanensis_CBS569	chr_1	0.5275	51.6	-0.315489		Kwoniella_mangrovensis_CBS8507	ctg_1	0.5275	40.1	-4.81782
Cryptococcus_amylolentus_CBS6273	MEKH01000001.1	0.5285	51.7	-1.71346		Cryptococcus_sp._DSM108351	chr_1	0.5285	58.7	-0.54106		Kwoniella_heveanensis_CBS569	chr_1	0.5285	54	2.08451		Kwoniella_mangrovensis_CBS8507	ctg_1	0.5285	44.9	-0.0178207
Cryptococcus_amylolentus_CBS6273	MEKH01000001.1	0.5295	54	0.586541		Cryptococcus_sp._DSM108351	chr_1	0.5295	55.7	-3.54106		Kwoniella_heveanensis_CBS569	chr_1	0.5295	50.5	-1.41549		Kwoniella_mangrovensis_CBS8507	ctg_1	0.5295	46.8	1.88218
Cryptococcus_amylolentus_CBS6273	MEKH01000001.1	0.5305	53.3	-0.113459		Cryptococcus_sp._DSM108351	chr_1	0.5305	55.7	-3.54106		Kwoniella_heveanensis_CBS569	chr_1	0.5305	53.3	1.38451		Kwoniella_mangrovensis_CBS8507	ctg_1	0.5305	39.3	-5.61782
Cryptococcus_amylolentus_CBS6273	MEKH01000001.1	0.5315	52.1	-1.31346		Cryptococcus_sp._DSM108351	chr_1	0.5315	56.6	-2.64106		Kwoniella_heveanensis_CBS569	chr_1	0.5315	56.9	4.98451		Kwoniella_mangrovensis_CBS8507	ctg_1	0.5315	42.2	-2.71782
Cryptococcus_amylolentus_CBS6273	MEKH01000001.1	0.5325	58.7	5.28654		Cryptococcus_sp._DSM108351	chr_1	0.5325	62.5	3.25894		Kwoniella_heveanensis_CBS569	chr_1	0.5325	55.2	3.28451		Kwoniella_mangrovensis_CBS8507	ctg_1	0.5325	42.5	-2.41782
Cryptococcus_amylolentus_CBS6273	MEKH01000001.1	0.5335	53.9	0.486541		Cryptococcus_sp._DSM108351	chr_1	0.5335	56.5	-2.74106		Kwoniella_heveanensis_CBS569	chr_1	0.5335	46.1	-5.81549		Kwoniella_mangrovensis_CBS8507	ctg_1	0.5335	43.2	-1.71782
Cryptococcus_amylolentus_CBS6273	MEKH01000001.1	0.5345	58.2	4.78654		Cryptococcus_sp._DSM108351	chr_1	0.5345	60.4	1.15894		Kwoniella_heveanensis_CBS569	chr_1	0.5345	58.3	6.38451		Kwoniella_mangrovensis_CBS8507	ctg_1	0.5345	47.4	2.48218
Cryptococcus_amylolentus_CBS6273	MEKH01000001.1	0.5355	51	-2.41346		Cryptococcus_sp._DSM108351	chr_1	0.5355	58.6	-0.64106		Kwoniella_heveanensis_CBS569	chr_1	0.5355	51.9	-0.0154888		Kwoniella_mangrovensis_CBS8507	ctg_1	0.5355	45.3	0.382179
Cryptococcus_amylolentus_CBS6273	MEKH01000001.1	0.5365	53.8	0.386541		Cryptococcus_sp._DSM108351	chr_1	0.5365	60.7	1.45894		Kwoniella_heveanensis_CBS569	chr_1	0.5365	51.5	-0.415489		Kwoniella_mangrovensis_CBS8507	ctg_1	0.5365	45.7	0.782179
Cryptococcus_amylolentus_CBS6273	MEKH01000001.1	0.5375	49.6	-3.81346		Cryptococcus_sp._DSM108351	chr_1	0.5375	53	-6.24106		Kwoniella_heveanensis_CBS569	chr_1	0.5375	50.1	-1.81549		Kwoniella_mangrovensis_CBS8507	ctg_1	0.5375	44.4	-0.517821
Cryptococcus_amylolentus_CBS6273	MEKH01000001.1	0.5385	52.4	-1.01346		Cryptococcus_sp._DSM108351	chr_1	0.5385	64	4.75894		Kwoniella_heveanensis_CBS569	chr_1	0.5385	50.4	-1.51549		Kwoniella_mangrovensis_CBS8507	ctg_1	0.5385	45.7	0.782179
Cryptococcus_amylolentus_CBS6273	MEKH01000001.1	0.5395	54.4	0.986541		Cryptococcus_sp._DSM108351	chr_1	0.5395	63.7	4.45894		Kwoniella_heveanensis_CBS569	chr_1	0.5395	49.5	-2.41549		Kwoniella_mangrovensis_CBS8507	ctg_1	0.5395	41.1	-3.81782
Cryptococcus_amylolentus_CBS6273	MEKH01000001.1	0.5405	56.2	2.78654		Cryptococcus_sp._DSM108351	chr_1	0.5405	57	-2.24106		Kwoniella_heveanensis_CBS569	chr_1	0.5405	52.8	0.884511		Kwoniella_mangrovensis_CBS8507	ctg_1	0.5405	43.3	-1.61782
Cryptococcus_amylolentus_CBS6273	MEKH01000001.1	0.5415	57.8	4.38654		Cryptococcus_sp._DSM108351	chr_1	0.5415	63.1	3.85894		Kwoniella_heveanensis_CBS569	chr_1	0.5415	48.2	-3.71549		Kwoniella_mangrovensis_CBS8507	ctg_1	0.5415	45.7	0.782179
Cryptococcus_amylolentus_CBS6273	MEKH01000001.1	0.5425	54.9	1.48654		Cryptococcus_sp._DSM108351	chr_1	0.5425	57.4	-1.84106		Kwoniella_heveanensis_CBS569	chr_1	0.5425	54	2.08451		Kwoniella_mangrovensis_CBS8507	ctg_1	0.5425	45.9	0.982179
Cryptococcus_amylolentus_CBS6273	MEKH01000001.1	0.5435	58.2	4.78654		Cryptococcus_sp._DSM108351	chr_1	0.5435	61.4	2.15894		Kwoniella_heveanensis_CBS569	chr_1	0.5435	51.3	-0.615489		Kwoniella_mangrovensis_CBS8507	ctg_1	0.5435	45.7	0.782179
Cryptococcus_amylolentus_CBS6273	MEKH01000001.1	0.5445	50.1	-3.31346		Cryptococcus_sp._DSM108351	chr_1	0.5445	56.9	-2.34106		Kwoniella_heveanensis_CBS569	chr_1	0.5445	52.2	0.284511		Kwoniella_mangrovensis_CBS8507	ctg_1	0.5445	44.1	-0.817821
Cryptococcus_amylolentus_CBS6273	MEKH01000001.1	0.5455	51.9	-1.51346		Cryptococcus_sp._DSM108351	chr_1	0.5455	58.8	-0.44106		Kwoniella_heveanensis_CBS569	chr_1	0.5455	51.1	-0.815489		Kwoniella_mangrovensis_CBS8507	ctg_1	0.5455	43.5	-1.41782
Cryptococcus_amylolentus_CBS6273	MEKH01000001.1	0.5465	52.8	-0.613459		Cryptococcus_sp._DSM108351	chr_1	0.5465	56.8	-2.44106		Kwoniella_heveanensis_CBS569	chr_1	0.5465	55.7	3.78451		Kwoniella_mangrovensis_CBS8507	ctg_1	0.5465	44.2	-0.717821
Cryptococcus_amylolentus_CBS6273	MEKH01000001.1	0.5475	59.6	6.18654		Cryptococcus_sp._DSM108351	chr_1	0.5475	56.4	-2.84106		Kwoniella_heveanensis_CBS569	chr_1	0.5475	51.4	-0.515489		Kwoniella_mangrovensis_CBS8507	ctg_1	0.5475	43.6	-1.31782
Cryptococcus_amylolentus_CBS6273	MEKH01000001.1	0.5485	60	6.58654		Cryptococcus_sp._DSM108351	chr_1	0.5485	59	-0.24106		Kwoniella_heveanensis_CBS569	chr_1	0.5485	56.2	4.28451		Kwoniella_mangrovensis_CBS8507	ctg_1	0.5485	39.8	-5.11782
Cryptococcus_amylolentus_CBS6273	MEKH01000001.1	0.5495	54.5	1.08654		Cryptococcus_sp._DSM108351	chr_1	0.5495	62.8	3.55894		Kwoniella_heveanensis_CBS569	chr_1	0.5495	52.6	0.684511		Kwoniella_mangrovensis_CBS8507	ctg_1	0.5495	42.7	-2.21782
Cryptococcus_amylolentus_CBS6273	MEKH01000001.1	0.5505	54.2	0.786541		Cryptococcus_sp._DSM108351	chr_1	0.5505	55.2	-4.04106		Kwoniella_heveanensis_CBS569	chr_1	0.5505	53.2	1.28451		Kwoniella_mangrovensis_CBS8507	ctg_1	0.5505	48.1	3.18218
Cryptococcus_amylolentus_CBS6273	MEKH01000001.1	0.5515	50.9	-2.51346		Cryptococcus_sp._DSM108351	chr_1	0.5515	54.6	-4.64106		Kwoniella_heveanensis_CBS569	chr_1	0.5515	50.4	-1.51549		Kwoniella_mangrovensis_CBS8507	ctg_1	0.5515	41.6	-3.31782
Cryptococcus_amylolentus_CBS6273	MEKH01000001.1	0.5525	49.1	-4.31346		Cryptococcus_sp._DSM108351	chr_1	0.5525	59	-0.24106		Kwoniella_heveanensis_CBS569	chr_1	0.5525	54.1	2.18451		Kwoniella_mangrovensis_CBS8507	ctg_1	0.5525	43.7	-1.21782
Cryptococcus_amylolentus_CBS6273	MEKH01000001.1	0.5535	50.9	-2.51346		Cryptococcus_sp._DSM108351	chr_1	0.5535	57.8	-1.44106		Kwoniella_heveanensis_CBS569	chr_1	0.5535	50.8	-1.11549		Kwoniella_mangrovensis_CBS8507	ctg_1	0.5535	44.4	-0.517821
Cryptococcus_amylolentus_CBS6273	MEKH01000001.1	0.5545	53.7	0.286541		Cryptococcus_sp._DSM108351	chr_1	0.5545	56.2	-3.04106		Kwoniella_heveanensis_CBS569	chr_1	0.5545	52.1	0.184511		Kwoniella_mangrovensis_CBS8507	ctg_1	0.5545	46.9	1.98218
Cryptococcus_amylolentus_CBS6273	MEKH01000001.1	0.5555	53.8	0.386541		Cryptococcus_sp._DSM108351	chr_1	0.5555	61.7	2.45894		Kwoniella_heveanensis_CBS569	chr_1	0.5555	47.9	-4.01549		Kwoniella_mangrovensis_CBS8507	ctg_1	0.5555	44	-0.917821
Cryptococcus_amylolentus_CBS6273	MEKH01000001.1	0.5565	53	-0.413459		Cryptococcus_sp._DSM108351	chr_1	0.5565	55.9	-3.34106		Kwoniella_heveanensis_CBS569	chr_1	0.5565	55.6	3.68451		Kwoniella_mangrovensis_CBS8507	ctg_1	0.5565	37.8	-7.11782
Cryptococcus_amylolentus_CBS6273	MEKH01000001.1	0.5575	53.6	0.186541		Cryptococcus_sp._DSM108351	chr_1	0.5575	52.5	-6.74106		Kwoniella_heveanensis_CBS569	chr_1	0.5575	51.6	-0.315489		Kwoniella_mangrovensis_CBS8507	ctg_1	0.5575	42.7	-2.21782
Cryptococcus_amylolentus_CBS6273	MEKH01000001.1	0.5585	49	-4.41346		Cryptococcus_sp._DSM108351	chr_1	0.5585	53.6	-5.64106		Kwoniella_heveanensis_CBS569	chr_1	0.5585	52.1	0.184511		Kwoniella_mangrovensis_CBS8507	ctg_1	0.5585	43.8	-1.11782
Cryptococcus_amylolentus_CBS6273	MEKH01000001.1	0.5595	51.4	-2.01346		Cryptococcus_sp._DSM108351	chr_1	0.5595	59.6	0.35894		Kwoniella_heveanensis_CBS569	chr_1	0.5595	54.8	2.88451		Kwoniella_mangrovensis_CBS8507	ctg_1	0.5595	42.4	-2.51782
Cryptococcus_amylolentus_CBS6273	MEKH01000001.1	0.5605	50.1	-3.31346		Cryptococcus_sp._DSM108351	chr_1	0.5605	58.5	-0.74106		Kwoniella_heveanensis_CBS569	chr_1	0.5605	54.8	2.88451		Kwoniella_mangrovensis_CBS8507	ctg_1	0.5605	45.7	0.782179
Cryptococcus_amylolentus_CBS6273	MEKH01000001.1	0.5615	51.8	-1.61346		Cryptococcus_sp._DSM108351	chr_1	0.5615	61.1	1.85894		Kwoniella_heveanensis_CBS569	chr_1	0.5615	53.9	1.98451		Kwoniella_mangrovensis_CBS8507	ctg_1	0.5615	42.2	-2.71782
Cryptococcus_amylolentus_CBS6273	MEKH01000001.1	0.5625	56.6	3.18654		Cryptococcus_sp._DSM108351	chr_1	0.5625	63.3	4.05894		Kwoniella_heveanensis_CBS569	chr_1	0.5625	56.2	4.28451		Kwoniella_mangrovensis_CBS8507	ctg_1	0.5625	44.7	-0.217821
Cryptococcus_amylolentus_CBS6273	MEKH01000001.1	0.5635	52.6	-0.813459		Cryptococcus_sp._DSM108351	chr_1	0.5635	65.1	5.85894		Kwoniella_heveanensis_CBS569	chr_1	0.5635	49.1	-2.81549		Kwoniella_mangrovensis_CBS8507	ctg_1	0.5635	43.4	-1.51782
Cryptococcus_amylolentus_CBS6273	MEKH01000001.1	0.5645	58.2	4.78654		Cryptococcus_sp._DSM108351	chr_1	0.5645	61.5	2.25894		Kwoniella_heveanensis_CBS569	chr_1	0.5645	50.2	-1.71549		Kwoniella_mangrovensis_CBS8507	ctg_1	0.5645	44.1	-0.817821
Cryptococcus_amylolentus_CBS6273	MEKH01000001.1	0.5655	51.3	-2.11346		Cryptococcus_sp._DSM108351	chr_1	0.5655	57.9	-1.34106		Kwoniella_heveanensis_CBS569	chr_1	0.5655	50.3	-1.61549		Kwoniella_mangrovensis_CBS8507	ctg_1	0.5655	46.9	1.98218
Cryptococcus_amylolentus_CBS6273	MEKH01000001.1	0.5665	53.1	-0.313459		Cryptococcus_sp._DSM108351	chr_1	0.5665	60.4	1.15894		Kwoniella_heveanensis_CBS569	chr_1	0.5665	49.1	-2.81549		Kwoniella_mangrovensis_CBS8507	ctg_1	0.5665	47.5	2.58218
Cryptococcus_amylolentus_CBS6273	MEKH01000001.1	0.5675	54.2	0.786541		Cryptococcus_sp._DSM108351	chr_1	0.5675	55.8	-3.44106		Kwoniella_heveanensis_CBS569	chr_1	0.5675	53.2	1.28451		Kwoniella_mangrovensis_CBS8507	ctg_1	0.5675	36	-8.91782
Cryptococcus_amylolentus_CBS6273	MEKH01000001.1	0.5685	51.7	-1.71346		Cryptococcus_sp._DSM108351	chr_1	0.5685	54	-5.24106		Kwoniella_heveanensis_CBS569	chr_1	0.5685	53.3	1.38451		Kwoniella_mangrovensis_CBS8507	ctg_1	0.5685	42.5	-2.41782
Cryptococcus_amylolentus_CBS6273	MEKH01000001.1	0.5695	54	0.586541		Cryptococcus_sp._DSM108351	chr_1	0.5695	60.5	1.25894		Kwoniella_heveanensis_CBS569	chr_1	0.5695	54.4	2.48451		Kwoniella_mangrovensis_CBS8507	ctg_1	0.5695	48.5	3.58218
Cryptococcus_amylolentus_CBS6273	MEKH01000001.1	0.5705	54	0.586541		Cryptococcus_sp._DSM108351	chr_1	0.5705	59.2	-0.0410602		Kwoniella_heveanensis_CBS569	chr_1	0.5705	51.8	-0.115489		Kwoniella_mangrovensis_CBS8507	ctg_1	0.5705	50.5	5.58218
Cryptococcus_amylolentus_CBS6273	MEKH01000001.1	0.5715	50.5	-2.91346		Cryptococcus_sp._DSM108351	chr_1	0.5715	59.6	0.35894		Kwoniella_heveanensis_CBS569	chr_1	0.5715	48.2	-3.71549		Kwoniella_mangrovensis_CBS8507	ctg_1	0.5715	47.9	2.98218
Cryptococcus_amylolentus_CBS6273	MEKH01000001.1	0.5725	51.1	-2.31346		Cryptococcus_sp._DSM108351	chr_1	0.5725	59.3	0.0589398		Kwoniella_heveanensis_CBS569	chr_1	0.5725	49.9	-2.01549		Kwoniella_mangrovensis_CBS8507	ctg_1	0.5725	47.1	2.18218
Cryptococcus_amylolentus_CBS6273	MEKH01000001.1	0.5735	54.8	1.38654		Cryptococcus_sp._DSM108351	chr_1	0.5735	56.1	-3.14106		Kwoniella_heveanensis_CBS569	chr_1	0.5735	52.7	0.784511		Kwoniella_mangrovensis_CBS8507	ctg_1	0.5735	35.4	-9.51782
Cryptococcus_amylolentus_CBS6273	MEKH01000001.1	0.5745	52.3	-1.11346		Cryptococcus_sp._DSM108351	chr_1	0.5745	58.8	-0.44106		Kwoniella_heveanensis_CBS569	chr_1	0.5745	52.2	0.284511		Kwoniella_mangrovensis_CBS8507	ctg_1	0.5745	43.3	-1.61782
Cryptococcus_amylolentus_CBS6273	MEKH01000001.1	0.5755	53.6	0.186541		Cryptococcus_sp._DSM108351	chr_1	0.5755	60.1	0.85894		Kwoniella_heveanensis_CBS569	chr_1	0.5755	48.5	-3.41549		Kwoniella_mangrovensis_CBS8507	ctg_1	0.5755	46.7	1.78218
Cryptococcus_amylolentus_CBS6273	MEKH01000001.1	0.5765	52.7	-0.713459		Cryptococcus_sp._DSM108351	chr_1	0.5765	62.7	3.45894		Kwoniella_heveanensis_CBS569	chr_1	0.5765	52.3	0.384511		Kwoniella_mangrovensis_CBS8507	ctg_1	0.5765	45.5	0.582179
Cryptococcus_amylolentus_CBS6273	MEKH01000001.1	0.5775	52.7	-0.713459		Cryptococcus_sp._DSM108351	chr_1	0.5775	58.7	-0.54106		Kwoniella_heveanensis_CBS569	chr_1	0.5775	48.6	-3.31549		Kwoniella_mangrovensis_CBS8507	ctg_1	0.5775	44.9	-0.0178207
Cryptococcus_amylolentus_CBS6273	MEKH01000001.1	0.5785	54.1	0.686541		Cryptococcus_sp._DSM108351	chr_1	0.5785	61.9	2.65894		Kwoniella_heveanensis_CBS569	chr_1	0.5785	50.6	-1.31549		Kwoniella_mangrovensis_CBS8507	ctg_1	0.5785	42.5	-2.41782
Cryptococcus_amylolentus_CBS6273	MEKH01000001.1	0.5795	57	3.58654		Cryptococcus_sp._DSM108351	chr_1	0.5795	61.5	2.25894		Kwoniella_heveanensis_CBS569	chr_1	0.5795	52.2	0.284511		Kwoniella_mangrovensis_CBS8507	ctg_1	0.5795	42	-2.91782
Cryptococcus_amylolentus_CBS6273	MEKH01000001.1	0.5805	54.7	1.28654		Cryptococcus_sp._DSM108351	chr_1	0.5805	63	3.75894		Kwoniella_heveanensis_CBS569	chr_1	0.5805	51.5	-0.415489		Kwoniella_mangrovensis_CBS8507	ctg_1	0.5805	43.7	-1.21782
Cryptococcus_amylolentus_CBS6273	MEKH01000001.1	0.5815	51.7	-1.71346		Cryptococcus_sp._DSM108351	chr_1	0.5815	61	1.75894		Kwoniella_heveanensis_CBS569	chr_1	0.5815	50.4	-1.51549		Kwoniella_mangrovensis_CBS8507	ctg_1	0.5815	43	-1.91782
Cryptococcus_amylolentus_CBS6273	MEKH01000001.1	0.5825	48.1	-5.31346		Cryptococcus_sp._DSM108351	chr_1	0.5825	65.1	5.85894		Kwoniella_heveanensis_CBS569	chr_1	0.5825	52.4	0.484511		Kwoniella_mangrovensis_CBS8507	ctg_1	0.5825	44.3	-0.617821
Cryptococcus_amylolentus_CBS6273	MEKH01000001.1	0.5835	53.2	-0.213459		Cryptococcus_sp._DSM108351	chr_1	0.5835	59.2	-0.0410602		Kwoniella_heveanensis_CBS569	chr_1	0.5835	50.7	-1.21549		Kwoniella_mangrovensis_CBS8507	ctg_1	0.5835	39.3	-5.61782
Cryptococcus_amylolentus_CBS6273	MEKH01000001.1	0.5845	51.8	-1.61346		Cryptococcus_sp._DSM108351	chr_1	0.5845	62.5	3.25894		Kwoniella_heveanensis_CBS569	chr_1	0.5845	48.3	-3.61549		Kwoniella_mangrovensis_CBS8507	ctg_1	0.5845	44.4	-0.517821
Cryptococcus_amylolentus_CBS6273	MEKH01000001.1	0.5855	56.2	2.78654		Cryptococcus_sp._DSM108351	chr_1	0.5855	59.9	0.65894		Kwoniella_heveanensis_CBS569	chr_1	0.5855	49.2	-2.71549		Kwoniella_mangrovensis_CBS8507	ctg_1	0.5855	47.2	2.28218
Cryptococcus_amylolentus_CBS6273	MEKH01000001.1	0.5865	55.6	2.18654		Cryptococcus_sp._DSM108351	chr_1	0.5865	56.1	-3.14106		Kwoniella_heveanensis_CBS569	chr_1	0.5865	51.3	-0.615489		Kwoniella_mangrovensis_CBS8507	ctg_1	0.5865	44.7	-0.217821
Cryptococcus_amylolentus_CBS6273	MEKH01000001.1	0.5875	51.8	-1.61346		Cryptococcus_sp._DSM108351	chr_1	0.5875	61.3	2.05894		Kwoniella_heveanensis_CBS569	chr_1	0.5875	52.6	0.684511		Kwoniella_mangrovensis_CBS8507	ctg_1	0.5875	43.2	-1.71782
Cryptococcus_amylolentus_CBS6273	MEKH01000001.1	0.5885	51.1	-2.31346		Cryptococcus_sp._DSM108351	chr_1	0.5885	57	-2.24106		Kwoniella_heveanensis_CBS569	chr_1	0.5885	50.9	-1.01549		Kwoniella_mangrovensis_CBS8507	ctg_1	0.5885	43.9	-1.01782
Cryptococcus_amylolentus_CBS6273	MEKH01000001.1	0.5895	52	-1.41346		Cryptococcus_sp._DSM108351	chr_1	0.5895	57.4	-1.84106		Kwoniella_heveanensis_CBS569	chr_1	0.5895	51	-0.915489		Kwoniella_mangrovensis_CBS8507	ctg_1	0.5895	41	-3.91782
Cryptococcus_amylolentus_CBS6273	MEKH01000001.1	0.5905	51.6	-1.81346		Cryptococcus_sp._DSM108351	chr_1	0.5905	57.6	-1.64106		Kwoniella_heveanensis_CBS569	chr_1	0.5905	48.3	-3.61549		Kwoniella_mangrovensis_CBS8507	ctg_1	0.5905	42.8	-2.11782
Cryptococcus_amylolentus_CBS6273	MEKH01000001.1	0.5915	54.7	1.28654		Cryptococcus_sp._DSM108351	chr_1	0.5915	57.5	-1.74106		Kwoniella_heveanensis_CBS569	chr_1	0.5915	50	-1.91549		Kwoniella_mangrovensis_CBS8507	ctg_1	0.5915	41.2	-3.71782
Cryptococcus_amylolentus_CBS6273	MEKH01000001.1	0.5925	53.6	0.186541		Cryptococcus_sp._DSM108351	chr_1	0.5925	57.4	-1.84106		Kwoniella_heveanensis_CBS569	chr_1	0.5925	53.4	1.48451		Kwoniella_mangrovensis_CBS8507	ctg_1	0.5925	44.1	-0.817821
Cryptococcus_amylolentus_CBS6273	MEKH01000001.1	0.5935	51.5	-1.91346		Cryptococcus_sp._DSM108351	chr_1	0.5935	58	-1.24106		Kwoniella_heveanensis_CBS569	chr_1	0.5935	50.8	-1.11549		Kwoniella_mangrovensis_CBS8507	ctg_1	0.5935	45.6	0.682179
Cryptococcus_amylolentus_CBS6273	MEKH01000001.1	0.5945	51.3	-2.11346		Cryptococcus_sp._DSM108351	chr_1	0.5945	59.1	-0.14106		Kwoniella_heveanensis_CBS569	chr_1	0.5945	52.1	0.184511		Kwoniella_mangrovensis_CBS8507	ctg_1	0.5945	46.8	1.88218
Cryptococcus_amylolentus_CBS6273	MEKH01000001.1	0.5955	51	-2.41346		Cryptococcus_sp._DSM108351	chr_1	0.5955	63.8	4.55894		Kwoniella_heveanensis_CBS569	chr_1	0.5955	51.7	-0.215489		Kwoniella_mangrovensis_CBS8507	ctg_1	0.5955	44.6	-0.317821
Cryptococcus_amylolentus_CBS6273	MEKH01000001.1	0.5965	53.5	0.0865409		Cryptococcus_sp._DSM108351	chr_1	0.5965	61	1.75894		Kwoniella_heveanensis_CBS569	chr_1	0.5965	52.3	0.384511		Kwoniella_mangrovensis_CBS8507	ctg_1	0.5965	43.6	-1.31782
Cryptococcus_amylolentus_CBS6273	MEKH01000001.1	0.5975	52	-1.41346		Cryptococcus_sp._DSM108351	chr_1	0.5975	59.5	0.25894		Kwoniella_heveanensis_CBS569	chr_1	0.5975	49.9	-2.01549		Kwoniella_mangrovensis_CBS8507	ctg_1	0.5975	42.9	-2.01782
Cryptococcus_amylolentus_CBS6273	MEKH01000001.1	0.5985	50.4	-3.01346		Cryptococcus_sp._DSM108351	chr_1	0.5985	59.2	-0.0410602		Kwoniella_heveanensis_CBS569	chr_1	0.5985	50.1	-1.81549		Kwoniella_mangrovensis_CBS8507	ctg_1	0.5985	41.1	-3.81782
Cryptococcus_amylolentus_CBS6273	MEKH01000001.1	0.5995	51.3	-2.11346		Cryptococcus_sp._DSM108351	chr_1	0.5995	55.3	-3.94106		Kwoniella_heveanensis_CBS569	chr_1	0.5995	51.1	-0.815489		Kwoniella_mangrovensis_CBS8507	ctg_1	0.5995	43.8	-1.11782
Cryptococcus_amylolentus_CBS6273	MEKH01000001.1	0.6005	52.5	-0.913459		Cryptococcus_sp._DSM108351	chr_1	0.6005	67.2	7.95894		Kwoniella_heveanensis_CBS569	chr_1	0.6005	51.5	-0.415489		Kwoniella_mangrovensis_CBS8507	ctg_1	0.6005	42.6	-2.31782
Cryptococcus_amylolentus_CBS6273	MEKH01000001.1	0.6015	52.7	-0.713459		Cryptococcus_sp._DSM108351	chr_1	0.6015	55.4	-3.84106		Kwoniella_heveanensis_CBS569	chr_1	0.6015	53.1	1.18451		Kwoniella_mangrovensis_CBS8507	ctg_1	0.6015	44.9	-0.0178207
Cryptococcus_amylolentus_CBS6273	MEKH01000001.1	0.6025	54.7	1.28654		Cryptococcus_sp._DSM108351	chr_1	0.6025	55.8	-3.44106		Kwoniella_heveanensis_CBS569	chr_1	0.6025	48.7	-3.21549		Kwoniella_mangrovensis_CBS8507	ctg_1	0.6025	42	-2.91782
Cryptococcus_amylolentus_CBS6273	MEKH01000001.1	0.6035	51.4	-2.01346		Cryptococcus_sp._DSM108351	chr_1	0.6035	57.7	-1.54106		Kwoniella_heveanensis_CBS569	chr_1	0.6035	50.2	-1.71549		Kwoniella_mangrovensis_CBS8507	ctg_1	0.6035	45.7	0.782179
Cryptococcus_amylolentus_CBS6273	MEKH01000001.1	0.6045	56.3	2.88654		Cryptococcus_sp._DSM108351	chr_1	0.6045	58.1	-1.14106		Kwoniella_heveanensis_CBS569	chr_1	0.6045	53.6	1.68451		Kwoniella_mangrovensis_CBS8507	ctg_1	0.6045	44.9	-0.0178207
Cryptococcus_amylolentus_CBS6273	MEKH01000001.1	0.6055	55.4	1.98654		Cryptococcus_sp._DSM108351	chr_1	0.6055	59.2	-0.0410602		Kwoniella_heveanensis_CBS569	chr_1	0.6055	51.2	-0.715489		Kwoniella_mangrovensis_CBS8507	ctg_1	0.6055	41.6	-3.31782
Cryptococcus_amylolentus_CBS6273	MEKH01000001.1	0.6065	58.4	4.98654		Cryptococcus_sp._DSM108351	chr_1	0.6065	57.2	-2.04106		Kwoniella_heveanensis_CBS569	chr_1	0.6065	54.4	2.48451		Kwoniella_mangrovensis_CBS8507	ctg_1	0.6065	45.4	0.482179
Cryptococcus_amylolentus_CBS6273	MEKH01000001.1	0.6075	53.4	-0.0134591		Cryptococcus_sp._DSM108351	chr_1	0.6075	57.4	-1.84106		Kwoniella_heveanensis_CBS569	chr_1	0.6075	52	0.0845112		Kwoniella_mangrovensis_CBS8507	ctg_1	0.6075	49.8	4.88218
Cryptococcus_amylolentus_CBS6273	MEKH01000001.1	0.6085	60.1	6.68654		Cryptococcus_sp._DSM108351	chr_1	0.6085	57.2	-2.04106		Kwoniella_heveanensis_CBS569	chr_1	0.6085	52.9	0.984511		Kwoniella_mangrovensis_CBS8507	ctg_1	0.6085	39.2	-5.71782
Cryptococcus_amylolentus_CBS6273	MEKH01000001.1	0.6095	51.8	-1.61346		Cryptococcus_sp._DSM108351	chr_1	0.6095	51	-8.24106		Kwoniella_heveanensis_CBS569	chr_1	0.6095	53.4	1.48451		Kwoniella_mangrovensis_CBS8507	ctg_1	0.6095	43.2	-1.71782
Cryptococcus_amylolentus_CBS6273	MEKH01000001.1	0.6105	59.8	6.38654		Cryptococcus_sp._DSM108351	chr_1	0.6105	56.3	-2.94106		Kwoniella_heveanensis_CBS569	chr_1	0.6105	55.3	3.38451		Kwoniella_mangrovensis_CBS8507	ctg_1	0.6105	42.6	-2.31782
Cryptococcus_amylolentus_CBS6273	MEKH01000001.1	0.6115	54.8	1.38654		Cryptococcus_sp._DSM108351	chr_1	0.6115	55.9	-3.34106		Kwoniella_heveanensis_CBS569	chr_1	0.6115	49.6	-2.31549		Kwoniella_mangrovensis_CBS8507	ctg_1	0.6115	39.1	-5.81782
Cryptococcus_amylolentus_CBS6273	MEKH01000001.1	0.6125	56.2	2.78654		Cryptococcus_sp._DSM108351	chr_1	0.6125	53.6	-5.64106		Kwoniella_heveanensis_CBS569	chr_1	0.6125	50.5	-1.41549		Kwoniella_mangrovensis_CBS8507	ctg_1	0.6125	42.8	-2.11782
Cryptococcus_amylolentus_CBS6273	MEKH01000001.1	0.6135	53.7	0.286541		Cryptococcus_sp._DSM108351	chr_1	0.6135	58.9	-0.34106		Kwoniella_heveanensis_CBS569	chr_1	0.6135	53.7	1.78451		Kwoniella_mangrovensis_CBS8507	ctg_1	0.6135	43.6	-1.31782
Cryptococcus_amylolentus_CBS6273	MEKH01000001.1	0.6145	52.4	-1.01346		Cryptococcus_sp._DSM108351	chr_1	0.6145	52.9	-6.34106		Kwoniella_heveanensis_CBS569	chr_1	0.6145	51.1	-0.815489		Kwoniella_mangrovensis_CBS8507	ctg_1	0.6145	45.8	0.882179
Cryptococcus_amylolentus_CBS6273	MEKH01000001.1	0.6155	55.8	2.38654		Cryptococcus_sp._DSM108351	chr_1	0.6155	58.2	-1.04106		Kwoniella_heveanensis_CBS569	chr_1	0.6155	51.7	-0.215489		Kwoniella_mangrovensis_CBS8507	ctg_1	0.6155	45	0.0821793
Cryptococcus_amylolentus_CBS6273	MEKH01000001.1	0.6165	52.1	-1.31346		Cryptococcus_sp._DSM108351	chr_1	0.6165	59	-0.24106		Kwoniella_heveanensis_CBS569	chr_1	0.6165	49.1	-2.81549		Kwoniella_mangrovensis_CBS8507	ctg_1	0.6165	48.2	3.28218
Cryptococcus_amylolentus_CBS6273	MEKH01000001.1	0.6175	51.2	-2.21346		Cryptococcus_sp._DSM108351	chr_1	0.6175	60.1	0.85894		Kwoniella_heveanensis_CBS569	chr_1	0.6175	51.7	-0.215489		Kwoniella_mangrovensis_CBS8507	ctg_1	0.6175	39.3	-5.61782
Cryptococcus_amylolentus_CBS6273	MEKH01000001.1	0.6185	52.7	-0.713459		Cryptococcus_sp._DSM108351	chr_1	0.6185	58.7	-0.54106		Kwoniella_heveanensis_CBS569	chr_1	0.6185	51.3	-0.615489		Kwoniella_mangrovensis_CBS8507	ctg_1	0.6185	44.1	-0.817821
Cryptococcus_amylolentus_CBS6273	MEKH01000001.1	0.6195	52.5	-0.913459		Cryptococcus_sp._DSM108351	chr_1	0.6195	53.2	-6.04106		Kwoniella_heveanensis_CBS569	chr_1	0.6195	55	3.08451		Kwoniella_mangrovensis_CBS8507	ctg_1	0.6195	47.1	2.18218
Cryptococcus_amylolentus_CBS6273	MEKH01000001.1	0.6205	52.7	-0.713459		Cryptococcus_sp._DSM108351	chr_1	0.6205	54	-5.24106		Kwoniella_heveanensis_CBS569	chr_1	0.6205	52.4	0.484511		Kwoniella_mangrovensis_CBS8507	ctg_1	0.6205	44.7	-0.217821
Cryptococcus_amylolentus_CBS6273	MEKH01000001.1	0.6215	54.9	1.48654		Cryptococcus_sp._DSM108351	chr_1	0.6215	58.7	-0.54106		Kwoniella_heveanensis_CBS569	chr_1	0.6215	49.4	-2.51549		Kwoniella_mangrovensis_CBS8507	ctg_1	0.6215	41.4	-3.51782
Cryptococcus_amylolentus_CBS6273	MEKH01000001.1	0.6225	58.9	5.48654		Cryptococcus_sp._DSM108351	chr_1	0.6225	59.2	-0.0410602		Kwoniella_heveanensis_CBS569	chr_1	0.6225	50	-1.91549		Kwoniella_mangrovensis_CBS8507	ctg_1	0.6225	38.1	-6.81782
Cryptococcus_amylolentus_CBS6273	MEKH01000001.1	0.6235	55.4	1.98654		Cryptococcus_sp._DSM108351	chr_1	0.6235	57.9	-1.34106		Kwoniella_heveanensis_CBS569	chr_1	0.6235	50.8	-1.11549		Kwoniella_mangrovensis_CBS8507	ctg_1	0.6235	40.7	-4.21782
Cryptococcus_amylolentus_CBS6273	MEKH01000001.1	0.6245	57.6	4.18654		Cryptococcus_sp._DSM108351	chr_1	0.6245	57.5	-1.74106		Kwoniella_heveanensis_CBS569	chr_1	0.6245	48.8	-3.11549		Kwoniella_mangrovensis_CBS8507	ctg_1	0.6245	49.3	4.38218
Cryptococcus_amylolentus_CBS6273	MEKH01000001.1	0.6255	51	-2.41346		Cryptococcus_sp._DSM108351	chr_1	0.6255	57.6	-1.64106		Kwoniella_heveanensis_CBS569	chr_1	0.6255	50.9	-1.01549		Kwoniella_mangrovensis_CBS8507	ctg_1	0.6255	47.4	2.48218
Cryptococcus_amylolentus_CBS6273	MEKH01000001.1	0.6265	56.5	3.08654		Cryptococcus_sp._DSM108351	chr_1	0.6265	51.2	-8.04106		Kwoniella_heveanensis_CBS569	chr_1	0.6265	48.6	-3.31549		Kwoniella_mangrovensis_CBS8507	ctg_1	0.6265	46.2	1.28218
Cryptococcus_amylolentus_CBS6273	MEKH01000001.1	0.6275	56.3	2.88654		Cryptococcus_sp._DSM108351	chr_1	0.6275	61.8	2.55894		Kwoniella_heveanensis_CBS569	chr_1	0.6275	53.6	1.68451		Kwoniella_mangrovensis_CBS8507	ctg_1	0.6275	44.5	-0.417821
Cryptococcus_amylolentus_CBS6273	MEKH01000001.1	0.6285	58.3	4.88654		Cryptococcus_sp._DSM108351	chr_1	0.6285	56.5	-2.74106		Kwoniella_heveanensis_CBS569	chr_1	0.6285	52.6	0.684511		Kwoniella_mangrovensis_CBS8507	ctg_1	0.6285	45	0.0821793
Cryptococcus_amylolentus_CBS6273	MEKH01000001.1	0.6295	57.2	3.78654		Cryptococcus_sp._DSM108351	chr_1	0.6295	62.7	3.45894		Kwoniella_heveanensis_CBS569	chr_1	0.6295	55.4	3.48451		Kwoniella_mangrovensis_CBS8507	ctg_1	0.6295	45.4	0.482179
Cryptococcus_amylolentus_CBS6273	MEKH01000001.1	0.6305	53.5	0.0865409		Cryptococcus_sp._DSM108351	chr_1	0.6305	59	-0.24106		Kwoniella_heveanensis_CBS569	chr_1	0.6305	49.5	-2.41549		Kwoniella_mangrovensis_CBS8507	ctg_1	0.6305	42.8	-2.11782
Cryptococcus_amylolentus_CBS6273	MEKH01000001.1	0.6315	53.9	0.486541		Cryptococcus_sp._DSM108351	chr_1	0.6315	56.7	-2.54106		Kwoniella_heveanensis_CBS569	chr_1	0.6315	53.4	1.48451		Kwoniella_mangrovensis_CBS8507	ctg_1	0.6315	45.4	0.482179
Cryptococcus_amylolentus_CBS6273	MEKH01000001.1	0.6325	54.6	1.18654		Cryptococcus_sp._DSM108351	chr_1	0.6325	61.1	1.85894		Kwoniella_heveanensis_CBS569	chr_1	0.6325	53.2	1.28451		Kwoniella_mangrovensis_CBS8507	ctg_1	0.6325	45.1	0.182179
Cryptococcus_amylolentus_CBS6273	MEKH01000001.1	0.6335	52.6	-0.813459		Cryptococcus_sp._DSM108351	chr_1	0.6335	59.3	0.0589398		Kwoniella_heveanensis_CBS569	chr_1	0.6335	52.1	0.184511		Kwoniella_mangrovensis_CBS8507	ctg_1	0.6335	46	1.08218
Cryptococcus_amylolentus_CBS6273	MEKH01000001.1	0.6345	52.1	-1.31346		Cryptococcus_sp._DSM108351	chr_1	0.6345	58.7	-0.54106		Kwoniella_heveanensis_CBS569	chr_1	0.6345	56.3	4.38451		Kwoniella_mangrovensis_CBS8507	ctg_1	0.6345	42.9	-2.01782
Cryptococcus_amylolentus_CBS6273	MEKH01000001.1	0.6355	54.4	0.986541		Cryptococcus_sp._DSM108351	chr_1	0.6355	69.7	10.4589		Kwoniella_heveanensis_CBS569	chr_1	0.6355	46.4	-5.51549		Kwoniella_mangrovensis_CBS8507	ctg_1	0.6355	41	-3.91782
Cryptococcus_amylolentus_CBS6273	MEKH01000001.1	0.6365	56.6	3.18654		Cryptococcus_sp._DSM108351	chr_1	0.6365	71.9	12.6589		Kwoniella_heveanensis_CBS569	chr_1	0.6365	56.6	4.68451		Kwoniella_mangrovensis_CBS8507	ctg_1	0.6365	45.8	0.882179
Cryptococcus_amylolentus_CBS6273	MEKH01000001.1	0.6375	55.2	1.78654		Cryptococcus_sp._DSM108351	chr_1	0.6375	67.5	8.25894		Kwoniella_heveanensis_CBS569	chr_1	0.6375	54.1	2.18451		Kwoniella_mangrovensis_CBS8507	ctg_1	0.6375	47.1	2.18218
Cryptococcus_amylolentus_CBS6273	MEKH01000001.1	0.6385	57.6	4.18654		Cryptococcus_sp._DSM108351	chr_1	0.6385	59	-0.24106		Kwoniella_heveanensis_CBS569	chr_1	0.6385	55.9	3.98451		Kwoniella_mangrovensis_CBS8507	ctg_1	0.6385	41.6	-3.31782
Cryptococcus_amylolentus_CBS6273	MEKH01000001.1	0.6395	57.8	4.38654		Cryptococcus_sp._DSM108351	chr_1	0.6395	68.1	8.85894		Kwoniella_heveanensis_CBS569	chr_1	0.6395	49.8	-2.11549		Kwoniella_mangrovensis_CBS8507	ctg_1	0.6395	48.3	3.38218
Cryptococcus_amylolentus_CBS6273	MEKH01000001.1	0.6405	52.6	-0.813459		Cryptococcus_sp._DSM108351	chr_1	0.6405	73.6	14.3589		Kwoniella_heveanensis_CBS569	chr_1	0.6405	52.4	0.484511		Kwoniella_mangrovensis_CBS8507	ctg_1	0.6405	43.6	-1.31782
Cryptococcus_amylolentus_CBS6273	MEKH01000001.1	0.6415	52.5	-0.913459		Cryptococcus_sp._DSM108351	chr_1	0.6415	77	17.7589		Kwoniella_heveanensis_CBS569	chr_1	0.6415	50.1	-1.81549		Kwoniella_mangrovensis_CBS8507	ctg_1	0.6415	47.6	2.68218
Cryptococcus_amylolentus_CBS6273	MEKH01000001.1	0.6425	48.9	-4.51346		Cryptococcus_sp._DSM108351	chr_1	0.6425	70.2	10.9589		Kwoniella_heveanensis_CBS569	chr_1	0.6425	52.9	0.984511		Kwoniella_mangrovensis_CBS8507	ctg_1	0.6425	43.3	-1.61782
Cryptococcus_amylolentus_CBS6273	MEKH01000001.1	0.6435	58.2	4.78654		Cryptococcus_sp._DSM108351	chr_1	0.6435	70.9	11.6589		Kwoniella_heveanensis_CBS569	chr_1	0.6435	49.6	-2.31549		Kwoniella_mangrovensis_CBS8507	ctg_1	0.6435	39.8	-5.11782
Cryptococcus_amylolentus_CBS6273	MEKH01000001.1	0.6445	56.2	2.78654		Cryptococcus_sp._DSM108351	chr_1	0.6445	52.5	-6.74106		Kwoniella_heveanensis_CBS569	chr_1	0.6445	51.8	-0.115489		Kwoniella_mangrovensis_CBS8507	ctg_1	0.6445	43.3	-1.61782
Cryptococcus_amylolentus_CBS6273	MEKH01000001.1	0.6455	60.3	6.88654		Cryptococcus_sp._DSM108351	chr_1	0.6455	56.1	-3.14106		Kwoniella_heveanensis_CBS569	chr_1	0.6455	54.4	2.48451		Kwoniella_mangrovensis_CBS8507	ctg_1	0.6455	37.3	-7.61782
Cryptococcus_amylolentus_CBS6273	MEKH01000001.1	0.6465	55.2	1.78654		Cryptococcus_sp._DSM108351	chr_1	0.6465	57.1	-2.14106		Kwoniella_heveanensis_CBS569	chr_1	0.6465	52.6	0.684511		Kwoniella_mangrovensis_CBS8507	ctg_1	0.6465	42.2	-2.71782
Cryptococcus_amylolentus_CBS6273	MEKH01000001.1	0.6475	56.6	3.18654		Cryptococcus_sp._DSM108351	chr_1	0.6475	60.5	1.25894		Kwoniella_heveanensis_CBS569	chr_1	0.6475	51.3	-0.615489		Kwoniella_mangrovensis_CBS8507	ctg_1	0.6475	47.1	2.18218
Cryptococcus_amylolentus_CBS6273	MEKH01000001.1	0.6485	47	-6.41346		Cryptococcus_sp._DSM108351	chr_1	0.6485	68.3	9.05894		Kwoniella_heveanensis_CBS569	chr_1	0.6485	51.4	-0.515489		Kwoniella_mangrovensis_CBS8507	ctg_1	0.6485	44.3	-0.617821
Cryptococcus_amylolentus_CBS6273	MEKH01000001.1	0.6495	55.4	1.98654		Cryptococcus_sp._DSM108351	chr_1	0.6495	55.1	-4.14106		Kwoniella_heveanensis_CBS569	chr_1	0.6495	50.8	-1.11549		Kwoniella_mangrovensis_CBS8507	ctg_1	0.6495	45.2	0.282179
Cryptococcus_amylolentus_CBS6273	MEKH01000001.1	0.6505	51.7	-1.71346		Cryptococcus_sp._DSM108351	chr_1	0.6505	55.7	-3.54106		Kwoniella_heveanensis_CBS569	chr_1	0.6505	53.8	1.88451		Kwoniella_mangrovensis_CBS8507	ctg_1	0.6505	44.3	-0.617821
Cryptococcus_amylolentus_CBS6273	MEKH01000001.1	0.6515	51.7	-1.71346		Cryptococcus_sp._DSM108351	chr_1	0.6515	56	-3.24106		Kwoniella_heveanensis_CBS569	chr_1	0.6515	52.2	0.284511		Kwoniella_mangrovensis_CBS8507	ctg_1	0.6515	37.2	-7.71782
Cryptococcus_amylolentus_CBS6273	MEKH01000001.1	0.6525	58.1	4.68654		Cryptococcus_sp._DSM108351	chr_1	0.6525	54.8	-4.44106		Kwoniella_heveanensis_CBS569	chr_1	0.6525	51.9	-0.0154888		Kwoniella_mangrovensis_CBS8507	ctg_1	0.6525	40.5	-4.41782
Cryptococcus_amylolentus_CBS6273	MEKH01000001.1	0.6535	56.7	3.28654		Cryptococcus_sp._DSM108351	chr_1	0.6535	59.3	0.0589398		Kwoniella_heveanensis_CBS569	chr_1	0.6535	49.1	-2.81549		Kwoniella_mangrovensis_CBS8507	ctg_1	0.6535	44.7	-0.217821
Cryptococcus_amylolentus_CBS6273	MEKH01000001.1	0.6545	57.7	4.28654		Cryptococcus_sp._DSM108351	chr_1	0.6545	61.5	2.25894		Kwoniella_heveanensis_CBS569	chr_1	0.6545	51.5	-0.415489		Kwoniella_mangrovensis_CBS8507	ctg_1	0.6545	42.2	-2.71782
Cryptococcus_amylolentus_CBS6273	MEKH01000001.1	0.6555	52.2	-1.21346		Cryptococcus_sp._DSM108351	chr_1	0.6555	60.1	0.85894		Kwoniella_heveanensis_CBS569	chr_1	0.6555	51.2	-0.715489		Kwoniella_mangrovensis_CBS8507	ctg_1	0.6555	44.6	-0.317821
Cryptococcus_amylolentus_CBS6273	MEKH01000001.1	0.6565	57.8	4.38654		Cryptococcus_sp._DSM108351	chr_1	0.6565	65.6	6.35894		Kwoniella_heveanensis_CBS569	chr_1	0.6565	51.9	-0.0154888		Kwoniella_mangrovensis_CBS8507	ctg_1	0.6565	41.4	-3.51782
Cryptococcus_amylolentus_CBS6273	MEKH01000001.1	0.6575	50.3	-3.11346		Cryptococcus_sp._DSM108351	chr_1	0.6575	67	7.75894		Kwoniella_heveanensis_CBS569	chr_1	0.6575	50.5	-1.41549		Kwoniella_mangrovensis_CBS8507	ctg_1	0.6575	45	0.0821793
Cryptococcus_amylolentus_CBS6273	MEKH01000001.1	0.6585	54.5	1.08654		Cryptococcus_sp._DSM108351	chr_1	0.6585	64.1	4.85894		Kwoniella_heveanensis_CBS569	chr_1	0.6585	53.4	1.48451		Kwoniella_mangrovensis_CBS8507	ctg_1	0.6585	41.3	-3.61782
Cryptococcus_amylolentus_CBS6273	MEKH01000001.1	0.6595	56.1	2.68654		Cryptococcus_sp._DSM108351	chr_1	0.6595	58.3	-0.94106		Kwoniella_heveanensis_CBS569	chr_1	0.6595	51.4	-0.515489		Kwoniella_mangrovensis_CBS8507	ctg_1	0.6595	46.7	1.78218
Cryptococcus_amylolentus_CBS6273	MEKH01000001.1	0.6605	53.7	0.286541		Cryptococcus_sp._DSM108351	chr_1	0.6605	61	1.75894		Kwoniella_heveanensis_CBS569	chr_1	0.6605	49.6	-2.31549		Kwoniella_mangrovensis_CBS8507	ctg_1	0.6605	41.1	-3.81782
Cryptococcus_amylolentus_CBS6273	MEKH01000001.1	0.6615	55.1	1.68654		Cryptococcus_sp._DSM108351	chr_1	0.6615	70.8	11.5589		Kwoniella_heveanensis_CBS569	chr_1	0.6615	51	-0.915489		Kwoniella_mangrovensis_CBS8507	ctg_1	0.6615	45.9	0.982179
Cryptococcus_amylolentus_CBS6273	MEKH01000001.1	0.6625	52.9	-0.513459		Cryptococcus_sp._DSM108351	chr_1	0.6625	63.6	4.35894		Kwoniella_heveanensis_CBS569	chr_1	0.6625	53.6	1.68451		Kwoniella_mangrovensis_CBS8507	ctg_1	0.6625	41	-3.91782
Cryptococcus_amylolentus_CBS6273	MEKH01000001.1	0.6635	56.9	3.48654		Cryptococcus_sp._DSM108351	chr_1	0.6635	54.5	-4.74106		Kwoniella_heveanensis_CBS569	chr_1	0.6635	54	2.08451		Kwoniella_mangrovensis_CBS8507	ctg_1	0.6635	43	-1.91782
Cryptococcus_amylolentus_CBS6273	MEKH01000001.1	0.6645	57	3.58654		Cryptococcus_sp._DSM108351	chr_1	0.6645	52.8	-6.44106		Kwoniella_heveanensis_CBS569	chr_1	0.6645	49.8	-2.11549		Kwoniella_mangrovensis_CBS8507	ctg_1	0.6645	41.4	-3.51782
Cryptococcus_amylolentus_CBS6273	MEKH01000001.1	0.6655	55.6	2.18654		Cryptococcus_sp._DSM108351	chr_1	0.6655	54.8	-4.44106		Kwoniella_heveanensis_CBS569	chr_1	0.6655	51.4	-0.515489		Kwoniella_mangrovensis_CBS8507	ctg_1	0.6655	42.7	-2.21782
Cryptococcus_amylolentus_CBS6273	MEKH01000001.1	0.6665	53.4	-0.0134591		Cryptococcus_sp._DSM108351	chr_1	0.6665	52.4	-6.84106		Kwoniella_heveanensis_CBS569	chr_1	0.6665	51.7	-0.215489		Kwoniella_mangrovensis_CBS8507	ctg_1	0.6665	46.4	1.48218
Cryptococcus_amylolentus_CBS6273	MEKH01000001.1	0.6675	60.5	7.08654		Cryptococcus_sp._DSM108351	chr_1	0.6675	57.4	-1.84106		Kwoniella_heveanensis_CBS569	chr_1	0.6675	53.8	1.88451		Kwoniella_mangrovensis_CBS8507	ctg_1	0.6675	42.4	-2.51782
Cryptococcus_amylolentus_CBS6273	MEKH01000001.1	0.6685	53.6	0.186541		Cryptococcus_sp._DSM108351	chr_1	0.6685	54.3	-4.94106		Kwoniella_heveanensis_CBS569	chr_1	0.6685	55.7	3.78451		Kwoniella_mangrovensis_CBS8507	ctg_1	0.6685	45.5	0.582179
Cryptococcus_amylolentus_CBS6273	MEKH01000001.1	0.6695	56.3	2.88654		Cryptococcus_sp._DSM108351	chr_1	0.6695	57.8	-1.44106		Kwoniella_heveanensis_CBS569	chr_1	0.6695	48.5	-3.41549		Kwoniella_mangrovensis_CBS8507	ctg_1	0.6695	47	2.08218
Cryptococcus_amylolentus_CBS6273	MEKH01000001.1	0.6705	52.6	-0.813459		Cryptococcus_sp._DSM108351	chr_1	0.6705	54.9	-4.34106		Kwoniella_heveanensis_CBS569	chr_1	0.6705	56.2	4.28451		Kwoniella_mangrovensis_CBS8507	ctg_1	0.6705	40.2	-4.71782
Cryptococcus_amylolentus_CBS6273	MEKH01000001.1	0.6715	56	2.58654		Cryptococcus_sp._DSM108351	chr_1	0.6715	56.2	-3.04106		Kwoniella_heveanensis_CBS569	chr_1	0.6715	49.9	-2.01549		Kwoniella_mangrovensis_CBS8507	ctg_1	0.6715	43.7	-1.21782
Cryptococcus_amylolentus_CBS6273	MEKH01000001.1	0.6725	51.3	-2.11346		Cryptococcus_sp._DSM108351	chr_1	0.6725	57.8	-1.44106		Kwoniella_heveanensis_CBS569	chr_1	0.6725	51.1	-0.815489		Kwoniella_mangrovensis_CBS8507	ctg_1	0.6725	43.6	-1.31782
Cryptococcus_amylolentus_CBS6273	MEKH01000001.1	0.6735	55.2	1.78654		Cryptococcus_sp._DSM108351	chr_1	0.6735	57.1	-2.14106		Kwoniella_heveanensis_CBS569	chr_1	0.6735	55.7	3.78451		Kwoniella_mangrovensis_CBS8507	ctg_1	0.6735	42.9	-2.01782
Cryptococcus_amylolentus_CBS6273	MEKH01000001.1	0.6745	50.2	-3.21346		Cryptococcus_sp._DSM108351	chr_1	0.6745	60.2	0.95894		Kwoniella_heveanensis_CBS569	chr_1	0.6745	53.4	1.48451		Kwoniella_mangrovensis_CBS8507	ctg_1	0.6745	41.7	-3.21782
Cryptococcus_amylolentus_CBS6273	MEKH01000001.1	0.6755	50.9	-2.51346		Cryptococcus_sp._DSM108351	chr_1	0.6755	58.5	-0.74106		Kwoniella_heveanensis_CBS569	chr_1	0.6755	48.7	-3.21549		Kwoniella_mangrovensis_CBS8507	ctg_1	0.6755	44.9	-0.0178207
Cryptococcus_amylolentus_CBS6273	MEKH01000001.1	0.6765	56.7	3.28654		Cryptococcus_sp._DSM108351	chr_1	0.6765	60.3	1.05894		Kwoniella_heveanensis_CBS569	chr_1	0.6765	48	-3.91549		Kwoniella_mangrovensis_CBS8507	ctg_1	0.6765	39.5	-5.41782
Cryptococcus_amylolentus_CBS6273	MEKH01000001.1	0.6775	56.1	2.68654		Cryptococcus_sp._DSM108351	chr_1	0.6775	58.6	-0.64106		Kwoniella_heveanensis_CBS569	chr_1	0.6775	53.8	1.88451		Kwoniella_mangrovensis_CBS8507	ctg_1	0.6775	40.6	-4.31782
Cryptococcus_amylolentus_CBS6273	MEKH01000001.1	0.6785	53.3	-0.113459		Cryptococcus_sp._DSM108351	chr_1	0.6785	57.6	-1.64106		Kwoniella_heveanensis_CBS569	chr_1	0.6785	51.6	-0.315489		Kwoniella_mangrovensis_CBS8507	ctg_1	0.6785	38.3	-6.61782
Cryptococcus_amylolentus_CBS6273	MEKH01000001.1	0.6795	54.1	0.686541		Cryptococcus_sp._DSM108351	chr_1	0.6795	59.8	0.55894		Kwoniella_heveanensis_CBS569	chr_1	0.6795	52.7	0.784511		Kwoniella_mangrovensis_CBS8507	ctg_1	0.6795	46.4	1.48218
Cryptococcus_amylolentus_CBS6273	MEKH01000001.1	0.6805	53.5	0.0865409		Cryptococcus_sp._DSM108351	chr_1	0.6805	60.6	1.35894		Kwoniella_heveanensis_CBS569	chr_1	0.6805	49.2	-2.71549		Kwoniella_mangrovensis_CBS8507	ctg_1	0.6805	44	-0.917821
Cryptococcus_amylolentus_CBS6273	MEKH01000001.1	0.6815	53.5	0.0865409		Cryptococcus_sp._DSM108351	chr_1	0.6815	56.4	-2.84106		Kwoniella_heveanensis_CBS569	chr_1	0.6815	49.2	-2.71549		Kwoniella_mangrovensis_CBS8507	ctg_1	0.6815	41.3	-3.61782
Cryptococcus_amylolentus_CBS6273	MEKH01000001.1	0.6825	55.7	2.28654		Cryptococcus_sp._DSM108351	chr_1	0.6825	61.1	1.85894		Kwoniella_heveanensis_CBS569	chr_1	0.6825	49.1	-2.81549		Kwoniella_mangrovensis_CBS8507	ctg_1	0.6825	44.7	-0.217821
Cryptococcus_amylolentus_CBS6273	MEKH01000001.1	0.6835	52.7	-0.713459		Cryptococcus_sp._DSM108351	chr_1	0.6835	57.5	-1.74106		Kwoniella_heveanensis_CBS569	chr_1	0.6835	50.4	-1.51549		Kwoniella_mangrovensis_CBS8507	ctg_1	0.6835	41.2	-3.71782
Cryptococcus_amylolentus_CBS6273	MEKH01000001.1	0.6845	52.3	-1.11346		Cryptococcus_sp._DSM108351	chr_1	0.6845	69.5	10.2589		Kwoniella_heveanensis_CBS569	chr_1	0.6845	51.6	-0.315489		Kwoniella_mangrovensis_CBS8507	ctg_1	0.6845	43.8	-1.11782
Cryptococcus_amylolentus_CBS6273	MEKH01000001.1	0.6855	52.6	-0.813459		Cryptococcus_sp._DSM108351	chr_1	0.6855	69.6	10.3589		Kwoniella_heveanensis_CBS569	chr_1	0.6855	52.3	0.384511		Kwoniella_mangrovensis_CBS8507	ctg_1	0.6855	43.5	-1.41782
Cryptococcus_amylolentus_CBS6273	MEKH01000001.1	0.6865	52.8	-0.613459		Cryptococcus_sp._DSM108351	chr_1	0.6865	59.9	0.65894		Kwoniella_heveanensis_CBS569	chr_1	0.6865	50.2	-1.71549		Kwoniella_mangrovensis_CBS8507	ctg_1	0.6865	44.1	-0.817821
Cryptococcus_amylolentus_CBS6273	MEKH01000001.1	0.6875	56.4	2.98654		Cryptococcus_sp._DSM108351	chr_1	0.6875	64.6	5.35894		Kwoniella_heveanensis_CBS569	chr_1	0.6875	51.3	-0.615489		Kwoniella_mangrovensis_CBS8507	ctg_1	0.6875	47.8	2.88218
Cryptococcus_amylolentus_CBS6273	MEKH01000001.1	0.6885	49.9	-3.51346		Cryptococcus_sp._DSM108351	chr_1	0.6885	61.3	2.05894		Kwoniella_heveanensis_CBS569	chr_1	0.6885	49.6	-2.31549		Kwoniella_mangrovensis_CBS8507	ctg_1	0.6885	45.3	0.382179
Cryptococcus_amylolentus_CBS6273	MEKH01000001.1	0.6895	49.7	-3.71346		Cryptococcus_sp._DSM108351	chr_1	0.6895	63.1	3.85894		Kwoniella_heveanensis_CBS569	chr_1	0.6895	50.6	-1.31549		Kwoniella_mangrovensis_CBS8507	ctg_1	0.6895	44.6	-0.317821
Cryptococcus_amylolentus_CBS6273	MEKH01000001.1	0.6905	49.4	-4.01346		Cryptococcus_sp._DSM108351	chr_1	0.6905	64.8	5.55894		Kwoniella_heveanensis_CBS569	chr_1	0.6905	49.4	-2.51549		Kwoniella_mangrovensis_CBS8507	ctg_1	0.6905	45.4	0.482179
Cryptococcus_amylolentus_CBS6273	MEKH01000001.1	0.6915	55.1	1.68654		Cryptococcus_sp._DSM108351	chr_1	0.6915	61.1	1.85894		Kwoniella_heveanensis_CBS569	chr_1	0.6915	52.4	0.484511		Kwoniella_mangrovensis_CBS8507	ctg_1	0.6915	44.5	-0.417821
Cryptococcus_amylolentus_CBS6273	MEKH01000001.1	0.6925	50	-3.41346		Cryptococcus_sp._DSM108351	chr_1	0.6925	64.7	5.45894		Kwoniella_heveanensis_CBS569	chr_1	0.6925	52	0.0845112		Kwoniella_mangrovensis_CBS8507	ctg_1	0.6925	44.6	-0.317821
Cryptococcus_amylolentus_CBS6273	MEKH01000001.1	0.6935	52.1	-1.31346		Cryptococcus_sp._DSM108351	chr_1	0.6935	66.9	7.65894		Kwoniella_heveanensis_CBS569	chr_1	0.6935	48.8	-3.11549		Kwoniella_mangrovensis_CBS8507	ctg_1	0.6935	44.8	-0.117821
Cryptococcus_amylolentus_CBS6273	MEKH01000001.1	0.6945	54.4	0.986541		Cryptococcus_sp._DSM108351	chr_1	0.6945	59.9	0.65894		Kwoniella_heveanensis_CBS569	chr_1	0.6945	53.5	1.58451		Kwoniella_mangrovensis_CBS8507	ctg_1	0.6945	45.3	0.382179
Cryptococcus_amylolentus_CBS6273	MEKH01000001.1	0.6955	50	-3.41346		Cryptococcus_sp._DSM108351	chr_1	0.6955	57.3	-1.94106		Kwoniella_heveanensis_CBS569	chr_1	0.6955	50.8	-1.11549		Kwoniella_mangrovensis_CBS8507	ctg_1	0.6955	43.5	-1.41782
Cryptococcus_amylolentus_CBS6273	MEKH01000001.1	0.6965	54.4	0.986541		Cryptococcus_sp._DSM108351	chr_1	0.6965	54.4	-4.84106		Kwoniella_heveanensis_CBS569	chr_1	0.6965	49	-2.91549		Kwoniella_mangrovensis_CBS8507	ctg_1	0.6965	47.4	2.48218
Cryptococcus_amylolentus_CBS6273	MEKH01000001.1	0.6975	52.8	-0.613459		Cryptococcus_sp._DSM108351	chr_1	0.6975	53.4	-5.84106		Kwoniella_heveanensis_CBS569	chr_1	0.6975	53.2	1.28451		Kwoniella_mangrovensis_CBS8507	ctg_1	0.6975	47.4	2.48218
Cryptococcus_amylolentus_CBS6273	MEKH01000001.1	0.6985	62.8	9.38654		Cryptococcus_sp._DSM108351	chr_1	0.6985	51.6	-7.64106		Kwoniella_heveanensis_CBS569	chr_1	0.6985	51.9	-0.0154888		Kwoniella_mangrovensis_CBS8507	ctg_1	0.6985	48.2	3.28218
Cryptococcus_amylolentus_CBS6273	MEKH01000001.1	0.6995	59.8	6.38654		Cryptococcus_sp._DSM108351	chr_1	0.6995	58	-1.24106		Kwoniella_heveanensis_CBS569	chr_1	0.6995	46.3	-5.61549		Kwoniella_mangrovensis_CBS8507	ctg_1	0.6995	46.2	1.28218
Cryptococcus_amylolentus_CBS6273	MEKH01000001.1	0.7005	56.6	3.18654		Cryptococcus_sp._DSM108351	chr_1	0.7005	58.5	-0.74106		Kwoniella_heveanensis_CBS569	chr_1	0.7005	52.8	0.884511		Kwoniella_mangrovensis_CBS8507	ctg_1	0.7005	46.8	1.88218
Cryptococcus_amylolentus_CBS6273	MEKH01000001.1	0.7015	51.5	-1.91346		Cryptococcus_sp._DSM108351	chr_1	0.7015	61.8	2.55894		Kwoniella_heveanensis_CBS569	chr_1	0.7015	50.3	-1.61549		Kwoniella_mangrovensis_CBS8507	ctg_1	0.7015	46	1.08218
Cryptococcus_amylolentus_CBS6273	MEKH01000001.1	0.7025	53.3	-0.113459		Cryptococcus_sp._DSM108351	chr_1	0.7025	62	2.75894		Kwoniella_heveanensis_CBS569	chr_1	0.7025	54	2.08451		Kwoniella_mangrovensis_CBS8507	ctg_1	0.7025	49	4.08218
Cryptococcus_amylolentus_CBS6273	MEKH01000001.1	0.7035	49.2	-4.21346		Cryptococcus_sp._DSM108351	chr_1	0.7035	63.8	4.55894		Kwoniella_heveanensis_CBS569	chr_1	0.7035	54.3	2.38451		Kwoniella_mangrovensis_CBS8507	ctg_1	0.7035	45.1	0.182179
Cryptococcus_amylolentus_CBS6273	MEKH01000001.1	0.7045	52.2	-1.21346		Cryptococcus_sp._DSM108351	chr_1	0.7045	65.3	6.05894		Kwoniella_heveanensis_CBS569	chr_1	0.7045	56.2	4.28451		Kwoniella_mangrovensis_CBS8507	ctg_1	0.7045	45.2	0.282179
Cryptococcus_amylolentus_CBS6273	MEKH01000001.1	0.7055	52.4	-1.01346		Cryptococcus_sp._DSM108351	chr_1	0.7055	57.4	-1.84106		Kwoniella_heveanensis_CBS569	chr_1	0.7055	54.4	2.48451		Kwoniella_mangrovensis_CBS8507	ctg_1	0.7055	43.9	-1.01782
Cryptococcus_amylolentus_CBS6273	MEKH01000001.1	0.7065	52.8	-0.613459		Cryptococcus_sp._DSM108351	chr_1	0.7065	62.3	3.05894		Kwoniella_heveanensis_CBS569	chr_1	0.7065	51.9	-0.0154888		Kwoniella_mangrovensis_CBS8507	ctg_1	0.7065	47	2.08218
Cryptococcus_amylolentus_CBS6273	MEKH01000001.1	0.7075	51.1	-2.31346		Cryptococcus_sp._DSM108351	chr_1	0.7075	57.2	-2.04106		Kwoniella_heveanensis_CBS569	chr_1	0.7075	51.4	-0.515489		Kwoniella_mangrovensis_CBS8507	ctg_1	0.7075	46.6	1.68218
Cryptococcus_amylolentus_CBS6273	MEKH01000001.1	0.7085	47.2	-6.21346		Cryptococcus_sp._DSM108351	chr_1	0.7085	73.2	13.9589		Kwoniella_heveanensis_CBS569	chr_1	0.7085	54.1	2.18451		Kwoniella_mangrovensis_CBS8507	ctg_1	0.7085	51.2	6.28218
Cryptococcus_amylolentus_CBS6273	MEKH01000001.1	0.7095	52.3	-1.11346		Cryptococcus_sp._DSM108351	chr_1	0.7095	63.2	3.95894		Kwoniella_heveanensis_CBS569	chr_1	0.7095	50.9	-1.01549		Kwoniella_mangrovensis_CBS8507	ctg_1	0.7095	49.6	4.68218
Cryptococcus_amylolentus_CBS6273	MEKH01000001.1	0.7105	50	-3.41346		Cryptococcus_sp._DSM108351	chr_1	0.7105	54.6	-4.64106		Kwoniella_heveanensis_CBS569	chr_1	0.7105	54.1	2.18451		Kwoniella_mangrovensis_CBS8507	ctg_1	0.7105	49.7	4.78218
Cryptococcus_amylolentus_CBS6273	MEKH01000001.1	0.7115	57.6	4.18654		Cryptococcus_sp._DSM108351	chr_1	0.7115	51.1	-8.14106		Kwoniella_heveanensis_CBS569	chr_1	0.7115	53.6	1.68451		Kwoniella_mangrovensis_CBS8507	ctg_1	0.7115	47.6	2.68218
Cryptococcus_amylolentus_CBS6273	MEKH01000001.1	0.7125	54.9	1.48654		Cryptococcus_sp._DSM108351	chr_1	0.7125	56.8	-2.44106		Kwoniella_heveanensis_CBS569	chr_1	0.7125	48.9	-3.01549		Kwoniella_mangrovensis_CBS8507	ctg_1	0.7125	44.8	-0.117821
Cryptococcus_amylolentus_CBS6273	MEKH01000001.1	0.7135	49.3	-4.11346		Cryptococcus_sp._DSM108351	chr_1	0.7135	64.2	4.95894		Kwoniella_heveanensis_CBS569	chr_1	0.7135	55.9	3.98451		Kwoniella_mangrovensis_CBS8507	ctg_1	0.7135	45.8	0.882179
Cryptococcus_amylolentus_CBS6273	MEKH01000001.1	0.7145	53.5	0.0865409		Cryptococcus_sp._DSM108351	chr_1	0.7145	63.6	4.35894		Kwoniella_heveanensis_CBS569	chr_1	0.7145	51	-0.915489		Kwoniella_mangrovensis_CBS8507	ctg_1	0.7145	41.1	-3.81782
Cryptococcus_amylolentus_CBS6273	MEKH01000001.1	0.7155	50.9	-2.51346		Cryptococcus_sp._DSM108351	chr_1	0.7155	61.3	2.05894		Kwoniella_heveanensis_CBS569	chr_1	0.7155	55.2	3.28451		Kwoniella_mangrovensis_CBS8507	ctg_1	0.7155	48.1	3.18218
Cryptococcus_amylolentus_CBS6273	MEKH01000001.1	0.7165	53.8	0.386541		Cryptococcus_sp._DSM108351	chr_1	0.7165	63.3	4.05894		Kwoniella_heveanensis_CBS569	chr_1	0.7165	53	1.08451		Kwoniella_mangrovensis_CBS8507	ctg_1	0.7165	42.6	-2.31782
Cryptococcus_amylolentus_CBS6273	MEKH01000001.1	0.7175	50.3	-3.11346		Cryptococcus_sp._DSM108351	chr_1	0.7175	66.7	7.45894		Kwoniella_heveanensis_CBS569	chr_1	0.7175	50.4	-1.51549		Kwoniella_mangrovensis_CBS8507	ctg_1	0.7175	48.6	3.68218
Cryptococcus_amylolentus_CBS6273	MEKH01000001.1	0.7185	52.7	-0.713459		Cryptococcus_sp._DSM108351	chr_1	0.7185	64.1	4.85894		Kwoniella_heveanensis_CBS569	chr_1	0.7185	52.8	0.884511		Kwoniella_mangrovensis_CBS8507	ctg_1	0.7185	52.7	7.78218
Cryptococcus_amylolentus_CBS6273	MEKH01000001.1	0.7195	55.6	2.18654		Cryptococcus_sp._DSM108351	chr_1	0.7195	62.4	3.15894		Kwoniella_heveanensis_CBS569	chr_1	0.7195	51.6	-0.315489		Kwoniella_mangrovensis_CBS8507	ctg_1	0.7195	46	1.08218
Cryptococcus_amylolentus_CBS6273	MEKH01000001.1	0.7205	54.7	1.28654		Cryptococcus_sp._DSM108351	chr_1	0.7205	61.3	2.05894		Kwoniella_heveanensis_CBS569	chr_1	0.7205	49	-2.91549		Kwoniella_mangrovensis_CBS8507	ctg_1	0.7205	47	2.08218
Cryptococcus_amylolentus_CBS6273	MEKH01000001.1	0.7215	56.7	3.28654		Cryptococcus_sp._DSM108351	chr_1	0.7215	53.5	-5.74106		Kwoniella_heveanensis_CBS569	chr_1	0.7215	47.9	-4.01549		Kwoniella_mangrovensis_CBS8507	ctg_1	0.7215	45.4	0.482179
Cryptococcus_amylolentus_CBS6273	MEKH01000001.1	0.7225	54.1	0.686541		Cryptococcus_sp._DSM108351	chr_1	0.7225	58.5	-0.74106		Kwoniella_heveanensis_CBS569	chr_1	0.7225	54.8	2.88451		Kwoniella_mangrovensis_CBS8507	ctg_1	0.7225	45.1	0.182179
Cryptococcus_amylolentus_CBS6273	MEKH01000001.1	0.7235	52.7	-0.713459		Cryptococcus_sp._DSM108351	chr_1	0.7235	55.9	-3.34106		Kwoniella_heveanensis_CBS569	chr_1	0.7235	53.9	1.98451		Kwoniella_mangrovensis_CBS8507	ctg_1	0.7235	44.5	-0.417821
Cryptococcus_amylolentus_CBS6273	MEKH01000001.1	0.7245	55.4	1.98654		Cryptococcus_sp._DSM108351	chr_1	0.7245	61.6	2.35894		Kwoniella_heveanensis_CBS569	chr_1	0.7245	49	-2.91549		Kwoniella_mangrovensis_CBS8507	ctg_1	0.7245	44.2	-0.717821
Cryptococcus_amylolentus_CBS6273	MEKH01000001.1	0.7255	53.5	0.0865409		Cryptococcus_sp._DSM108351	chr_1	0.7255	58.7	-0.54106		Kwoniella_heveanensis_CBS569	chr_1	0.7255	49.5	-2.41549		Kwoniella_mangrovensis_CBS8507	ctg_1	0.7255	44.9	-0.0178207
Cryptococcus_amylolentus_CBS6273	MEKH01000001.1	0.7265	54.5	1.08654		Cryptococcus_sp._DSM108351	chr_1	0.7265	53.6	-5.64106		Kwoniella_heveanensis_CBS569	chr_1	0.7265	49.8	-2.11549		Kwoniella_mangrovensis_CBS8507	ctg_1	0.7265	47.9	2.98218
Cryptococcus_amylolentus_CBS6273	MEKH01000001.1	0.7275	51.2	-2.21346		Cryptococcus_sp._DSM108351	chr_1	0.7275	55.5	-3.74106		Kwoniella_heveanensis_CBS569	chr_1	0.7275	50.6	-1.31549		Kwoniella_mangrovensis_CBS8507	ctg_1	0.7275	46.2	1.28218
Cryptococcus_amylolentus_CBS6273	MEKH01000001.1	0.7285	51.7	-1.71346		Cryptococcus_sp._DSM108351	chr_1	0.7285	56.8	-2.44106		Kwoniella_heveanensis_CBS569	chr_1	0.7285	53.7	1.78451		Kwoniella_mangrovensis_CBS8507	ctg_1	0.7285	44	-0.917821
Cryptococcus_amylolentus_CBS6273	MEKH01000001.1	0.7295	51.4	-2.01346		Cryptococcus_sp._DSM108351	chr_1	0.7295	53.6	-5.64106		Kwoniella_heveanensis_CBS569	chr_1	0.7295	53.1	1.18451		Kwoniella_mangrovensis_CBS8507	ctg_1	0.7295	39.2	-5.71782
Cryptococcus_amylolentus_CBS6273	MEKH01000001.1	0.7305	51.7	-1.71346		Cryptococcus_sp._DSM108351	chr_1	0.7305	56.3	-2.94106		Kwoniella_heveanensis_CBS569	chr_1	0.7305	49	-2.91549		Kwoniella_mangrovensis_CBS8507	ctg_1	0.7305	41.6	-3.31782
Cryptococcus_amylolentus_CBS6273	MEKH01000001.1	0.7315	50.7	-2.71346		Cryptococcus_sp._DSM108351	chr_1	0.7315	53.1	-6.14106		Kwoniella_heveanensis_CBS569	chr_1	0.7315	53.1	1.18451		Kwoniella_mangrovensis_CBS8507	ctg_1	0.7315	45.1	0.182179
Cryptococcus_amylolentus_CBS6273	MEKH01000001.1	0.7325	53.5	0.0865409		Cryptococcus_sp._DSM108351	chr_1	0.7325	55.6	-3.64106		Kwoniella_heveanensis_CBS569	chr_1	0.7325	49.5	-2.41549		Kwoniella_mangrovensis_CBS8507	ctg_1	0.7325	46.5	1.58218
Cryptococcus_amylolentus_CBS6273	MEKH01000001.1	0.7335	51.2	-2.21346		Cryptococcus_sp._DSM108351	chr_1	0.7335	54.8	-4.44106		Kwoniella_heveanensis_CBS569	chr_1	0.7335	48.6	-3.31549		Kwoniella_mangrovensis_CBS8507	ctg_1	0.7335	41.6	-3.31782
Cryptococcus_amylolentus_CBS6273	MEKH01000001.1	0.7345	50	-3.41346		Cryptococcus_sp._DSM108351	chr_1	0.7345	53.1	-6.14106		Kwoniella_heveanensis_CBS569	chr_1	0.7345	49.7	-2.21549		Kwoniella_mangrovensis_CBS8507	ctg_1	0.7345	43.9	-1.01782
Cryptococcus_amylolentus_CBS6273	MEKH01000001.1	0.7355	51.4	-2.01346		Cryptococcus_sp._DSM108351	chr_1	0.7355	55.4	-3.84106		Kwoniella_heveanensis_CBS569	chr_1	0.7355	52.4	0.484511		Kwoniella_mangrovensis_CBS8507	ctg_1	0.7355	46.8	1.88218
Cryptococcus_amylolentus_CBS6273	MEKH01000001.1	0.7365	48.2	-5.21346		Cryptococcus_sp._DSM108351	chr_1	0.7365	52	-7.24106		Kwoniella_heveanensis_CBS569	chr_1	0.7365	56.7	4.78451		Kwoniella_mangrovensis_CBS8507	ctg_1	0.7365	46.8	1.88218
Cryptococcus_amylolentus_CBS6273	MEKH01000001.1	0.7375	55.5	2.08654		Cryptococcus_sp._DSM108351	chr_1	0.7375	55.9	-3.34106		Kwoniella_heveanensis_CBS569	chr_1	0.7375	50.4	-1.51549		Kwoniella_mangrovensis_CBS8507	ctg_1	0.7375	44.6	-0.317821
Cryptococcus_amylolentus_CBS6273	MEKH01000001.1	0.7385	52.8	-0.613459		Cryptococcus_sp._DSM108351	chr_1	0.7385	59	-0.24106		Kwoniella_heveanensis_CBS569	chr_1	0.7385	52.5	0.584511		Kwoniella_mangrovensis_CBS8507	ctg_1	0.7385	45.9	0.982179
Cryptococcus_amylolentus_CBS6273	MEKH01000001.1	0.7395	55.7	2.28654		Cryptococcus_sp._DSM108351	chr_1	0.7395	61.2	1.95894		Kwoniella_heveanensis_CBS569	chr_1	0.7395	48.7	-3.21549		Kwoniella_mangrovensis_CBS8507	ctg_1	0.7395	46.3	1.38218
Cryptococcus_amylolentus_CBS6273	MEKH01000001.1	0.7405	56.9	3.48654		Cryptococcus_sp._DSM108351	chr_1	0.7405	60.3	1.05894		Kwoniella_heveanensis_CBS569	chr_1	0.7405	51.1	-0.815489		Kwoniella_mangrovensis_CBS8507	ctg_1	0.7405	44.4	-0.517821
Cryptococcus_amylolentus_CBS6273	MEKH01000001.1	0.7415	55.2	1.78654		Cryptococcus_sp._DSM108351	chr_1	0.7415	61.9	2.65894		Kwoniella_heveanensis_CBS569	chr_1	0.7415	51.5	-0.415489		Kwoniella_mangrovensis_CBS8507	ctg_1	0.7415	41.3	-3.61782
Cryptococcus_amylolentus_CBS6273	MEKH01000001.1	0.7425	56	2.58654		Cryptococcus_sp._DSM108351	chr_1	0.7425	67	7.75894		Kwoniella_heveanensis_CBS569	chr_1	0.7425	49.5	-2.41549		Kwoniella_mangrovensis_CBS8507	ctg_1	0.7425	46.5	1.58218
Cryptococcus_amylolentus_CBS6273	MEKH01000001.1	0.7435	50.5	-2.91346		Cryptococcus_sp._DSM108351	chr_1	0.7435	63.2	3.95894		Kwoniella_heveanensis_CBS569	chr_1	0.7435	50.3	-1.61549		Kwoniella_mangrovensis_CBS8507	ctg_1	0.7435	44.4	-0.517821
Cryptococcus_amylolentus_CBS6273	MEKH01000001.1	0.7445	51	-2.41346		Cryptococcus_sp._DSM108351	chr_1	0.7445	60.7	1.45894		Kwoniella_heveanensis_CBS569	chr_1	0.7445	53.9	1.98451		Kwoniella_mangrovensis_CBS8507	ctg_1	0.7445	45.8	0.882179
Cryptococcus_amylolentus_CBS6273	MEKH01000001.1	0.7455	55.3	1.88654		Cryptococcus_sp._DSM108351	chr_1	0.7455	57.7	-1.54106		Kwoniella_heveanensis_CBS569	chr_1	0.7455	49.9	-2.01549		Kwoniella_mangrovensis_CBS8507	ctg_1	0.7455	44.4	-0.517821
Cryptococcus_amylolentus_CBS6273	MEKH01000001.1	0.7465	54.4	0.986541		Cryptococcus_sp._DSM108351	chr_1	0.7465	55.9	-3.34106		Kwoniella_heveanensis_CBS569	chr_1	0.7465	47.4	-4.51549		Kwoniella_mangrovensis_CBS8507	ctg_1	0.7465	44.5	-0.417821
Cryptococcus_amylolentus_CBS6273	MEKH01000001.1	0.7475	56.5	3.08654		Cryptococcus_sp._DSM108351	chr_1	0.7475	59.5	0.25894		Kwoniella_heveanensis_CBS569	chr_1	0.7475	51	-0.915489		Kwoniella_mangrovensis_CBS8507	ctg_1	0.7475	45.8	0.882179
Cryptococcus_amylolentus_CBS6273	MEKH01000001.1	0.7485	53.3	-0.113459		Cryptococcus_sp._DSM108351	chr_1	0.7485	57.7	-1.54106		Kwoniella_heveanensis_CBS569	chr_1	0.7485	57.1	5.18451		Kwoniella_mangrovensis_CBS8507	ctg_1	0.7485	44.7	-0.217821
Cryptococcus_amylolentus_CBS6273	MEKH01000001.1	0.7495	53.6	0.186541		Cryptococcus_sp._DSM108351	chr_1	0.7495	60.3	1.05894		Kwoniella_heveanensis_CBS569	chr_1	0.7495	52	0.0845112		Kwoniella_mangrovensis_CBS8507	ctg_1	0.7495	41.1	-3.81782
Cryptococcus_amylolentus_CBS6273	MEKH01000001.1	0.7505	51.9	-1.51346		Cryptococcus_sp._DSM108351	chr_1	0.7505	59.9	0.65894		Kwoniella_heveanensis_CBS569	chr_1	0.7505	52.7	0.784511		Kwoniella_mangrovensis_CBS8507	ctg_1	0.7505	46.9	1.98218
Cryptococcus_amylolentus_CBS6273	MEKH01000001.1	0.7515	59.8	6.38654		Cryptococcus_sp._DSM108351	chr_1	0.7515	54.9	-4.34106		Kwoniella_heveanensis_CBS569	chr_1	0.7515	54.8	2.88451		Kwoniella_mangrovensis_CBS8507	ctg_1	0.7515	41	-3.91782
Cryptococcus_amylolentus_CBS6273	MEKH01000001.1	0.7525	50.1	-3.31346		Cryptococcus_sp._DSM108351	chr_1	0.7525	60.6	1.35894		Kwoniella_heveanensis_CBS569	chr_1	0.7525	55.6	3.68451		Kwoniella_mangrovensis_CBS8507	ctg_1	0.7525	44.7	-0.217821
Cryptococcus_amylolentus_CBS6273	MEKH01000001.1	0.7535	50.7	-2.71346		Cryptococcus_sp._DSM108351	chr_1	0.7535	58.9	-0.34106		Kwoniella_heveanensis_CBS569	chr_1	0.7535	47.6	-4.31549		Kwoniella_mangrovensis_CBS8507	ctg_1	0.7535	44.9	-0.0178207
Cryptococcus_amylolentus_CBS6273	MEKH01000001.1	0.7545	54.6	1.18654		Cryptococcus_sp._DSM108351	chr_1	0.7545	60	0.75894		Kwoniella_heveanensis_CBS569	chr_1	0.7545	51.3	-0.615489		Kwoniella_mangrovensis_CBS8507	ctg_1	0.7545	41.3	-3.61782
Cryptococcus_amylolentus_CBS6273	MEKH01000001.1	0.7555	51.6	-1.81346		Cryptococcus_sp._DSM108351	chr_1	0.7555	57.1	-2.14106		Kwoniella_heveanensis_CBS569	chr_1	0.7555	54.7	2.78451		Kwoniella_mangrovensis_CBS8507	ctg_1	0.7555	45.7	0.782179
Cryptococcus_amylolentus_CBS6273	MEKH01000001.1	0.7565	50.2	-3.21346		Cryptococcus_sp._DSM108351	chr_1	0.7565	56.9	-2.34106		Kwoniella_heveanensis_CBS569	chr_1	0.7565	53.2	1.28451		Kwoniella_mangrovensis_CBS8507	ctg_1	0.7565	45.2	0.282179
Cryptococcus_amylolentus_CBS6273	MEKH01000001.1	0.7575	49.2	-4.21346		Cryptococcus_sp._DSM108351	chr_1	0.7575	61.4	2.15894		Kwoniella_heveanensis_CBS569	chr_1	0.7575	49.9	-2.01549		Kwoniella_mangrovensis_CBS8507	ctg_1	0.7575	42.7	-2.21782
Cryptococcus_amylolentus_CBS6273	MEKH01000001.1	0.7585	54.4	0.986541		Cryptococcus_sp._DSM108351	chr_1	0.7585	61.7	2.45894		Kwoniella_heveanensis_CBS569	chr_1	0.7585	51.6	-0.315489		Kwoniella_mangrovensis_CBS8507	ctg_1	0.7585	42	-2.91782
Cryptococcus_amylolentus_CBS6273	MEKH01000001.1	0.7595	53.2	-0.213459		Cryptococcus_sp._DSM108351	chr_1	0.7595	57.4	-1.84106		Kwoniella_heveanensis_CBS569	chr_1	0.7595	55	3.08451		Kwoniella_mangrovensis_CBS8507	ctg_1	0.7595	43.6	-1.31782
Cryptococcus_amylolentus_CBS6273	MEKH01000001.1	0.7605	52.1	-1.31346		Cryptococcus_sp._DSM108351	chr_1	0.7605	56.9	-2.34106		Kwoniella_heveanensis_CBS569	chr_1	0.7605	55.7	3.78451		Kwoniella_mangrovensis_CBS8507	ctg_1	0.7605	42.2	-2.71782
Cryptococcus_amylolentus_CBS6273	MEKH01000001.1	0.7615	56.9	3.48654		Cryptococcus_sp._DSM108351	chr_1	0.7615	57.1	-2.14106		Kwoniella_heveanensis_CBS569	chr_1	0.7615	49.4	-2.51549		Kwoniella_mangrovensis_CBS8507	ctg_1	0.7615	45.2	0.282179
Cryptococcus_amylolentus_CBS6273	MEKH01000001.1	0.7625	54	0.586541		Cryptococcus_sp._DSM108351	chr_1	0.7625	57.7	-1.54106		Kwoniella_heveanensis_CBS569	chr_1	0.7625	51.4	-0.515489		Kwoniella_mangrovensis_CBS8507	ctg_1	0.7625	42.7	-2.21782
Cryptococcus_amylolentus_CBS6273	MEKH01000001.1	0.7635	54	0.586541		Cryptococcus_sp._DSM108351	chr_1	0.7635	63.4	4.15894		Kwoniella_heveanensis_CBS569	chr_1	0.7635	50.6	-1.31549		Kwoniella_mangrovensis_CBS8507	ctg_1	0.7635	42.3	-2.61782
Cryptococcus_amylolentus_CBS6273	MEKH01000001.1	0.7645	54.2	0.786541		Cryptococcus_sp._DSM108351	chr_1	0.7645	47.7	-11.5411		Kwoniella_heveanensis_CBS569	chr_1	0.7645	53.8	1.88451		Kwoniella_mangrovensis_CBS8507	ctg_1	0.7645	47.1	2.18218
Cryptococcus_amylolentus_CBS6273	MEKH01000001.1	0.7655	52.3	-1.11346		Cryptococcus_sp._DSM108351	chr_1	0.7655	65.4	6.15894		Kwoniella_heveanensis_CBS569	chr_1	0.7655	50.8	-1.11549		Kwoniella_mangrovensis_CBS8507	ctg_1	0.7655	45.7	0.782179
Cryptococcus_amylolentus_CBS6273	MEKH01000001.1	0.7665	54	0.586541		Cryptococcus_sp._DSM108351	chr_1	0.7665	60.6	1.35894		Kwoniella_heveanensis_CBS569	chr_1	0.7665	52.6	0.684511		Kwoniella_mangrovensis_CBS8507	ctg_1	0.7665	47.7	2.78218
Cryptococcus_amylolentus_CBS6273	MEKH01000001.1	0.7675	52.4	-1.01346		Cryptococcus_sp._DSM108351	chr_1	0.7675	60.3	1.05894		Kwoniella_heveanensis_CBS569	chr_1	0.7675	55.2	3.28451		Kwoniella_mangrovensis_CBS8507	ctg_1	0.7675	44.8	-0.117821
Cryptococcus_amylolentus_CBS6273	MEKH01000001.1	0.7685	54.3	0.886541		Cryptococcus_sp._DSM108351	chr_1	0.7685	62.6	3.35894		Kwoniella_heveanensis_CBS569	chr_1	0.7685	51.6	-0.315489		Kwoniella_mangrovensis_CBS8507	ctg_1	0.7685	46.2	1.28218
Cryptococcus_amylolentus_CBS6273	MEKH01000001.1	0.7695	50.8	-2.61346		Cryptococcus_sp._DSM108351	chr_1	0.7695	62	2.75894		Kwoniella_heveanensis_CBS569	chr_1	0.7695	51.9	-0.0154888		Kwoniella_mangrovensis_CBS8507	ctg_1	0.7695	42.4	-2.51782
Cryptococcus_amylolentus_CBS6273	MEKH01000001.1	0.7705	53.1	-0.313459		Cryptococcus_sp._DSM108351	chr_1	0.7705	61.9	2.65894		Kwoniella_heveanensis_CBS569	chr_1	0.7705	49.6	-2.31549		Kwoniella_mangrovensis_CBS8507	ctg_1	0.7705	47.4	2.48218
Cryptococcus_amylolentus_CBS6273	MEKH01000001.1	0.7715	49.3	-4.11346		Cryptococcus_sp._DSM108351	chr_1	0.7715	56.1	-3.14106		Kwoniella_heveanensis_CBS569	chr_1	0.7715	52.3	0.384511		Kwoniella_mangrovensis_CBS8507	ctg_1	0.7715	38.2	-6.71782
Cryptococcus_amylolentus_CBS6273	MEKH01000001.1	0.7725	51.4	-2.01346		Cryptococcus_sp._DSM108351	chr_1	0.7725	57.4	-1.84106		Kwoniella_heveanensis_CBS569	chr_1	0.7725	48.7	-3.21549		Kwoniella_mangrovensis_CBS8507	ctg_1	0.7725	42.1	-2.81782
Cryptococcus_amylolentus_CBS6273	MEKH01000001.1	0.7735	54.5	1.08654		Cryptococcus_sp._DSM108351	chr_1	0.7735	58.2	-1.04106		Kwoniella_heveanensis_CBS569	chr_1	0.7735	48.4	-3.51549		Kwoniella_mangrovensis_CBS8507	ctg_1	0.7735	49.4	4.48218
Cryptococcus_amylolentus_CBS6273	MEKH01000001.1	0.7745	52.3	-1.11346		Cryptococcus_sp._DSM108351	chr_1	0.7745	60.3	1.05894		Kwoniella_heveanensis_CBS569	chr_1	0.7745	53.8	1.88451		Kwoniella_mangrovensis_CBS8507	ctg_1	0.7745	45.5	0.582179
Cryptococcus_amylolentus_CBS6273	MEKH01000001.1	0.7755	54	0.586541		Cryptococcus_sp._DSM108351	chr_1	0.7755	58.4	-0.84106		Kwoniella_heveanensis_CBS569	chr_1	0.7755	54.7	2.78451		Kwoniella_mangrovensis_CBS8507	ctg_1	0.7755	46.6	1.68218
Cryptococcus_amylolentus_CBS6273	MEKH01000001.1	0.7765	50.6	-2.81346		Cryptococcus_sp._DSM108351	chr_1	0.7765	58.8	-0.44106		Kwoniella_heveanensis_CBS569	chr_1	0.7765	48.2	-3.71549		Kwoniella_mangrovensis_CBS8507	ctg_1	0.7765	42.4	-2.51782
Cryptococcus_amylolentus_CBS6273	MEKH01000001.1	0.7775	48.8	-4.61346		Cryptococcus_sp._DSM108351	chr_1	0.7775	62.4	3.15894		Kwoniella_heveanensis_CBS569	chr_1	0.7775	51.9	-0.0154888		Kwoniella_mangrovensis_CBS8507	ctg_1	0.7775	43.8	-1.11782
Cryptococcus_amylolentus_CBS6273	MEKH01000001.1	0.7785	53.3	-0.113459		Cryptococcus_sp._DSM108351	chr_1	0.7785	61.6	2.35894		Kwoniella_heveanensis_CBS569	chr_1	0.7785	53.4	1.48451		Kwoniella_mangrovensis_CBS8507	ctg_1	0.7785	42.7	-2.21782
Cryptococcus_amylolentus_CBS6273	MEKH01000001.1	0.7795	52.5	-0.913459		Cryptococcus_sp._DSM108351	chr_1	0.7795	61.9	2.65894		Kwoniella_heveanensis_CBS569	chr_1	0.7795	54	2.08451		Kwoniella_mangrovensis_CBS8507	ctg_1	0.7795	42.3	-2.61782
Cryptococcus_amylolentus_CBS6273	MEKH01000001.1	0.7805	51	-2.41346		Cryptococcus_sp._DSM108351	chr_1	0.7805	56.8	-2.44106		Kwoniella_heveanensis_CBS569	chr_1	0.7805	53.5	1.58451		Kwoniella_mangrovensis_CBS8507	ctg_1	0.7805	40.7	-4.21782
Cryptococcus_amylolentus_CBS6273	MEKH01000001.1	0.7815	51	-2.41346		Cryptococcus_sp._DSM108351	chr_1	0.7815	57.5	-1.74106		Kwoniella_heveanensis_CBS569	chr_1	0.7815	49.6	-2.31549		Kwoniella_mangrovensis_CBS8507	ctg_1	0.7815	42.3	-2.61782
Cryptococcus_amylolentus_CBS6273	MEKH01000001.1	0.7825	49.7	-3.71346		Cryptococcus_sp._DSM108351	chr_1	0.7825	61.9	2.65894		Kwoniella_heveanensis_CBS569	chr_1	0.7825	53.4	1.48451		Kwoniella_mangrovensis_CBS8507	ctg_1	0.7825	43.6	-1.31782
Cryptococcus_amylolentus_CBS6273	MEKH01000001.1	0.7835	51.3	-2.11346		Cryptococcus_sp._DSM108351	chr_1	0.7835	60.7	1.45894		Kwoniella_heveanensis_CBS569	chr_1	0.7835	49.8	-2.11549		Kwoniella_mangrovensis_CBS8507	ctg_1	0.7835	50.2	5.28218
Cryptococcus_amylolentus_CBS6273	MEKH01000001.1	0.7845	54.4	0.986541		Cryptococcus_sp._DSM108351	chr_1	0.7845	61	1.75894		Kwoniella_heveanensis_CBS569	chr_1	0.7845	50.6	-1.31549		Kwoniella_mangrovensis_CBS8507	ctg_1	0.7845	46.3	1.38218
Cryptococcus_amylolentus_CBS6273	MEKH01000001.1	0.7855	55.9	2.48654		Cryptococcus_sp._DSM108351	chr_1	0.7855	58.7	-0.54106		Kwoniella_heveanensis_CBS569	chr_1	0.7855	52.2	0.284511		Kwoniella_mangrovensis_CBS8507	ctg_1	0.7855	45	0.0821793
Cryptococcus_amylolentus_CBS6273	MEKH01000001.1	0.7865	57.5	4.08654		Cryptococcus_sp._DSM108351	chr_1	0.7865	59.1	-0.14106		Kwoniella_heveanensis_CBS569	chr_1	0.7865	56.6	4.68451		Kwoniella_mangrovensis_CBS8507	ctg_1	0.7865	45.6	0.682179
Cryptococcus_amylolentus_CBS6273	MEKH01000001.1	0.7875	59.6	6.18654		Cryptococcus_sp._DSM108351	chr_1	0.7875	51	-8.24106		Kwoniella_heveanensis_CBS569	chr_1	0.7875	50.8	-1.11549		Kwoniella_mangrovensis_CBS8507	ctg_1	0.7875	42.1	-2.81782
Cryptococcus_amylolentus_CBS6273	MEKH01000001.1	0.7885	56.8	3.38654		Cryptococcus_sp._DSM108351	chr_1	0.7885	54.1	-5.14106		Kwoniella_heveanensis_CBS569	chr_1	0.7885	52	0.0845112		Kwoniella_mangrovensis_CBS8507	ctg_1	0.7885	48.4	3.48218
Cryptococcus_amylolentus_CBS6273	MEKH01000001.1	0.7895	50.3	-3.11346		Cryptococcus_sp._DSM108351	chr_1	0.7895	58.1	-1.14106		Kwoniella_heveanensis_CBS569	chr_1	0.7895	48.4	-3.51549		Kwoniella_mangrovensis_CBS8507	ctg_1	0.7895	46.1	1.18218
Cryptococcus_amylolentus_CBS6273	MEKH01000001.1	0.7905	50.5	-2.91346		Cryptococcus_sp._DSM108351	chr_1	0.7905	56.9	-2.34106		Kwoniella_heveanensis_CBS569	chr_1	0.7905	53.6	1.68451		Kwoniella_mangrovensis_CBS8507	ctg_1	0.7905	43.9	-1.01782
Cryptococcus_amylolentus_CBS6273	MEKH01000001.1	0.7915	52.7	-0.713459		Cryptococcus_sp._DSM108351	chr_1	0.7915	58.4	-0.84106		Kwoniella_heveanensis_CBS569	chr_1	0.7915	53.4	1.48451		Kwoniella_mangrovensis_CBS8507	ctg_1	0.7915	43.8	-1.11782
Cryptococcus_amylolentus_CBS6273	MEKH01000001.1	0.7925	50.2	-3.21346		Cryptococcus_sp._DSM108351	chr_1	0.7925	54.7	-4.54106		Kwoniella_heveanensis_CBS569	chr_1	0.7925	48.4	-3.51549		Kwoniella_mangrovensis_CBS8507	ctg_1	0.7925	42.9	-2.01782
Cryptococcus_amylolentus_CBS6273	MEKH01000001.1	0.7935	58.7	5.28654		Cryptococcus_sp._DSM108351	chr_1	0.7935	62.3	3.05894		Kwoniella_heveanensis_CBS569	chr_1	0.7935	48.1	-3.81549		Kwoniella_mangrovensis_CBS8507	ctg_1	0.7935	43.7	-1.21782
Cryptococcus_amylolentus_CBS6273	MEKH01000001.1	0.7945	52.8	-0.613459		Cryptococcus_sp._DSM108351	chr_1	0.7945	59.5	0.25894		Kwoniella_heveanensis_CBS569	chr_1	0.7945	48.7	-3.21549		Kwoniella_mangrovensis_CBS8507	ctg_1	0.7945	45.5	0.582179
Cryptococcus_amylolentus_CBS6273	MEKH01000001.1	0.7955	53.5	0.0865409		Cryptococcus_sp._DSM108351	chr_1	0.7955	51	-8.24106		Kwoniella_heveanensis_CBS569	chr_1	0.7955	49	-2.91549		Kwoniella_mangrovensis_CBS8507	ctg_1	0.7955	47.4	2.48218
Cryptococcus_amylolentus_CBS6273	MEKH01000001.1	0.7965	47.5	-5.91346		Cryptococcus_sp._DSM108351	chr_1	0.7965	57	-2.24106		Kwoniella_heveanensis_CBS569	chr_1	0.7965	58.7	6.78451		Kwoniella_mangrovensis_CBS8507	ctg_1	0.7965	42.1	-2.81782
Cryptococcus_amylolentus_CBS6273	MEKH01000001.1	0.7975	52.2	-1.21346		Cryptococcus_sp._DSM108351	chr_1	0.7975	52.9	-6.34106		Kwoniella_heveanensis_CBS569	chr_1	0.7975	54.5	2.58451		Kwoniella_mangrovensis_CBS8507	ctg_1	0.7975	41.9	-3.01782
Cryptococcus_amylolentus_CBS6273	MEKH01000001.1	0.7985	61.2	7.78654		Cryptococcus_sp._DSM108351	chr_1	0.7985	58.2	-1.04106		Kwoniella_heveanensis_CBS569	chr_1	0.7985	53.5	1.58451		Kwoniella_mangrovensis_CBS8507	ctg_1	0.7985	43.9	-1.01782
Cryptococcus_amylolentus_CBS6273	MEKH01000001.1	0.7995	51.1	-2.31346		Cryptococcus_sp._DSM108351	chr_1	0.7995	55	-4.24106		Kwoniella_heveanensis_CBS569	chr_1	0.7995	49.8	-2.11549		Kwoniella_mangrovensis_CBS8507	ctg_1	0.7995	46.2	1.28218
Cryptococcus_amylolentus_CBS6273	MEKH01000001.1	0.8005	55.7	2.28654		Cryptococcus_sp._DSM108351	chr_1	0.8005	59.1	-0.14106		Kwoniella_heveanensis_CBS569	chr_1	0.8005	49.8	-2.11549		Kwoniella_mangrovensis_CBS8507	ctg_1	0.8005	47.1	2.18218
Cryptococcus_amylolentus_CBS6273	MEKH01000001.1	0.8015	53.4	-0.0134591		Cryptococcus_sp._DSM108351	chr_1	0.8015	54.1	-5.14106		Kwoniella_heveanensis_CBS569	chr_1	0.8015	49.6	-2.31549		Kwoniella_mangrovensis_CBS8507	ctg_1	0.8015	45.2	0.282179
Cryptococcus_amylolentus_CBS6273	MEKH01000001.1	0.8025	49.6	-3.81346		Cryptococcus_sp._DSM108351	chr_1	0.8025	54.1	-5.14106		Kwoniella_heveanensis_CBS569	chr_1	0.8025	53.2	1.28451		Kwoniella_mangrovensis_CBS8507	ctg_1	0.8025	43.6	-1.31782
Cryptococcus_amylolentus_CBS6273	MEKH01000001.1	0.8035	49.4	-4.01346		Cryptococcus_sp._DSM108351	chr_1	0.8035	58	-1.24106		Kwoniella_heveanensis_CBS569	chr_1	0.8035	49.7	-2.21549		Kwoniella_mangrovensis_CBS8507	ctg_1	0.8035	45.7	0.782179
Cryptococcus_amylolentus_CBS6273	MEKH01000001.1	0.8045	50.3	-3.11346		Cryptococcus_sp._DSM108351	chr_1	0.8045	58.9	-0.34106		Kwoniella_heveanensis_CBS569	chr_1	0.8045	53.1	1.18451		Kwoniella_mangrovensis_CBS8507	ctg_1	0.8045	43.3	-1.61782
Cryptococcus_amylolentus_CBS6273	MEKH01000001.1	0.8055	51.4	-2.01346		Cryptococcus_sp._DSM108351	chr_1	0.8055	59	-0.24106		Kwoniella_heveanensis_CBS569	chr_1	0.8055	49.4	-2.51549		Kwoniella_mangrovensis_CBS8507	ctg_1	0.8055	39.8	-5.11782
Cryptococcus_amylolentus_CBS6273	MEKH01000001.1	0.8065	54.5	1.08654		Cryptococcus_sp._DSM108351	chr_1	0.8065	66.7	7.45894		Kwoniella_heveanensis_CBS569	chr_1	0.8065	52.3	0.384511		Kwoniella_mangrovensis_CBS8507	ctg_1	0.8065	46.8	1.88218
Cryptococcus_amylolentus_CBS6273	MEKH01000001.1	0.8075	53	-0.413459		Cryptococcus_sp._DSM108351	chr_1	0.8075	62.5	3.25894		Kwoniella_heveanensis_CBS569	chr_1	0.8075	52.1	0.184511		Kwoniella_mangrovensis_CBS8507	ctg_1	0.8075	42.5	-2.41782
Cryptococcus_amylolentus_CBS6273	MEKH01000001.1	0.8085	59.1	5.68654		Cryptococcus_sp._DSM108351	chr_1	0.8085	65.1	5.85894		Kwoniella_heveanensis_CBS569	chr_1	0.8085	52.9	0.984511		Kwoniella_mangrovensis_CBS8507	ctg_1	0.8085	45.6	0.682179
Cryptococcus_amylolentus_CBS6273	MEKH01000001.1	0.8095	58.2	4.78654		Cryptococcus_sp._DSM108351	chr_1	0.8095	65.8	6.55894		Kwoniella_heveanensis_CBS569	chr_1	0.8095	50.5	-1.41549		Kwoniella_mangrovensis_CBS8507	ctg_1	0.8095	45	0.0821793
Cryptococcus_amylolentus_CBS6273	MEKH01000001.1	0.8105	54.6	1.18654		Cryptococcus_sp._DSM108351	chr_1	0.8105	55.7	-3.54106		Kwoniella_heveanensis_CBS569	chr_1	0.8105	50.7	-1.21549		Kwoniella_mangrovensis_CBS8507	ctg_1	0.8105	41.7	-3.21782
Cryptococcus_amylolentus_CBS6273	MEKH01000001.1	0.8115	55.1	1.68654		Cryptococcus_sp._DSM108351	chr_1	0.8115	54.6	-4.64106		Kwoniella_heveanensis_CBS569	chr_1	0.8115	50.8	-1.11549		Kwoniella_mangrovensis_CBS8507	ctg_1	0.8115	41.1	-3.81782
Cryptococcus_amylolentus_CBS6273	MEKH01000001.1	0.8125	54.4	0.986541		Cryptococcus_sp._DSM108351	chr_1	0.8125	51.5	-7.74106		Kwoniella_heveanensis_CBS569	chr_1	0.8125	53.4	1.48451		Kwoniella_mangrovensis_CBS8507	ctg_1	0.8125	45.4	0.482179
Cryptococcus_amylolentus_CBS6273	MEKH01000001.1	0.8135	55.1	1.68654		Cryptococcus_sp._DSM108351	chr_1	0.8135	52.1	-7.14106		Kwoniella_heveanensis_CBS569	chr_1	0.8135	52.6	0.684511		Kwoniella_mangrovensis_CBS8507	ctg_1	0.8135	45.6	0.682179
Cryptococcus_amylolentus_CBS6273	MEKH01000001.1	0.8145	56.7	3.28654		Cryptococcus_sp._DSM108351	chr_1	0.8145	54.1	-5.14106		Kwoniella_heveanensis_CBS569	chr_1	0.8145	49.6	-2.31549		Kwoniella_mangrovensis_CBS8507	ctg_1	0.8145	42	-2.91782
Cryptococcus_amylolentus_CBS6273	MEKH01000001.1	0.8155	55.7	2.28654		Cryptococcus_sp._DSM108351	chr_1	0.8155	55.1	-4.14106		Kwoniella_heveanensis_CBS569	chr_1	0.8155	55	3.08451		Kwoniella_mangrovensis_CBS8507	ctg_1	0.8155	49.8	4.88218
Cryptococcus_amylolentus_CBS6273	MEKH01000001.1	0.8165	52.3	-1.11346		Cryptococcus_sp._DSM108351	chr_1	0.8165	68.9	9.65894		Kwoniella_heveanensis_CBS569	chr_1	0.8165	50.3	-1.61549		Kwoniella_mangrovensis_CBS8507	ctg_1	0.8165	46.5	1.58218
Cryptococcus_amylolentus_CBS6273	MEKH01000001.1	0.8175	50.3	-3.11346		Cryptococcus_sp._DSM108351	chr_1	0.8175	66.9	7.65894		Kwoniella_heveanensis_CBS569	chr_1	0.8175	52.8	0.884511		Kwoniella_mangrovensis_CBS8507	ctg_1	0.8175	49	4.08218
Cryptococcus_amylolentus_CBS6273	MEKH01000001.1	0.8185	56.4	2.98654		Cryptococcus_sp._DSM108351	chr_1	0.8185	64.9	5.65894		Kwoniella_heveanensis_CBS569	chr_1	0.8185	50.2	-1.71549		Kwoniella_mangrovensis_CBS8507	ctg_1	0.8185	46.6	1.68218
Cryptococcus_amylolentus_CBS6273	MEKH01000001.1	0.8195	52.3	-1.11346		Cryptococcus_sp._DSM108351	chr_1	0.8195	67.8	8.55894		Kwoniella_heveanensis_CBS569	chr_1	0.8195	50.3	-1.61549		Kwoniella_mangrovensis_CBS8507	ctg_1	0.8195	47.9	2.98218
Cryptococcus_amylolentus_CBS6273	MEKH01000001.1	0.8205	54.1	0.686541		Cryptococcus_sp._DSM108351	chr_1	0.8205	70.5	11.2589		Kwoniella_heveanensis_CBS569	chr_1	0.8205	50.4	-1.51549		Kwoniella_mangrovensis_CBS8507	ctg_1	0.8205	42	-2.91782
Cryptococcus_amylolentus_CBS6273	MEKH01000001.1	0.8215	52	-1.41346		Cryptococcus_sp._DSM108351	chr_1	0.8215	65.8	6.55894		Kwoniella_heveanensis_CBS569	chr_1	0.8215	51.4	-0.515489		Kwoniella_mangrovensis_CBS8507	ctg_1	0.8215	46.7	1.78218
Cryptococcus_amylolentus_CBS6273	MEKH01000001.1	0.8225	52.7	-0.713459		Cryptococcus_sp._DSM108351	chr_1	0.8225	69.7	10.4589		Kwoniella_heveanensis_CBS569	chr_1	0.8225	51.8	-0.115489		Kwoniella_mangrovensis_CBS8507	ctg_1	0.8225	46.3	1.38218
Cryptococcus_amylolentus_CBS6273	MEKH01000001.1	0.8235	54.7	1.28654		Cryptococcus_sp._DSM108351	chr_1	0.8235	59.1	-0.14106		Kwoniella_heveanensis_CBS569	chr_1	0.8235	53	1.08451		Kwoniella_mangrovensis_CBS8507	ctg_1	0.8235	48.4	3.48218
Cryptococcus_amylolentus_CBS6273	MEKH01000001.1	0.8245	52.3	-1.11346		Cryptococcus_sp._DSM108351	chr_1	0.8245	57.8	-1.44106		Kwoniella_heveanensis_CBS569	chr_1	0.8245	51.4	-0.515489		Kwoniella_mangrovensis_CBS8507	ctg_1	0.8245	46.8	1.88218
Cryptococcus_amylolentus_CBS6273	MEKH01000001.1	0.8255	55.1	1.68654		Cryptococcus_sp._DSM108351	chr_1	0.8255	59.6	0.35894		Kwoniella_heveanensis_CBS569	chr_1	0.8255	49.7	-2.21549		Kwoniella_mangrovensis_CBS8507	ctg_1	0.8255	45.5	0.582179
Cryptococcus_amylolentus_CBS6273	MEKH01000001.1	0.8265	48.6	-4.81346		Cryptococcus_sp._DSM108351	chr_1	0.8265	54.5	-4.74106		Kwoniella_heveanensis_CBS569	chr_1	0.8265	53.1	1.18451		Kwoniella_mangrovensis_CBS8507	ctg_1	0.8265	45.1	0.182179
Cryptococcus_amylolentus_CBS6273	MEKH01000001.1	0.8275	51.8	-1.61346		Cryptococcus_sp._DSM108351	chr_1	0.8275	65.2	5.95894		Kwoniella_heveanensis_CBS569	chr_1	0.8275	52.1	0.184511		Kwoniella_mangrovensis_CBS8507	ctg_1	0.8275	42	-2.91782
Cryptococcus_amylolentus_CBS6273	MEKH01000001.1	0.8285	51	-2.41346		Cryptococcus_sp._DSM108351	chr_1	0.8285	65.4	6.15894		Kwoniella_heveanensis_CBS569	chr_1	0.8285	53	1.08451		Kwoniella_mangrovensis_CBS8507	ctg_1	0.8285	43.5	-1.41782
Cryptococcus_amylolentus_CBS6273	MEKH01000001.1	0.8295	60.5	7.08654		Cryptococcus_sp._DSM108351	chr_1	0.8295	66.6	7.35894		Kwoniella_heveanensis_CBS569	chr_1	0.8295	50.2	-1.71549		Kwoniella_mangrovensis_CBS8507	ctg_1	0.8295	46.5	1.58218
Cryptococcus_amylolentus_CBS6273	MEKH01000001.1	0.8305	62.2	8.78654		Cryptococcus_sp._DSM108351	chr_1	0.8305	58.7	-0.54106		Kwoniella_heveanensis_CBS569	chr_1	0.8305	53.3	1.38451		Kwoniella_mangrovensis_CBS8507	ctg_1	0.8305	46.4	1.48218
Cryptococcus_amylolentus_CBS6273	MEKH01000001.1	0.8315	56.9	3.48654		Cryptococcus_sp._DSM108351	chr_1	0.8315	57.7	-1.54106		Kwoniella_heveanensis_CBS569	chr_1	0.8315	55.2	3.28451		Kwoniella_mangrovensis_CBS8507	ctg_1	0.8315	46.7	1.78218
Cryptococcus_amylolentus_CBS6273	MEKH01000001.1	0.8325	57.5	4.08654		Cryptococcus_sp._DSM108351	chr_1	0.8325	59.8	0.55894		Kwoniella_heveanensis_CBS569	chr_1	0.8325	51.5	-0.415489		Kwoniella_mangrovensis_CBS8507	ctg_1	0.8325	48.5	3.58218
Cryptococcus_amylolentus_CBS6273	MEKH01000001.1	0.8335	58.1	4.68654		Cryptococcus_sp._DSM108351	chr_1	0.8335	60.5	1.25894		Kwoniella_heveanensis_CBS569	chr_1	0.8335	48.8	-3.11549		Kwoniella_mangrovensis_CBS8507	ctg_1	0.8335	48.6	3.68218
Cryptococcus_amylolentus_CBS6273	MEKH01000001.1	0.8345	56.2	2.78654		Cryptococcus_sp._DSM108351	chr_1	0.8345	58.8	-0.44106		Kwoniella_heveanensis_CBS569	chr_1	0.8345	53.1	1.18451		Kwoniella_mangrovensis_CBS8507	ctg_1	0.8345	47.9	2.98218
Cryptococcus_amylolentus_CBS6273	MEKH01000001.1	0.8355	55.1	1.68654		Cryptococcus_sp._DSM108351	chr_1	0.8355	59.8	0.55894		Kwoniella_heveanensis_CBS569	chr_1	0.8355	51.7	-0.215489		Kwoniella_mangrovensis_CBS8507	ctg_1	0.8355	47.4	2.48218
Cryptococcus_amylolentus_CBS6273	MEKH01000001.1	0.8365	47.6	-5.81346		Cryptococcus_sp._DSM108351	chr_1	0.8365	58.9	-0.34106		Kwoniella_heveanensis_CBS569	chr_1	0.8365	49.8	-2.11549		Kwoniella_mangrovensis_CBS8507	ctg_1	0.8365	48.7	3.78218
Cryptococcus_amylolentus_CBS6273	MEKH01000001.1	0.8375	51.3	-2.11346		Cryptococcus_sp._DSM108351	chr_1	0.8375	64.8	5.55894		Kwoniella_heveanensis_CBS569	chr_1	0.8375	52.2	0.284511		Kwoniella_mangrovensis_CBS8507	ctg_1	0.8375	46.6	1.68218
Cryptococcus_amylolentus_CBS6273	MEKH01000001.1	0.8385	50.4	-3.01346		Cryptococcus_sp._DSM108351	chr_1	0.8385	55.7	-3.54106		Kwoniella_heveanensis_CBS569	chr_1	0.8385	56.3	4.38451		Kwoniella_mangrovensis_CBS8507	ctg_1	0.8385	47.3	2.38218
Cryptococcus_amylolentus_CBS6273	MEKH01000001.1	0.8395	50	-3.41346		Cryptococcus_sp._DSM108351	chr_1	0.8395	64.3	5.05894		Kwoniella_heveanensis_CBS569	chr_1	0.8395	51.1	-0.815489		Kwoniella_mangrovensis_CBS8507	ctg_1	0.8395	48.3	3.38218
Cryptococcus_amylolentus_CBS6273	MEKH01000001.1	0.8405	52.3	-1.11346		Cryptococcus_sp._DSM108351	chr_1	0.8405	67.4	8.15894		Kwoniella_heveanensis_CBS569	chr_1	0.8405	52.4	0.484511		Kwoniella_mangrovensis_CBS8507	ctg_1	0.8405	47.2	2.28218
Cryptococcus_amylolentus_CBS6273	MEKH01000001.1	0.8415	54.7	1.28654		Cryptococcus_sp._DSM108351	chr_1	0.8415	66.2	6.95894		Kwoniella_heveanensis_CBS569	chr_1	0.8415	52.9	0.984511		Kwoniella_mangrovensis_CBS8507	ctg_1	0.8415	44.8	-0.117821
Cryptococcus_amylolentus_CBS6273	MEKH01000001.1	0.8425	52.7	-0.713459		Cryptococcus_sp._DSM108351	chr_1	0.8425	67.1	7.85894		Kwoniella_heveanensis_CBS569	chr_1	0.8425	49.1	-2.81549		Kwoniella_mangrovensis_CBS8507	ctg_1	0.8425	46.8	1.88218
Cryptococcus_amylolentus_CBS6273	MEKH01000001.1	0.8435	55.5	2.08654		Cryptococcus_sp._DSM108351	chr_1	0.8435	67.5	8.25894		Kwoniella_heveanensis_CBS569	chr_1	0.8435	55.9	3.98451		Kwoniella_mangrovensis_CBS8507	ctg_1	0.8435	51	6.08218
Cryptococcus_amylolentus_CBS6273	MEKH01000001.1	0.8445	54.8	1.38654		Cryptococcus_sp._DSM108351	chr_1	0.8445	62.9	3.65894		Kwoniella_heveanensis_CBS569	chr_1	0.8445	56.7	4.78451		Kwoniella_mangrovensis_CBS8507	ctg_1	0.8445	50.5	5.58218
Cryptococcus_amylolentus_CBS6273	MEKH01000001.1	0.8455	51	-2.41346		Cryptococcus_sp._DSM108351	chr_1	0.8455	63.3	4.05894		Kwoniella_heveanensis_CBS569	chr_1	0.8455	54.4	2.48451		Kwoniella_mangrovensis_CBS8507	ctg_1	0.8455	50.2	5.28218
Cryptococcus_amylolentus_CBS6273	MEKH01000001.1	0.8465	53.9	0.486541		Cryptococcus_sp._DSM108351	chr_1	0.8465	63.4	4.15894		Kwoniella_heveanensis_CBS569	chr_1	0.8465	56.3	4.38451		Kwoniella_mangrovensis_CBS8507	ctg_1	0.8465	49.8	4.88218
Cryptococcus_amylolentus_CBS6273	MEKH01000001.1	0.8475	50.9	-2.51346		Cryptococcus_sp._DSM108351	chr_1	0.8475	64.7	5.45894		Kwoniella_heveanensis_CBS569	chr_1	0.8475	49.8	-2.11549		Kwoniella_mangrovensis_CBS8507	ctg_1	0.8475	46.8	1.88218
Cryptococcus_amylolentus_CBS6273	MEKH01000001.1	0.8485	52.2	-1.21346		Cryptococcus_sp._DSM108351	chr_1	0.8485	63.7	4.45894		Kwoniella_heveanensis_CBS569	chr_1	0.8485	50.3	-1.61549		Kwoniella_mangrovensis_CBS8507	ctg_1	0.8485	48.6	3.68218
Cryptococcus_amylolentus_CBS6273	MEKH01000001.1	0.8495	49.3	-4.11346		Cryptococcus_sp._DSM108351	chr_1	0.8495	56.6	-2.64106		Kwoniella_heveanensis_CBS569	chr_1	0.8495	52	0.0845112		Kwoniella_mangrovensis_CBS8507	ctg_1	0.8495	50.1	5.18218
Cryptococcus_amylolentus_CBS6273	MEKH01000001.1	0.8505	47	-6.41346		Cryptococcus_sp._DSM108351	chr_1	0.8505	63.7	4.45894		Kwoniella_heveanensis_CBS569	chr_1	0.8505	51.4	-0.515489		Kwoniella_mangrovensis_CBS8507	ctg_1	0.8505	49.2	4.28218
Cryptococcus_amylolentus_CBS6273	MEKH01000001.1	0.8515	50.4	-3.01346		Cryptococcus_sp._DSM108351	chr_1	0.8515	60.8	1.55894		Kwoniella_heveanensis_CBS569	chr_1	0.8515	48.7	-3.21549		Kwoniella_mangrovensis_CBS8507	ctg_1	0.8515	49.4	4.48218
Cryptococcus_amylolentus_CBS6273	MEKH01000001.1	0.8525	54.2	0.786541		Cryptococcus_sp._DSM108351	chr_1	0.8525	55.7	-3.54106		Kwoniella_heveanensis_CBS569	chr_1	0.8525	51.3	-0.615489		Kwoniella_mangrovensis_CBS8507	ctg_1	0.8525	46.9	1.98218
Cryptococcus_amylolentus_CBS6273	MEKH01000001.1	0.8535	57.9	4.48654		Cryptococcus_sp._DSM108351	chr_1	0.8535	58.1	-1.14106		Kwoniella_heveanensis_CBS569	chr_1	0.8535	49.9	-2.01549		Kwoniella_mangrovensis_CBS8507	ctg_1	0.8535	49	4.08218
Cryptococcus_amylolentus_CBS6273	MEKH01000001.1	0.8545	51.9	-1.51346		Cryptococcus_sp._DSM108351	chr_1	0.8545	54.9	-4.34106		Kwoniella_heveanensis_CBS569	chr_1	0.8545	51.3	-0.615489		Kwoniella_mangrovensis_CBS8507	ctg_1	0.8545	47.8	2.88218
Cryptococcus_amylolentus_CBS6273	MEKH01000001.1	0.8555	53	-0.413459		Cryptococcus_sp._DSM108351	chr_1	0.8555	52.5	-6.74106		Kwoniella_heveanensis_CBS569	chr_1	0.8555	52.4	0.484511		Kwoniella_mangrovensis_CBS8507	ctg_1	0.8555	45.1	0.182179
Cryptococcus_amylolentus_CBS6273	MEKH01000001.1	0.8565	53.4	-0.0134591		Cryptococcus_sp._DSM108351	chr_1	0.8565	52.3	-6.94106		Kwoniella_heveanensis_CBS569	chr_1	0.8565	49.7	-2.21549		Kwoniella_mangrovensis_CBS8507	ctg_1	0.8565	47.8	2.88218
Cryptococcus_amylolentus_CBS6273	MEKH01000001.1	0.8575	52.7	-0.713459		Cryptococcus_sp._DSM108351	chr_1	0.8575	49.4	-9.84106		Kwoniella_heveanensis_CBS569	chr_1	0.8575	50.9	-1.01549		Kwoniella_mangrovensis_CBS8507	ctg_1	0.8575	47.8	2.88218
Cryptococcus_amylolentus_CBS6273	MEKH01000001.1	0.8585	54	0.586541		Cryptococcus_sp._DSM108351	chr_1	0.8585	54.3	-4.94106		Kwoniella_heveanensis_CBS569	chr_1	0.8585	50.1	-1.81549		Kwoniella_mangrovensis_CBS8507	ctg_1	0.8585	53.8	8.88218
Cryptococcus_amylolentus_CBS6273	MEKH01000001.1	0.8595	52.1	-1.31346		Cryptococcus_sp._DSM108351	chr_1	0.8595	54.8	-4.44106		Kwoniella_heveanensis_CBS569	chr_1	0.8595	50.9	-1.01549		Kwoniella_mangrovensis_CBS8507	ctg_1	0.8595	49.2	4.28218
Cryptococcus_amylolentus_CBS6273	MEKH01000001.1	0.8605	53.4	-0.0134591		Cryptococcus_sp._DSM108351	chr_1	0.8605	48	-11.2411		Kwoniella_heveanensis_CBS569	chr_1	0.8605	52.5	0.584511		Kwoniella_mangrovensis_CBS8507	ctg_1	0.8605	55.1	10.1822
Cryptococcus_amylolentus_CBS6273	MEKH01000001.1	0.8615	56.5	3.08654		Cryptococcus_sp._DSM108351	chr_1	0.8615	46.9	-12.3411		Kwoniella_heveanensis_CBS569	chr_1	0.8615	51.9	-0.0154888		Kwoniella_mangrovensis_CBS8507	ctg_1	0.8615	50.2	5.28218
Cryptococcus_amylolentus_CBS6273	MEKH01000001.1	0.8625	47.3	-6.11346		Cryptococcus_sp._DSM108351	chr_1	0.8625	50	-9.24106		Kwoniella_heveanensis_CBS569	chr_1	0.8625	49.4	-2.51549		Kwoniella_mangrovensis_CBS8507	ctg_1	0.8625	50	5.08218
Cryptococcus_amylolentus_CBS6273	MEKH01000001.1	0.8635	51.8	-1.61346		Cryptococcus_sp._DSM108351	chr_1	0.8635	51.5	-7.74106		Kwoniella_heveanensis_CBS569	chr_1	0.8635	52	0.0845112		Kwoniella_mangrovensis_CBS8507	ctg_1	0.8635	46	1.08218
Cryptococcus_amylolentus_CBS6273	MEKH01000001.1	0.8645	54.9	1.48654		Cryptococcus_sp._DSM108351	chr_1	0.8645	57.4	-1.84106		Kwoniella_heveanensis_CBS569	chr_1	0.8645	55.1	3.18451		Kwoniella_mangrovensis_CBS8507	ctg_1	0.8645	50.5	5.58218
Cryptococcus_amylolentus_CBS6273	MEKH01000001.1	0.8655	51.4	-2.01346		Cryptococcus_sp._DSM108351	chr_1	0.8655	54.2	-5.04106		Kwoniella_heveanensis_CBS569	chr_1	0.8655	49.5	-2.41549		Kwoniella_mangrovensis_CBS8507	ctg_1	0.8655	49.1	4.18218
Cryptococcus_amylolentus_CBS6273	MEKH01000001.1	0.8665	58.3	4.88654		Cryptococcus_sp._DSM108351	chr_1	0.8665	45.7	-13.5411		Kwoniella_heveanensis_CBS569	chr_1	0.8665	49.7	-2.21549		Kwoniella_mangrovensis_CBS8507	ctg_1	0.8665	46.3	1.38218
Cryptococcus_amylolentus_CBS6273	MEKH01000001.1	0.8675	55.6	2.18654		Cryptococcus_sp._DSM108351	chr_1	0.8675	46.7	-12.5411		Kwoniella_heveanensis_CBS569	chr_1	0.8675	51.7	-0.215489		Kwoniella_mangrovensis_CBS8507	ctg_1	0.8675	52.7	7.78218
Cryptococcus_amylolentus_CBS6273	MEKH01000001.1	0.8685	54.8	1.38654		Cryptococcus_sp._DSM108351	chr_1	0.8685	50.6	-8.64106		Kwoniella_heveanensis_CBS569	chr_1	0.8685	50.6	-1.31549		Kwoniella_mangrovensis_CBS8507	ctg_1	0.8685	48.1	3.18218
Cryptococcus_amylolentus_CBS6273	MEKH01000001.1	0.8695	50.3	-3.11346		Cryptococcus_sp._DSM108351	chr_1	0.8695	54.7	-4.54106		Kwoniella_heveanensis_CBS569	chr_1	0.8695	53	1.08451		Kwoniella_mangrovensis_CBS8507	ctg_1	0.8695	43.3	-1.61782
Cryptococcus_amylolentus_CBS6273	MEKH01000001.1	0.8705	53.5	0.0865409		Cryptococcus_sp._DSM108351	chr_1	0.8705	60.3	1.05894		Kwoniella_heveanensis_CBS569	chr_1	0.8705	51.6	-0.315489		Kwoniella_mangrovensis_CBS8507	ctg_1	0.8705	50.3	5.38218
Cryptococcus_amylolentus_CBS6273	MEKH01000001.1	0.8715	59.4	5.98654		Cryptococcus_sp._DSM108351	chr_1	0.8715	59.5	0.25894		Kwoniella_heveanensis_CBS569	chr_1	0.8715	50.5	-1.41549		Kwoniella_mangrovensis_CBS8507	ctg_1	0.8715	47.9	2.98218
Cryptococcus_amylolentus_CBS6273	MEKH01000001.1	0.8725	58.5	5.08654		Cryptococcus_sp._DSM108351	chr_1	0.8725	60.3	1.05894		Kwoniella_heveanensis_CBS569	chr_1	0.8725	53.2	1.28451		Kwoniella_mangrovensis_CBS8507	ctg_1	0.8725	44	-0.917821
Cryptococcus_amylolentus_CBS6273	MEKH01000001.1	0.8735	53.2	-0.213459		Cryptococcus_sp._DSM108351	chr_1	0.8735	65.5	6.25894		Kwoniella_heveanensis_CBS569	chr_1	0.8735	60.6	8.68451		Kwoniella_mangrovensis_CBS8507	ctg_1	0.8735	48.2	3.28218
Cryptococcus_amylolentus_CBS6273	MEKH01000001.1	0.8745	54	0.586541		Cryptococcus_sp._DSM108351	chr_1	0.8745	66.9	7.65894		Kwoniella_heveanensis_CBS569	chr_1	0.8745	46.3	-5.61549		Kwoniella_mangrovensis_CBS8507	ctg_1	0.8745	47.7	2.78218
Cryptococcus_amylolentus_CBS6273	MEKH01000001.1	0.8755	55.2	1.78654		Cryptococcus_sp._DSM108351	chr_1	0.8755	56	-3.24106		Kwoniella_heveanensis_CBS569	chr_1	0.8755	56.5	4.58451		Kwoniella_mangrovensis_CBS8507	ctg_1	0.8755	47.7	2.78218
Cryptococcus_amylolentus_CBS6273	MEKH01000001.1	0.8765	53.1	-0.313459		Cryptococcus_sp._DSM108351	chr_1	0.8765	65.5	6.25894		Kwoniella_heveanensis_CBS569	chr_1	0.8765	54.4	2.48451		Kwoniella_mangrovensis_CBS8507	ctg_1	0.8765	47.7	2.78218
Cryptococcus_amylolentus_CBS6273	MEKH01000001.1	0.8775	59.6	6.18654		Cryptococcus_sp._DSM108351	chr_1	0.8775	65.5	6.25894		Kwoniella_heveanensis_CBS569	chr_1	0.8775	54.1	2.18451		Kwoniella_mangrovensis_CBS8507	ctg_1	0.8775	46.9	1.98218
Cryptococcus_amylolentus_CBS6273	MEKH01000001.1	0.8785	55.5	2.08654		Cryptococcus_sp._DSM108351	chr_1	0.8785	55.2	-4.04106		Kwoniella_heveanensis_CBS569	chr_1	0.8785	47.2	-4.71549		Kwoniella_mangrovensis_CBS8507	ctg_1	0.8785	43.4	-1.51782
Cryptococcus_amylolentus_CBS6273	MEKH01000001.1	0.8795	50.4	-3.01346		Cryptococcus_sp._DSM108351	chr_1	0.8795	67.1	7.85894		Kwoniella_heveanensis_CBS569	chr_1	0.8795	48	-3.91549		Kwoniella_mangrovensis_CBS8507	ctg_1	0.8795	49	4.08218
Cryptococcus_amylolentus_CBS6273	MEKH01000001.1	0.8805	50.3	-3.11346		Cryptococcus_sp._DSM108351	chr_1	0.8805	61.1	1.85894		Kwoniella_heveanensis_CBS569	chr_1	0.8805	55	3.08451		Kwoniella_mangrovensis_CBS8507	ctg_1	0.8805	45	0.0821793
Cryptococcus_amylolentus_CBS6273	MEKH01000001.1	0.8815	57.4	3.98654		Cryptococcus_sp._DSM108351	chr_1	0.8815	54.7	-4.54106		Kwoniella_heveanensis_CBS569	chr_1	0.8815	53.6	1.68451		Kwoniella_mangrovensis_CBS8507	ctg_1	0.8815	45.4	0.482179
Cryptococcus_amylolentus_CBS6273	MEKH01000001.1	0.8825	50.5	-2.91346		Cryptococcus_sp._DSM108351	chr_1	0.8825	48.2	-11.0411		Kwoniella_heveanensis_CBS569	chr_1	0.8825	53.7	1.78451		Kwoniella_mangrovensis_CBS8507	ctg_1	0.8825	45.5	0.582179
Cryptococcus_amylolentus_CBS6273	MEKH01000001.1	0.8835	50.3	-3.11346		Cryptococcus_sp._DSM108351	chr_1	0.8835	53.7	-5.54106		Kwoniella_heveanensis_CBS569	chr_1	0.8835	54.7	2.78451		Kwoniella_mangrovensis_CBS8507	ctg_1	0.8835	47.8	2.88218
Cryptococcus_amylolentus_CBS6273	MEKH01000001.1	0.8845	53.8	0.386541		Cryptococcus_sp._DSM108351	chr_1	0.8845	52.3	-6.94106		Kwoniella_heveanensis_CBS569	chr_1	0.8845	51.3	-0.615489		Kwoniella_mangrovensis_CBS8507	ctg_1	0.8845	46.2	1.28218
Cryptococcus_amylolentus_CBS6273	MEKH01000001.1	0.8855	50.8	-2.61346		Cryptococcus_sp._DSM108351	chr_1	0.8855	59.8	0.55894		Kwoniella_heveanensis_CBS569	chr_1	0.8855	56.1	4.18451		Kwoniella_mangrovensis_CBS8507	ctg_1	0.8855	46	1.08218
Cryptococcus_amylolentus_CBS6273	MEKH01000001.1	0.8865	57.9	4.48654		Cryptococcus_sp._DSM108351	chr_1	0.8865	49.8	-9.44106		Kwoniella_heveanensis_CBS569	chr_1	0.8865	50.8	-1.11549		Kwoniella_mangrovensis_CBS8507	ctg_1	0.8865	48.2	3.28218
Cryptococcus_amylolentus_CBS6273	MEKH01000001.1	0.8875	56.8	3.38654		Cryptococcus_sp._DSM108351	chr_1	0.8875	48	-11.2411		Kwoniella_heveanensis_CBS569	chr_1	0.8875	52.5	0.584511		Kwoniella_mangrovensis_CBS8507	ctg_1	0.8875	49.9	4.98218
Cryptococcus_amylolentus_CBS6273	MEKH01000001.1	0.8885	51.2	-2.21346		Cryptococcus_sp._DSM108351	chr_1	0.8885	44.5	-14.7411		Kwoniella_heveanensis_CBS569	chr_1	0.8885	53.1	1.18451		Kwoniella_mangrovensis_CBS8507	ctg_1	0.8885	43.3	-1.61782
Cryptococcus_amylolentus_CBS6273	MEKH01000001.1	0.8895	51.3	-2.11346		Cryptococcus_sp._DSM108351	chr_1	0.8895	46.5	-12.7411		Kwoniella_heveanensis_CBS569	chr_1	0.8895	50	-1.91549		Kwoniella_mangrovensis_CBS8507	ctg_1	0.8895	41.7	-3.21782
Cryptococcus_amylolentus_CBS6273	MEKH01000001.1	0.8905	49.6	-3.81346		Cryptococcus_sp._DSM108351	chr_1	0.8905	50.2	-9.04106		Kwoniella_heveanensis_CBS569	chr_1	0.8905	51.2	-0.715489		Kwoniella_mangrovensis_CBS8507	ctg_1	0.8905	46.2	1.28218
Cryptococcus_amylolentus_CBS6273	MEKH01000001.1	0.8915	53.6	0.186541		Cryptococcus_sp._DSM108351	chr_1	0.8915	50.5	-8.74106		Kwoniella_heveanensis_CBS569	chr_1	0.8915	52.9	0.984511		Kwoniella_mangrovensis_CBS8507	ctg_1	0.8915	42.9	-2.01782
Cryptococcus_amylolentus_CBS6273	MEKH01000001.1	0.8925	53.1	-0.313459		Cryptococcus_sp._DSM108351	chr_1	0.8925	47.7	-11.5411		Kwoniella_heveanensis_CBS569	chr_1	0.8925	52.5	0.584511		Kwoniella_mangrovensis_CBS8507	ctg_1	0.8925	42.7	-2.21782
Cryptococcus_amylolentus_CBS6273	MEKH01000001.1	0.8935	51	-2.41346		Cryptococcus_sp._DSM108351	chr_1	0.8935	49.8	-9.44106		Kwoniella_heveanensis_CBS569	chr_1	0.8935	53	1.08451		Kwoniella_mangrovensis_CBS8507	ctg_1	0.8935	46.6	1.68218
Cryptococcus_amylolentus_CBS6273	MEKH01000001.1	0.8945	51.5	-1.91346		Cryptococcus_sp._DSM108351	chr_1	0.8945	48.7	-10.5411		Kwoniella_heveanensis_CBS569	chr_1	0.8945	52.9	0.984511		Kwoniella_mangrovensis_CBS8507	ctg_1	0.8945	44.4	-0.517821
Cryptococcus_amylolentus_CBS6273	MEKH01000001.1	0.8955	53	-0.413459		Cryptococcus_sp._DSM108351	chr_1	0.8955	48.4	-10.8411		Kwoniella_heveanensis_CBS569	chr_1	0.8955	55.9	3.98451		Kwoniella_mangrovensis_CBS8507	ctg_1	0.8955	43.5	-1.41782
Cryptococcus_amylolentus_CBS6273	MEKH01000001.1	0.8965	55.8	2.38654		Cryptococcus_sp._DSM108351	chr_1	0.8965	45.8	-13.4411		Kwoniella_heveanensis_CBS569	chr_1	0.8965	48.4	-3.51549		Kwoniella_mangrovensis_CBS8507	ctg_1	0.8965	42.7	-2.21782
Cryptococcus_amylolentus_CBS6273	MEKH01000001.1	0.8975	53.9	0.486541		Cryptococcus_sp._DSM108351	chr_1	0.8975	53.1	-6.14106		Kwoniella_heveanensis_CBS569	chr_1	0.8975	48.7	-3.21549		Kwoniella_mangrovensis_CBS8507	ctg_1	0.8975	43.3	-1.61782
Cryptococcus_amylolentus_CBS6273	MEKH01000001.1	0.8985	51.9	-1.51346		Cryptococcus_sp._DSM108351	chr_1	0.8985	52.3	-6.94106		Kwoniella_heveanensis_CBS569	chr_1	0.8985	51	-0.915489		Kwoniella_mangrovensis_CBS8507	ctg_1	0.8985	46.3	1.38218
Cryptococcus_amylolentus_CBS6273	MEKH01000001.1	0.8995	50.4	-3.01346		Cryptococcus_sp._DSM108351	chr_1	0.8995	51.3	-7.94106		Kwoniella_heveanensis_CBS569	chr_1	0.8995	54.2	2.28451		Kwoniella_mangrovensis_CBS8507	ctg_1	0.8995	41.6	-3.31782
Cryptococcus_amylolentus_CBS6273	MEKH01000001.1	0.9005	52	-1.41346		Cryptococcus_sp._DSM108351	chr_1	0.9005	55.9	-3.34106		Kwoniella_heveanensis_CBS569	chr_1	0.9005	58.1	6.18451		Kwoniella_mangrovensis_CBS8507	ctg_1	0.9005	46.5	1.58218
Cryptococcus_amylolentus_CBS6273	MEKH01000001.1	0.9015	50.2	-3.21346		Cryptococcus_sp._DSM108351	chr_1	0.9015	51	-8.24106		Kwoniella_heveanensis_CBS569	chr_1	0.9015	50	-1.91549		Kwoniella_mangrovensis_CBS8507	ctg_1	0.9015	38.7	-6.21782
Cryptococcus_amylolentus_CBS6273	MEKH01000001.1	0.9025	50.9	-2.51346		Cryptococcus_sp._DSM108351	chr_1	0.9025	49.5	-9.74106		Kwoniella_heveanensis_CBS569	chr_1	0.9025	50.2	-1.71549		Kwoniella_mangrovensis_CBS8507	ctg_1	0.9025	42.8	-2.11782
Cryptococcus_amylolentus_CBS6273	MEKH01000001.1	0.9035	52.6	-0.813459		Cryptococcus_sp._DSM108351	chr_1	0.9035	54.2	-5.04106		Kwoniella_heveanensis_CBS569	chr_1	0.9035	53.2	1.28451		Kwoniella_mangrovensis_CBS8507	ctg_1	0.9035	50	5.08218
Cryptococcus_amylolentus_CBS6273	MEKH01000001.1	0.9045	56.9	3.48654		Cryptococcus_sp._DSM108351	chr_1	0.9045	56.6	-2.64106		Kwoniella_heveanensis_CBS569	chr_1	0.9045	52.6	0.684511		Kwoniella_mangrovensis_CBS8507	ctg_1	0.9045	50.2	5.28218
Cryptococcus_amylolentus_CBS6273	MEKH01000001.1	0.9055	55.3	1.88654		Cryptococcus_sp._DSM108351	chr_1	0.9055	52.4	-6.84106		Kwoniella_heveanensis_CBS569	chr_1	0.9055	53.3	1.38451		Kwoniella_mangrovensis_CBS8507	ctg_1	0.9055	49.7	4.78218
Cryptococcus_amylolentus_CBS6273	MEKH01000001.1	0.9065	52.2	-1.21346		Cryptococcus_sp._DSM108351	chr_1	0.9065	55	-4.24106		Kwoniella_heveanensis_CBS569	chr_1	0.9065	46.8	-5.11549		Kwoniella_mangrovensis_CBS8507	ctg_1	0.9065	44.3	-0.617821
Cryptococcus_amylolentus_CBS6273	MEKH01000001.1	0.9075	50.5	-2.91346		Cryptococcus_sp._DSM108351	chr_1	0.9075	57.5	-1.74106		Kwoniella_heveanensis_CBS569	chr_1	0.9075	52.8	0.884511		Kwoniella_mangrovensis_CBS8507	ctg_1	0.9075	43.2	-1.71782
Cryptococcus_amylolentus_CBS6273	MEKH01000001.1	0.9085	54.1	0.686541		Cryptococcus_sp._DSM108351	chr_1	0.9085	55.6	-3.64106		Kwoniella_heveanensis_CBS569	chr_1	0.9085	53	1.08451		Kwoniella_mangrovensis_CBS8507	ctg_1	0.9085	42.6	-2.31782
Cryptococcus_amylolentus_CBS6273	MEKH01000001.1	0.9095	59.7	6.28654		Cryptococcus_sp._DSM108351	chr_1	0.9095	53.1	-6.14106		Kwoniella_heveanensis_CBS569	chr_1	0.9095	53.6	1.68451		Kwoniella_mangrovensis_CBS8507	ctg_1	0.9095	45.2	0.282179
Cryptococcus_amylolentus_CBS6273	MEKH01000001.1	0.9105	55.2	1.78654		Cryptococcus_sp._DSM108351	chr_1	0.9105	58.1	-1.14106		Kwoniella_heveanensis_CBS569	chr_1	0.9105	49.9	-2.01549		Kwoniella_mangrovensis_CBS8507	ctg_1	0.9105	46	1.08218
Cryptococcus_amylolentus_CBS6273	MEKH01000001.1	0.9115	61	7.58654		Cryptococcus_sp._DSM108351	chr_1	0.9115	56.7	-2.54106		Kwoniella_heveanensis_CBS569	chr_1	0.9115	53	1.08451		Kwoniella_mangrovensis_CBS8507	ctg_1	0.9115	48.5	3.58218
Cryptococcus_amylolentus_CBS6273	MEKH01000001.1	0.9125	56.4	2.98654		Cryptococcus_sp._DSM108351	chr_1	0.9125	52.9	-6.34106		Kwoniella_heveanensis_CBS569	chr_1	0.9125	50.6	-1.31549		Kwoniella_mangrovensis_CBS8507	ctg_1	0.9125	46.1	1.18218
Cryptococcus_amylolentus_CBS6273	MEKH01000001.1	0.9135	52.4	-1.01346		Cryptococcus_sp._DSM108351	chr_1	0.9135	54.4	-4.84106		Kwoniella_heveanensis_CBS569	chr_1	0.9135	51.6	-0.315489		Kwoniella_mangrovensis_CBS8507	ctg_1	0.9135	47.1	2.18218
Cryptococcus_amylolentus_CBS6273	MEKH01000001.1	0.9145	52.7	-0.713459		Cryptococcus_sp._DSM108351	chr_1	0.9145	54.7	-4.54106		Kwoniella_heveanensis_CBS569	chr_1	0.9145	50.8	-1.11549		Kwoniella_mangrovensis_CBS8507	ctg_1	0.9145	42.9	-2.01782
Cryptococcus_amylolentus_CBS6273	MEKH01000001.1	0.9155	56.2	2.78654		Cryptococcus_sp._DSM108351	chr_1	0.9155	53.8	-5.44106		Kwoniella_heveanensis_CBS569	chr_1	0.9155	51.8	-0.115489		Kwoniella_mangrovensis_CBS8507	ctg_1	0.9155	42.1	-2.81782
Cryptococcus_amylolentus_CBS6273	MEKH01000001.1	0.9165	52.3	-1.11346		Cryptococcus_sp._DSM108351	chr_1	0.9165	54.4	-4.84106		Kwoniella_heveanensis_CBS569	chr_1	0.9165	50.1	-1.81549		Kwoniella_mangrovensis_CBS8507	ctg_1	0.9165	48	3.08218
Cryptococcus_amylolentus_CBS6273	MEKH01000001.1	0.9175	51.2	-2.21346		Cryptococcus_sp._DSM108351	chr_1	0.9175	51.2	-8.04106		Kwoniella_heveanensis_CBS569	chr_1	0.9175	50.5	-1.41549		Kwoniella_mangrovensis_CBS8507	ctg_1	0.9175	44.4	-0.517821
Cryptococcus_amylolentus_CBS6273	MEKH01000001.1	0.9185	54.5	1.08654		Cryptococcus_sp._DSM108351	chr_1	0.9185	57.4	-1.84106		Kwoniella_heveanensis_CBS569	chr_1	0.9185	51.6	-0.315489		Kwoniella_mangrovensis_CBS8507	ctg_1	0.9185	43.4	-1.51782
Cryptococcus_amylolentus_CBS6273	MEKH01000001.1	0.9195	58	4.58654		Cryptococcus_sp._DSM108351	chr_1	0.9195	54.6	-4.64106		Kwoniella_heveanensis_CBS569	chr_1	0.9195	49.8	-2.11549		Kwoniella_mangrovensis_CBS8507	ctg_1	0.9195	47.6	2.68218
Cryptococcus_amylolentus_CBS6273	MEKH01000001.1	0.9205	56	2.58654		Cryptococcus_sp._DSM108351	chr_1	0.9205	57.5	-1.74106		Kwoniella_heveanensis_CBS569	chr_1	0.9205	53.2	1.28451		Kwoniella_mangrovensis_CBS8507	ctg_1	0.9205	48.1	3.18218
Cryptococcus_amylolentus_CBS6273	MEKH01000001.1	0.9215	54.3	0.886541		Cryptococcus_sp._DSM108351	chr_1	0.9215	61.1	1.85894		Kwoniella_heveanensis_CBS569	chr_1	0.9215	51.6	-0.315489		Kwoniella_mangrovensis_CBS8507	ctg_1	0.9215	49.4	4.48218
Cryptococcus_amylolentus_CBS6273	MEKH01000001.1	0.9225	58.6	5.18654		Cryptococcus_sp._DSM108351	chr_1	0.9225	60	0.75894		Kwoniella_heveanensis_CBS569	chr_1	0.9225	52.3	0.384511		Kwoniella_mangrovensis_CBS8507	ctg_1	0.9225	47.3	2.38218
Cryptococcus_amylolentus_CBS6273	MEKH01000001.1	0.9235	49.7	-3.71346		Cryptococcus_sp._DSM108351	chr_1	0.9235	62	2.75894		Kwoniella_heveanensis_CBS569	chr_1	0.9235	50.5	-1.41549		Kwoniella_mangrovensis_CBS8507	ctg_1	0.9235	48.3	3.38218
Cryptococcus_amylolentus_CBS6273	MEKH01000001.1	0.9245	55.4	1.98654		Cryptococcus_sp._DSM108351	chr_1	0.9245	57.8	-1.44106		Kwoniella_heveanensis_CBS569	chr_1	0.9245	55	3.08451		Kwoniella_mangrovensis_CBS8507	ctg_1	0.9245	47.2	2.28218
Cryptococcus_amylolentus_CBS6273	MEKH01000001.1	0.9255	57.1	3.68654		Cryptococcus_sp._DSM108351	chr_1	0.9255	62.3	3.05894		Kwoniella_heveanensis_CBS569	chr_1	0.9255	51	-0.915489		Kwoniella_mangrovensis_CBS8507	ctg_1	0.9255	47.5	2.58218
Cryptococcus_amylolentus_CBS6273	MEKH01000001.1	0.9265	52.6	-0.813459		Cryptococcus_sp._DSM108351	chr_1	0.9265	59.9	0.65894		Kwoniella_heveanensis_CBS569	chr_1	0.9265	49.5	-2.41549		Kwoniella_mangrovensis_CBS8507	ctg_1	0.9265	45.5	0.582179
Cryptococcus_amylolentus_CBS6273	MEKH01000001.1	0.9275	62.1	8.68654		Cryptococcus_sp._DSM108351	chr_1	0.9275	61.3	2.05894		Kwoniella_heveanensis_CBS569	chr_1	0.9275	48.1	-3.81549		Kwoniella_mangrovensis_CBS8507	ctg_1	0.9275	42.2	-2.71782
Cryptococcus_amylolentus_CBS6273	MEKH01000001.1	0.9285	52	-1.41346		Cryptococcus_sp._DSM108351	chr_1	0.9285	57.6	-1.64106		Kwoniella_heveanensis_CBS569	chr_1	0.9285	51.7	-0.215489		Kwoniella_mangrovensis_CBS8507	ctg_1	0.9285	45.2	0.282179
Cryptococcus_amylolentus_CBS6273	MEKH01000001.1	0.9295	50.5	-2.91346		Cryptococcus_sp._DSM108351	chr_1	0.9295	55.6	-3.64106		Kwoniella_heveanensis_CBS569	chr_1	0.9295	54.4	2.48451		Kwoniella_mangrovensis_CBS8507	ctg_1	0.9295	45	0.0821793
Cryptococcus_amylolentus_CBS6273	MEKH01000001.1	0.9305	49.8	-3.61346		Cryptococcus_sp._DSM108351	chr_1	0.9305	55.8	-3.44106		Kwoniella_heveanensis_CBS569	chr_1	0.9305	54.3	2.38451		Kwoniella_mangrovensis_CBS8507	ctg_1	0.9305	44.6	-0.317821
Cryptococcus_amylolentus_CBS6273	MEKH01000001.1	0.9315	55.9	2.48654		Cryptococcus_sp._DSM108351	chr_1	0.9315	57.9	-1.34106		Kwoniella_heveanensis_CBS569	chr_1	0.9315	50.6	-1.31549		Kwoniella_mangrovensis_CBS8507	ctg_1	0.9315	42.7	-2.21782
Cryptococcus_amylolentus_CBS6273	MEKH01000001.1	0.9325	49.5	-3.91346		Cryptococcus_sp._DSM108351	chr_1	0.9325	61.4	2.15894		Kwoniella_heveanensis_CBS569	chr_1	0.9325	52.4	0.484511		Kwoniella_mangrovensis_CBS8507	ctg_1	0.9325	41.5	-3.41782
Cryptococcus_amylolentus_CBS6273	MEKH01000001.1	0.9335	52.9	-0.513459		Cryptococcus_sp._DSM108351	chr_1	0.9335	58.9	-0.34106		Kwoniella_heveanensis_CBS569	chr_1	0.9335	51.6	-0.315489		Kwoniella_mangrovensis_CBS8507	ctg_1	0.9335	46.6	1.68218
Cryptococcus_amylolentus_CBS6273	MEKH01000001.1	0.9345	45.1	-8.31346		Cryptococcus_sp._DSM108351	chr_1	0.9345	67.9	8.65894		Kwoniella_heveanensis_CBS569	chr_1	0.9345	47.3	-4.61549		Kwoniella_mangrovensis_CBS8507	ctg_1	0.9345	47.4	2.48218
Cryptococcus_amylolentus_CBS6273	MEKH01000001.1	0.9355	44.5	-8.91346		Cryptococcus_sp._DSM108351	chr_1	0.9355	62.5	3.25894		Kwoniella_heveanensis_CBS569	chr_1	0.9355	51.8	-0.115489		Kwoniella_mangrovensis_CBS8507	ctg_1	0.9355	46.8	1.88218
Cryptococcus_amylolentus_CBS6273	MEKH01000001.1	0.9365	45.6	-7.81346		Cryptococcus_sp._DSM108351	chr_1	0.9365	63.1	3.85894		Kwoniella_heveanensis_CBS569	chr_1	0.9365	49.8	-2.11549		Kwoniella_mangrovensis_CBS8507	ctg_1	0.9365	44.1	-0.817821
Cryptococcus_amylolentus_CBS6273	MEKH01000001.1	0.9375	48.3	-5.11346		Cryptococcus_sp._DSM108351	chr_1	0.9375	64.9	5.65894		Kwoniella_heveanensis_CBS569	chr_1	0.9375	50.7	-1.21549		Kwoniella_mangrovensis_CBS8507	ctg_1	0.9375	45.2	0.282179
Cryptococcus_amylolentus_CBS6273	MEKH01000001.1	0.9385	46.3	-7.11346		Cryptococcus_sp._DSM108351	chr_1	0.9385	58.5	-0.74106		Kwoniella_heveanensis_CBS569	chr_1	0.9385	49	-2.91549		Kwoniella_mangrovensis_CBS8507	ctg_1	0.9385	45.3	0.382179
Cryptococcus_amylolentus_CBS6273	MEKH01000001.1	0.9395	46.1	-7.31346		Cryptococcus_sp._DSM108351	chr_1	0.9395	62.3	3.05894		Kwoniella_heveanensis_CBS569	chr_1	0.9395	54.8	2.88451		Kwoniella_mangrovensis_CBS8507	ctg_1	0.9395	42.7	-2.21782
Cryptococcus_amylolentus_CBS6273	MEKH01000001.1	0.9405	44.7	-8.71346		Cryptococcus_sp._DSM108351	chr_1	0.9405	55.6	-3.64106		Kwoniella_heveanensis_CBS569	chr_1	0.9405	53.3	1.38451		Kwoniella_mangrovensis_CBS8507	ctg_1	0.9405	39.3	-5.61782
Cryptococcus_amylolentus_CBS6273	MEKH01000001.1	0.9415	51.4	-2.01346		Cryptococcus_sp._DSM108351	chr_1	0.9415	58.8	-0.44106		Kwoniella_heveanensis_CBS569	chr_1	0.9415	49.4	-2.51549		Kwoniella_mangrovensis_CBS8507	ctg_1	0.9415	39.3	-5.61782
Cryptococcus_amylolentus_CBS6273	MEKH01000001.1	0.9425	51.5	-1.91346		Cryptococcus_sp._DSM108351	chr_1	0.9425	58.8	-0.44106		Kwoniella_heveanensis_CBS569	chr_1	0.9425	50.1	-1.81549		Kwoniella_mangrovensis_CBS8507	ctg_1	0.9425	41	-3.91782
Cryptococcus_amylolentus_CBS6273	MEKH01000001.1	0.9435	47.7	-5.71346		Cryptococcus_sp._DSM108351	chr_1	0.9435	60.8	1.55894		Kwoniella_heveanensis_CBS569	chr_1	0.9435	52.8	0.884511		Kwoniella_mangrovensis_CBS8507	ctg_1	0.9435	44.3	-0.617821
Cryptococcus_amylolentus_CBS6273	MEKH01000001.1	0.9445	45.2	-8.21346		Cryptococcus_sp._DSM108351	chr_1	0.9445	60.7	1.45894		Kwoniella_heveanensis_CBS569	chr_1	0.9445	52.6	0.684511		Kwoniella_mangrovensis_CBS8507	ctg_1	0.9445	39.8	-5.11782
Cryptococcus_amylolentus_CBS6273	MEKH01000001.1	0.9455	49.5	-3.91346		Cryptococcus_sp._DSM108351	chr_1	0.9455	58	-1.24106		Kwoniella_heveanensis_CBS569	chr_1	0.9455	51.5	-0.415489		Kwoniella_mangrovensis_CBS8507	ctg_1	0.9455	47.4	2.48218
Cryptococcus_amylolentus_CBS6273	MEKH01000001.1	0.9465	53.5	0.0865409		Cryptococcus_sp._DSM108351	chr_1	0.9465	60.7	1.45894		Kwoniella_heveanensis_CBS569	chr_1	0.9465	50.1	-1.81549		Kwoniella_mangrovensis_CBS8507	ctg_1	0.9465	47.3	2.38218
Cryptococcus_amylolentus_CBS6273	MEKH01000001.1	0.9475	54.6	1.18654		Cryptococcus_sp._DSM108351	chr_1	0.9475	59.5	0.25894		Kwoniella_heveanensis_CBS569	chr_1	0.9475	53.2	1.28451		Kwoniella_mangrovensis_CBS8507	ctg_1	0.9475	44	-0.917821
Cryptococcus_amylolentus_CBS6273	MEKH01000001.1	0.9485	54.3	0.886541		Cryptococcus_sp._DSM108351	chr_1	0.9485	59.5	0.25894		Kwoniella_heveanensis_CBS569	chr_1	0.9485	53.5	1.58451		Kwoniella_mangrovensis_CBS8507	ctg_1	0.9485	46.3	1.38218
Cryptococcus_amylolentus_CBS6273	MEKH01000001.1	0.9495	51.1	-2.31346		Cryptococcus_sp._DSM108351	chr_1	0.9495	61	1.75894		Kwoniella_heveanensis_CBS569	chr_1	0.9495	50.3	-1.61549		Kwoniella_mangrovensis_CBS8507	ctg_1	0.9495	43.5	-1.41782
Cryptococcus_amylolentus_CBS6273	MEKH01000001.1	0.9505	52	-1.41346		Cryptococcus_sp._DSM108351	chr_1	0.9505	58.2	-1.04106		Kwoniella_heveanensis_CBS569	chr_1	0.9505	50.2	-1.71549		Kwoniella_mangrovensis_CBS8507	ctg_1	0.9505	44	-0.917821
Cryptococcus_amylolentus_CBS6273	MEKH01000001.1	0.9515	51.4	-2.01346		Cryptococcus_sp._DSM108351	chr_1	0.9515	56.7	-2.54106		Kwoniella_heveanensis_CBS569	chr_1	0.9515	49.6	-2.31549		Kwoniella_mangrovensis_CBS8507	ctg_1	0.9515	44.8	-0.117821
Cryptococcus_amylolentus_CBS6273	MEKH01000001.1	0.9525	51.1	-2.31346		Cryptococcus_sp._DSM108351	chr_1	0.9525	54.9	-4.34106		Kwoniella_heveanensis_CBS569	chr_1	0.9525	50.8	-1.11549		Kwoniella_mangrovensis_CBS8507	ctg_1	0.9525	42.7	-2.21782
Cryptococcus_amylolentus_CBS6273	MEKH01000001.1	0.9535	43.3	-10.1135		Cryptococcus_sp._DSM108351	chr_1	0.9535	56.7	-2.54106		Kwoniella_heveanensis_CBS569	chr_1	0.9535	53	1.08451		Kwoniella_mangrovensis_CBS8507	ctg_1	0.9535	44.4	-0.517821
Cryptococcus_amylolentus_CBS6273	MEKH01000001.1	0.9545	46.7	-6.71346		Cryptococcus_sp._DSM108351	chr_1	0.9545	59.3	0.0589398		Kwoniella_heveanensis_CBS569	chr_1	0.9545	52.9	0.984511		Kwoniella_mangrovensis_CBS8507	ctg_1	0.9545	43.2	-1.71782
Cryptococcus_amylolentus_CBS6273	MEKH01000001.1	0.9555	43.9	-9.51346		Cryptococcus_sp._DSM108351	chr_1	0.9555	55.9	-3.34106		Kwoniella_heveanensis_CBS569	chr_1	0.9555	56	4.08451		Kwoniella_mangrovensis_CBS8507	ctg_1	0.9555	40.9	-4.01782
Cryptococcus_amylolentus_CBS6273	MEKH01000001.1	0.9565	46.9	-6.51346		Cryptococcus_sp._DSM108351	chr_1	0.9565	62.3	3.05894		Kwoniella_heveanensis_CBS569	chr_1	0.9565	55.3	3.38451		Kwoniella_mangrovensis_CBS8507	ctg_1	0.9565	44.5	-0.417821
Cryptococcus_amylolentus_CBS6273	MEKH01000001.1	0.9575	45.8	-7.61346		Cryptococcus_sp._DSM108351	chr_1	0.9575	56.4	-2.84106		Kwoniella_heveanensis_CBS569	chr_1	0.9575	60.8	8.88451		Kwoniella_mangrovensis_CBS8507	ctg_1	0.9575	44.9	-0.0178207
Cryptococcus_amylolentus_CBS6273	MEKH01000001.1	0.9585	39.7	-13.7135		Cryptococcus_sp._DSM108351	chr_1	0.9585	66.2	6.95894		Kwoniella_heveanensis_CBS569	chr_1	0.9585	55.6	3.68451		Kwoniella_mangrovensis_CBS8507	ctg_1	0.9585	45.3	0.382179
Cryptococcus_amylolentus_CBS6273	MEKH01000001.1	0.9595	46	-7.41346		Cryptococcus_sp._DSM108351	chr_1	0.9595	62.3	3.05894		Kwoniella_heveanensis_CBS569	chr_1	0.9595	49.3	-2.61549		Kwoniella_mangrovensis_CBS8507	ctg_1	0.9595	46	1.08218
Cryptococcus_amylolentus_CBS6273	MEKH01000001.1	0.9605	52.4	-1.01346		Cryptococcus_sp._DSM108351	chr_1	0.9605	55.3	-3.94106		Kwoniella_heveanensis_CBS569	chr_1	0.9605	52.3	0.384511		Kwoniella_mangrovensis_CBS8507	ctg_1	0.9605	44.4	-0.517821
Cryptococcus_amylolentus_CBS6273	MEKH01000001.1	0.9615	48.4	-5.01346		Cryptococcus_sp._DSM108351	chr_1	0.9615	60.3	1.05894		Kwoniella_heveanensis_CBS569	chr_1	0.9615	51.9	-0.0154888		Kwoniella_mangrovensis_CBS8507	ctg_1	0.9615	45	0.0821793
Cryptococcus_amylolentus_CBS6273	MEKH01000001.1	0.9625	48.5	-4.91346		Cryptococcus_sp._DSM108351	chr_1	0.9625	65.1	5.85894		Kwoniella_heveanensis_CBS569	chr_1	0.9625	50.7	-1.21549		Kwoniella_mangrovensis_CBS8507	ctg_1	0.9625	44.7	-0.217821
Cryptococcus_amylolentus_CBS6273	MEKH01000001.1	0.9635	44	-9.41346		Cryptococcus_sp._DSM108351	chr_1	0.9635	64	4.75894		Kwoniella_heveanensis_CBS569	chr_1	0.9635	51.7	-0.215489		Kwoniella_mangrovensis_CBS8507	ctg_1	0.9635	47.5	2.58218
Cryptococcus_amylolentus_CBS6273	MEKH01000001.1	0.9645	51	-2.41346		Cryptococcus_sp._DSM108351	chr_1	0.9645	56.2	-3.04106		Kwoniella_heveanensis_CBS569	chr_1	0.9645	50.3	-1.61549		Kwoniella_mangrovensis_CBS8507	ctg_1	0.9645	51.6	6.68218
Cryptococcus_amylolentus_CBS6273	MEKH01000001.1	0.9655	57.2	3.78654		Cryptococcus_sp._DSM108351	chr_1	0.9655	61.2	1.95894		Kwoniella_heveanensis_CBS569	chr_1	0.9655	59.2	7.28451		Kwoniella_mangrovensis_CBS8507	ctg_1	0.9655	43.4	-1.51782
Cryptococcus_amylolentus_CBS6273	MEKH01000001.1	0.9665	51.2	-2.21346		Cryptococcus_sp._DSM108351	chr_1	0.9665	69.3	10.0589		Kwoniella_heveanensis_CBS569	chr_1	0.9665	51.2	-0.715489		Kwoniella_mangrovensis_CBS8507	ctg_1	0.9665	47.5	2.58218
Cryptococcus_amylolentus_CBS6273	MEKH01000001.1	0.9675	56.9	3.48654		Cryptococcus_sp._DSM108351	chr_1	0.9675	72.4	13.1589		Kwoniella_heveanensis_CBS569	chr_1	0.9675	51.2	-0.715489		Kwoniella_mangrovensis_CBS8507	ctg_1	0.9675	46.9	1.98218
Cryptococcus_amylolentus_CBS6273	MEKH01000001.1	0.9685	50.8	-2.61346		Cryptococcus_sp._DSM108351	chr_1	0.9685	72.5	13.2589		Kwoniella_heveanensis_CBS569	chr_1	0.9685	51	-0.915489		Kwoniella_mangrovensis_CBS8507	ctg_1	0.9685	47.3	2.38218
Cryptococcus_amylolentus_CBS6273	MEKH01000001.1	0.9695	49	-4.41346		Cryptococcus_sp._DSM108351	chr_1	0.9695	69.5	10.2589		Kwoniella_heveanensis_CBS569	chr_1	0.9695	51.8	-0.115489		Kwoniella_mangrovensis_CBS8507	ctg_1	0.9695	48.2	3.28218
Cryptococcus_amylolentus_CBS6273	MEKH01000001.1	0.9705	48.6	-4.81346		Cryptococcus_sp._DSM108351	chr_1	0.9705	59.7	0.45894		Kwoniella_heveanensis_CBS569	chr_1	0.9705	50.4	-1.51549		Kwoniella_mangrovensis_CBS8507	ctg_1	0.9705	51.9	6.98218
Cryptococcus_amylolentus_CBS6273	MEKH01000001.1	0.9715	56	2.58654		Cryptococcus_sp._DSM108351	chr_1	0.9715	64.1	4.85894		Kwoniella_heveanensis_CBS569	chr_1	0.9715	50.5	-1.41549		Kwoniella_mangrovensis_CBS8507	ctg_1	0.9715	45.9	0.982179
Cryptococcus_amylolentus_CBS6273	MEKH01000001.1	0.9725	50	-3.41346		Cryptococcus_sp._DSM108351	chr_1	0.9725	64.9	5.65894		Kwoniella_heveanensis_CBS569	chr_1	0.9725	52.4	0.484511		Kwoniella_mangrovensis_CBS8507	ctg_1	0.9725	47.3	2.38218
Cryptococcus_amylolentus_CBS6273	MEKH01000001.1	0.9735	49.2	-4.21346		Cryptococcus_sp._DSM108351	chr_1	0.9735	68.5	9.25894		Kwoniella_heveanensis_CBS569	chr_1	0.9735	57.4	5.48451		Kwoniella_mangrovensis_CBS8507	ctg_1	0.9735	43.5	-1.41782
Cryptococcus_amylolentus_CBS6273	MEKH01000001.1	0.9745	49.5	-3.91346		Cryptococcus_sp._DSM108351	chr_1	0.9745	59.9	0.65894		Kwoniella_heveanensis_CBS569	chr_1	0.9745	54.1	2.18451		Kwoniella_mangrovensis_CBS8507	ctg_1	0.9745	46.7	1.78218
Cryptococcus_amylolentus_CBS6273	MEKH01000001.1	0.9755	50.5	-2.91346		Cryptococcus_sp._DSM108351	chr_1	0.9755	60.9	1.65894		Kwoniella_heveanensis_CBS569	chr_1	0.9755	51.5	-0.415489		Kwoniella_mangrovensis_CBS8507	ctg_1	0.9755	45.2	0.282179
Cryptococcus_amylolentus_CBS6273	MEKH01000001.1	0.9765	55.8	2.38654		Cryptococcus_sp._DSM108351	chr_1	0.9765	59	-0.24106		Kwoniella_heveanensis_CBS569	chr_1	0.9765	53.4	1.48451		Kwoniella_mangrovensis_CBS8507	ctg_1	0.9765	47.9	2.98218
Cryptococcus_amylolentus_CBS6273	MEKH01000001.1	0.9775	54.5	1.08654		Cryptococcus_sp._DSM108351	chr_1	0.9775	63.5	4.25894		Kwoniella_heveanensis_CBS569	chr_1	0.9775	52.2	0.284511		Kwoniella_mangrovensis_CBS8507	ctg_1	0.9775	48.9	3.98218
Cryptococcus_amylolentus_CBS6273	MEKH01000001.1	0.9785	52.4	-1.01346		Cryptococcus_sp._DSM108351	chr_1	0.9785	64.3	5.05894		Kwoniella_heveanensis_CBS569	chr_1	0.9785	51.8	-0.115489		Kwoniella_mangrovensis_CBS8507	ctg_1	0.9785	45.2	0.282179
Cryptococcus_amylolentus_CBS6273	MEKH01000001.1	0.9795	53.7	0.286541		Cryptococcus_sp._DSM108351	chr_1	0.9795	60.2	0.95894		Kwoniella_heveanensis_CBS569	chr_1	0.9795	48.2	-3.71549		Kwoniella_mangrovensis_CBS8507	ctg_1	0.9795	39.8	-5.11782
Cryptococcus_amylolentus_CBS6273	MEKH01000001.1	0.9805	53.4	-0.0134591		Cryptococcus_sp._DSM108351	chr_1	0.9805	55.8	-3.44106		Kwoniella_heveanensis_CBS569	chr_1	0.9805	52.5	0.584511		Kwoniella_mangrovensis_CBS8507	ctg_1	0.9805	45.9	0.982179
Cryptococcus_amylolentus_CBS6273	MEKH01000001.1	0.9815	53.8	0.386541		Cryptococcus_sp._DSM108351	chr_1	0.9815	55.3	-3.94106		Kwoniella_heveanensis_CBS569	chr_1	0.9815	50.7	-1.21549		Kwoniella_mangrovensis_CBS8507	ctg_1	0.9815	43.9	-1.01782
Cryptococcus_amylolentus_CBS6273	MEKH01000001.1	0.9825	56.9	3.48654		Cryptococcus_sp._DSM108351	chr_1	0.9825	57	-2.24106		Kwoniella_heveanensis_CBS569	chr_1	0.9825	55.7	3.78451		Kwoniella_mangrovensis_CBS8507	ctg_1	0.9825	47.9	2.98218
Cryptococcus_amylolentus_CBS6273	MEKH01000001.1	0.9835	55.4	1.98654		Cryptococcus_sp._DSM108351	chr_1	0.9835	57.1	-2.14106		Kwoniella_heveanensis_CBS569	chr_1	0.9835	56	4.08451		Kwoniella_mangrovensis_CBS8507	ctg_1	0.9835	42.6	-2.31782
Cryptococcus_amylolentus_CBS6273	MEKH01000001.1	0.9845	50.6	-2.81346		Cryptococcus_sp._DSM108351	chr_1	0.9845	57.5	-1.74106		Kwoniella_heveanensis_CBS569	chr_1	0.9845	48.8	-3.11549		Kwoniella_mangrovensis_CBS8507	ctg_1	0.9845	41.4	-3.51782
Cryptococcus_amylolentus_CBS6273	MEKH01000001.1	0.9855	51.5	-1.91346		Cryptococcus_sp._DSM108351	chr_1	0.9855	55.4	-3.84106		Kwoniella_heveanensis_CBS569	chr_1	0.9855	54.2	2.28451		Kwoniella_mangrovensis_CBS8507	ctg_1	0.9855	40.9	-4.01782
Cryptococcus_amylolentus_CBS6273	MEKH01000001.1	0.9865	51	-2.41346		Cryptococcus_sp._DSM108351	chr_1	0.9865	63.9	4.65894		Kwoniella_heveanensis_CBS569	chr_1	0.9865	53.1	1.18451		Kwoniella_mangrovensis_CBS8507	ctg_1	0.9865	44.8	-0.117821
Cryptococcus_amylolentus_CBS6273	MEKH01000001.1	0.9875	50.1	-3.31346		Cryptococcus_sp._DSM108351	chr_1	0.9875	60.3	1.05894		Kwoniella_heveanensis_CBS569	chr_1	0.9875	50.6	-1.31549		Kwoniella_mangrovensis_CBS8507	ctg_1	0.9875	47.3	2.38218
Cryptococcus_amylolentus_CBS6273	MEKH01000001.1	0.9885	50.5	-2.91346		Cryptococcus_sp._DSM108351	chr_1	0.9885	62.1	2.85894		Kwoniella_heveanensis_CBS569	chr_1	0.9885	57	5.08451		Kwoniella_mangrovensis_CBS8507	ctg_1	0.9885	45.4	0.482179
Cryptococcus_amylolentus_CBS6273	MEKH01000001.1	0.9895	56.2	2.78654		Cryptococcus_sp._DSM108351	chr_1	0.9895	57.6	-1.64106		Kwoniella_heveanensis_CBS569	chr_1	0.9895	51.1	-0.815489		Kwoniella_mangrovensis_CBS8507	ctg_1	0.9895	48.7	3.78218
Cryptococcus_amylolentus_CBS6273	MEKH01000001.1	0.9905	53.5	0.0865409		Cryptococcus_sp._DSM108351	chr_1	0.9905	59.6	0.35894		Kwoniella_heveanensis_CBS569	chr_1	0.9905	51.4	-0.515489		Kwoniella_mangrovensis_CBS8507	ctg_1	0.9905	48.6	3.68218
Cryptococcus_amylolentus_CBS6273	MEKH01000001.1	0.9915	50.9	-2.51346		Cryptococcus_sp._DSM108351	chr_1	0.9915	62	2.75894		Kwoniella_heveanensis_CBS569	chr_1	0.9915	52	0.0845112		Kwoniella_mangrovensis_CBS8507	ctg_1	0.9915	44.3	-0.617821
Cryptococcus_amylolentus_CBS6273	MEKH01000001.1	0.9925	51.9	-1.51346		Cryptococcus_sp._DSM108351	chr_1	0.9925	57.5	-1.74106		Kwoniella_heveanensis_CBS569	chr_1	0.9925	51.8	-0.115489		Kwoniella_mangrovensis_CBS8507	ctg_1	0.9925	44.6	-0.317821
Cryptococcus_amylolentus_CBS6273	MEKH01000001.1	0.9935	52.2	-1.21346		Cryptococcus_sp._DSM108351	chr_1	0.9935	65.8	6.55894		Kwoniella_heveanensis_CBS569	chr_1	0.9935	45.3	-6.61549		Kwoniella_mangrovensis_CBS8507	ctg_1	0.9935	44.8	-0.117821
Cryptococcus_amylolentus_CBS6273	MEKH01000001.1	0.9945	50.8	-2.61346		Cryptococcus_sp._DSM108351	chr_1	0.9945	73.9	14.6589		Kwoniella_heveanensis_CBS569	chr_1	0.9945	51.1	-0.815489		Kwoniella_mangrovensis_CBS8507	ctg_1	0.9945	43.6	-1.31782
Cryptococcus_amylolentus_CBS6273	MEKH01000001.1	0.9955	50.6	-2.81346		Cryptococcus_sp._DSM108351	chr_1	0.9955	63.3	4.05894		Kwoniella_heveanensis_CBS569	chr_1	0.9955	52.1	0.184511		Kwoniella_mangrovensis_CBS8507	ctg_1	0.9955	45.5	0.582179
Cryptococcus_amylolentus_CBS6273	MEKH01000001.1	0.9965	51.3	-2.11346		Cryptococcus_sp._DSM108351	chr_1	0.9965	63.4	4.15894		Kwoniella_heveanensis_CBS569	chr_1	0.9965	52.1	0.184511		Kwoniella_mangrovensis_CBS8507	ctg_1	0.9965	45.6	0.682179
Cryptococcus_amylolentus_CBS6273	MEKH01000001.1	0.9975	52.1	-1.31346		Cryptococcus_sp._DSM108351	chr_1	0.9975	72.5	13.2589		Kwoniella_heveanensis_CBS569	chr_1	0.9975	48.6	-3.31549		Kwoniella_mangrovensis_CBS8507	ctg_1	0.9975	48	3.08218
Cryptococcus_amylolentus_CBS6273	MEKH01000001.1	0.9985	52.3	-1.11346		Cryptococcus_sp._DSM108351	chr_1	0.9985	67.3	8.05894		Kwoniella_heveanensis_CBS569	chr_1	0.9985	49.6	-2.31549		Kwoniella_mangrovensis_CBS8507	ctg_1	0.9985	41.9	-3.01782
Cryptococcus_amylolentus_CBS6273	MEKH01000001.1	0.9995	53.5	0.0865409		Cryptococcus_sp._DSM108351	chr_1	0.9995	68.4	9.15894		Kwoniella_heveanensis_CBS569	chr_1	0.9995	48.5	-3.41549		Kwoniella_mangrovensis_CBS8507	ctg_1	0.9995	47.5	2.58218
Cryptococcus_amylolentus_CBS6273	MEKH01000001.1	1.0005	57.4	3.98654		Cryptococcus_sp._DSM108351	chr_1	1.0005	71.3	12.0589		Kwoniella_heveanensis_CBS569	chr_1	1.0005	56.8	4.88451		Kwoniella_mangrovensis_CBS8507	ctg_1	1.0005	45.7	0.782179
Cryptococcus_amylolentus_CBS6273	MEKH01000001.1	1.0015	59	5.58654		Cryptococcus_sp._DSM108351	chr_1	1.0015	76.9	17.6589		Kwoniella_heveanensis_CBS569	chr_1	1.0015	45.6	-6.31549		Kwoniella_mangrovensis_CBS8507	ctg_1	1.0015	41.5	-3.41782
Cryptococcus_amylolentus_CBS6273	MEKH01000001.1	1.0025	50.5	-2.91346		Cryptococcus_sp._DSM108351	chr_1	1.0025	55.7	-3.54106		Kwoniella_heveanensis_CBS569	chr_1	1.0025	54.6	2.68451		Kwoniella_mangrovensis_CBS8507	ctg_1	1.0025	43.4	-1.51782
Cryptococcus_amylolentus_CBS6273	MEKH01000001.1	1.0035	52.2	-1.21346		Cryptococcus_sp._DSM108351	chr_1	1.0035	62	2.75894		Kwoniella_heveanensis_CBS569	chr_1	1.0035	53.9	1.98451		Kwoniella_mangrovensis_CBS8507	ctg_1	1.0035	49	4.08218
Cryptococcus_amylolentus_CBS6273	MEKH01000001.1	1.0045	46.4	-7.01346		Cryptococcus_sp._DSM108351	chr_1	1.0045	59.9	0.65894		Kwoniella_heveanensis_CBS569	chr_1	1.0045	46.2	-5.71549		Kwoniella_mangrovensis_CBS8507	ctg_1	1.0045	42.3	-2.61782
Cryptococcus_amylolentus_CBS6273	MEKH01000001.1	1.0055	53.5	0.0865409		Cryptococcus_sp._DSM108351	chr_1	1.0055	62	2.75894		Kwoniella_heveanensis_CBS569	chr_1	1.0055	51.9	-0.0154888		Kwoniella_mangrovensis_CBS8507	ctg_1	1.0055	43.5	-1.41782
Cryptococcus_amylolentus_CBS6273	MEKH01000001.1	1.0065	54.9	1.48654		Cryptococcus_sp._DSM108351	chr_1	1.0065	56.6	-2.64106		Kwoniella_heveanensis_CBS569	chr_1	1.0065	52.9	0.984511		Kwoniella_mangrovensis_CBS8507	ctg_1	1.0065	46.5	1.58218
Cryptococcus_amylolentus_CBS6273	MEKH01000001.1	1.0075	54.1	0.686541		Cryptococcus_sp._DSM108351	chr_1	1.0075	61.7	2.45894		Kwoniella_heveanensis_CBS569	chr_1	1.0075	51.1	-0.815489		Kwoniella_mangrovensis_CBS8507	ctg_1	1.0075	47	2.08218
Cryptococcus_amylolentus_CBS6273	MEKH01000001.1	1.0085	55.9	2.48654		Cryptococcus_sp._DSM108351	chr_1	1.0085	63.4	4.15894		Kwoniella_heveanensis_CBS569	chr_1	1.0085	56.5	4.58451		Kwoniella_mangrovensis_CBS8507	ctg_1	1.0085	43.8	-1.11782
Cryptococcus_amylolentus_CBS6273	MEKH01000001.1	1.0095	53.1	-0.313459		Cryptococcus_sp._DSM108351	chr_1	1.0095	65.6	6.35894		Kwoniella_heveanensis_CBS569	chr_1	1.0095	48.2	-3.71549		Kwoniella_mangrovensis_CBS8507	ctg_1	1.0095	41.2	-3.71782
Cryptococcus_amylolentus_CBS6273	MEKH01000001.1	1.0105	51.1	-2.31346		Cryptococcus_sp._DSM108351	chr_1	1.0105	63	3.75894		Kwoniella_heveanensis_CBS569	chr_1	1.0105	57.4	5.48451		Kwoniella_mangrovensis_CBS8507	ctg_1	1.0105	42.2	-2.71782
Cryptococcus_amylolentus_CBS6273	MEKH01000001.1	1.0115	50.3	-3.11346		Cryptococcus_sp._DSM108351	chr_1	1.0115	61.6	2.35894		Kwoniella_heveanensis_CBS569	chr_1	1.0115	56.1	4.18451		Kwoniella_mangrovensis_CBS8507	ctg_1	1.0115	43.6	-1.31782
Cryptococcus_amylolentus_CBS6273	MEKH01000001.1	1.0125	50.1	-3.31346		Cryptococcus_sp._DSM108351	chr_1	1.0125	61.6	2.35894		Kwoniella_heveanensis_CBS569	chr_1	1.0125	49.2	-2.71549		Kwoniella_mangrovensis_CBS8507	ctg_1	1.0125	43	-1.91782
Cryptococcus_amylolentus_CBS6273	MEKH01000001.1	1.0135	51.5	-1.91346		Cryptococcus_sp._DSM108351	chr_1	1.0135	59.7	0.45894		Kwoniella_heveanensis_CBS569	chr_1	1.0135	52.9	0.984511		Kwoniella_mangrovensis_CBS8507	ctg_1	1.0135	43.7	-1.21782
Cryptococcus_amylolentus_CBS6273	MEKH01000001.1	1.0145	53.3	-0.113459		Cryptococcus_sp._DSM108351	chr_1	1.0145	57.6	-1.64106		Kwoniella_heveanensis_CBS569	chr_1	1.0145	50.3	-1.61549		Kwoniella_mangrovensis_CBS8507	ctg_1	1.0145	45	0.0821793
Cryptococcus_amylolentus_CBS6273	MEKH01000001.1	1.0155	53.4	-0.0134591		Cryptococcus_sp._DSM108351	chr_1	1.0155	56.8	-2.44106		Kwoniella_heveanensis_CBS569	chr_1	1.0155	50.1	-1.81549		Kwoniella_mangrovensis_CBS8507	ctg_1	1.0155	44.4	-0.517821
Cryptococcus_amylolentus_CBS6273	MEKH01000001.1	1.0165	53.4	-0.0134591		Cryptococcus_sp._DSM108351	chr_1	1.0165	62.8	3.55894		Kwoniella_heveanensis_CBS569	chr_1	1.0165	50.8	-1.11549		Kwoniella_mangrovensis_CBS8507	ctg_1	1.0165	42.8	-2.11782
Cryptococcus_amylolentus_CBS6273	MEKH01000001.1	1.0175	56.7	3.28654		Cryptococcus_sp._DSM108351	chr_1	1.0175	63.3	4.05894		Kwoniella_heveanensis_CBS569	chr_1	1.0175	51.8	-0.115489		Kwoniella_mangrovensis_CBS8507	ctg_1	1.0175	44.3	-0.617821
Cryptococcus_amylolentus_CBS6273	MEKH01000001.1	1.0185	58.4	4.98654		Cryptococcus_sp._DSM108351	chr_1	1.0185	65.1	5.85894		Kwoniella_heveanensis_CBS569	chr_1	1.0185	47.2	-4.71549		Kwoniella_mangrovensis_CBS8507	ctg_1	1.0185	45.5	0.582179
Cryptococcus_amylolentus_CBS6273	MEKH01000001.1	1.0195	55.4	1.98654		Cryptococcus_sp._DSM108351	chr_1	1.0195	58.4	-0.84106		Kwoniella_heveanensis_CBS569	chr_1	1.0195	53.3	1.38451		Kwoniella_mangrovensis_CBS8507	ctg_1	1.0195	46	1.08218
Cryptococcus_amylolentus_CBS6273	MEKH01000001.1	1.0205	56.9	3.48654		Cryptococcus_sp._DSM108351	chr_1	1.0205	58.1	-1.14106		Kwoniella_heveanensis_CBS569	chr_1	1.0205	49.9	-2.01549		Kwoniella_mangrovensis_CBS8507	ctg_1	1.0205	46.6	1.68218
Cryptococcus_amylolentus_CBS6273	MEKH01000001.1	1.0215	58	4.58654		Cryptococcus_sp._DSM108351	chr_1	1.0215	55.9	-3.34106		Kwoniella_heveanensis_CBS569	chr_1	1.0215	52	0.0845112		Kwoniella_mangrovensis_CBS8507	ctg_1	1.0215	45.8	0.882179
Cryptococcus_amylolentus_CBS6273	MEKH01000001.1	1.0225	54.7	1.28654		Cryptococcus_sp._DSM108351	chr_1	1.0225	58.5	-0.74106		Kwoniella_heveanensis_CBS569	chr_1	1.0225	52.5	0.584511		Kwoniella_mangrovensis_CBS8507	ctg_1	1.0225	43.5	-1.41782
Cryptococcus_amylolentus_CBS6273	MEKH01000001.1	1.0235	55.3	1.88654		Cryptococcus_sp._DSM108351	chr_1	1.0235	54.4	-4.84106		Kwoniella_heveanensis_CBS569	chr_1	1.0235	52.8	0.884511		Kwoniella_mangrovensis_CBS8507	ctg_1	1.0235	50.4	5.48218
Cryptococcus_amylolentus_CBS6273	MEKH01000001.1	1.0245	58.2	4.78654		Cryptococcus_sp._DSM108351	chr_1	1.0245	59.7	0.45894		Kwoniella_heveanensis_CBS569	chr_1	1.0245	50.5	-1.41549		Kwoniella_mangrovensis_CBS8507	ctg_1	1.0245	41.6	-3.31782
Cryptococcus_amylolentus_CBS6273	MEKH01000001.1	1.0255	49.4	-4.01346		Cryptococcus_sp._DSM108351	chr_1	1.0255	57.3	-1.94106		Kwoniella_heveanensis_CBS569	chr_1	1.0255	54.8	2.88451		Kwoniella_mangrovensis_CBS8507	ctg_1	1.0255	47	2.08218
Cryptococcus_amylolentus_CBS6273	MEKH01000001.1	1.0265	56.4	2.98654		Cryptococcus_sp._DSM108351	chr_1	1.0265	62.6	3.35894		Kwoniella_heveanensis_CBS569	chr_1	1.0265	54.8	2.88451		Kwoniella_mangrovensis_CBS8507	ctg_1	1.0265	38.3	-6.61782
Cryptococcus_amylolentus_CBS6273	MEKH01000001.1	1.0275	55.9	2.48654		Cryptococcus_sp._DSM108351	chr_1	1.0275	60.4	1.15894		Kwoniella_heveanensis_CBS569	chr_1	1.0275	55.6	3.68451		Kwoniella_mangrovensis_CBS8507	ctg_1	1.0275	45.2	0.282179
Cryptococcus_amylolentus_CBS6273	MEKH01000001.1	1.0285	55.3409	1.92745		Cryptococcus_sp._DSM108351	chr_1	1.0285	59.9	0.65894		Kwoniella_heveanensis_CBS569	chr_1	1.0285	49.2	-2.71549		Kwoniella_mangrovensis_CBS8507	ctg_1	1.0285	46	1.08218
Cryptococcus_amylolentus_CBS6273	MEKH01000001.1	1.0295	52.2	-1.21346		Cryptococcus_sp._DSM108351	chr_1	1.0295	55.4	-3.84106		Kwoniella_heveanensis_CBS569	chr_1	1.0295	52.5	0.584511		Kwoniella_mangrovensis_CBS8507	ctg_1	1.0295	44.2	-0.717821
Cryptococcus_amylolentus_CBS6273	MEKH01000001.1	1.0305	54.9	1.48654		Cryptococcus_sp._DSM108351	chr_1	1.0305	54.1	-5.14106		Kwoniella_heveanensis_CBS569	chr_1	1.0305	49.2	-2.71549		Kwoniella_mangrovensis_CBS8507	ctg_1	1.0305	43	-1.91782
Cryptococcus_amylolentus_CBS6273	MEKH01000001.1	1.0315	54.1	0.686541		Cryptococcus_sp._DSM108351	chr_1	1.0315	55.7	-3.54106		Kwoniella_heveanensis_CBS569	chr_1	1.0315	49.2	-2.71549		Kwoniella_mangrovensis_CBS8507	ctg_1	1.0315	43.3	-1.61782
Cryptococcus_amylolentus_CBS6273	MEKH01000001.1	1.0325	50.3	-3.11346		Cryptococcus_sp._DSM108351	chr_1	1.0325	57.5	-1.74106		Kwoniella_heveanensis_CBS569	chr_1	1.0325	56.8	4.88451		Kwoniella_mangrovensis_CBS8507	ctg_1	1.0325	44.4	-0.517821
Cryptococcus_amylolentus_CBS6273	MEKH01000001.1	1.0335	51.8	-1.61346		Cryptococcus_sp._DSM108351	chr_1	1.0335	60.9	1.65894		Kwoniella_heveanensis_CBS569	chr_1	1.0335	53	1.08451		Kwoniella_mangrovensis_CBS8507	ctg_1	1.0335	45.7	0.782179
Cryptococcus_amylolentus_CBS6273	MEKH01000001.1	1.0345	53	-0.413459		Cryptococcus_sp._DSM108351	chr_1	1.0345	64.3	5.05894		Kwoniella_heveanensis_CBS569	chr_1	1.0345	58.4	6.48451		Kwoniella_mangrovensis_CBS8507	ctg_1	1.0345	39.7	-5.21782
Cryptococcus_amylolentus_CBS6273	MEKH01000001.1	1.0355	51.9	-1.51346		Cryptococcus_sp._DSM108351	chr_1	1.0355	54.3	-4.94106		Kwoniella_heveanensis_CBS569	chr_1	1.0355	52.4	0.484511		Kwoniella_mangrovensis_CBS8507	ctg_1	1.0355	42	-2.91782
Cryptococcus_amylolentus_CBS6273	MEKH01000001.1	1.0365	53	-0.413459		Cryptococcus_sp._DSM108351	chr_1	1.0365	60.8	1.55894		Kwoniella_heveanensis_CBS569	chr_1	1.0365	51.1	-0.815489		Kwoniella_mangrovensis_CBS8507	ctg_1	1.0365	44.3	-0.617821
Cryptococcus_amylolentus_CBS6273	MEKH01000001.1	1.0375	58.7	5.28654		Cryptococcus_sp._DSM108351	chr_1	1.0375	55.3	-3.94106		Kwoniella_heveanensis_CBS569	chr_1	1.0375	53.5	1.58451		Kwoniella_mangrovensis_CBS8507	ctg_1	1.0375	44.9	-0.0178207
Cryptococcus_amylolentus_CBS6273	MEKH01000001.1	1.0385	53.6	0.186541		Cryptococcus_sp._DSM108351	chr_1	1.0385	59.5	0.25894		Kwoniella_heveanensis_CBS569	chr_1	1.0385	51.2	-0.715489		Kwoniella_mangrovensis_CBS8507	ctg_1	1.0385	41.6	-3.31782
Cryptococcus_amylolentus_CBS6273	MEKH01000001.1	1.0395	53.9	0.486541		Cryptococcus_sp._DSM108351	chr_1	1.0395	61.4	2.15894		Kwoniella_heveanensis_CBS569	chr_1	1.0395	48.6	-3.31549		Kwoniella_mangrovensis_CBS8507	ctg_1	1.0395	39.9	-5.01782
Cryptococcus_amylolentus_CBS6273	MEKH01000001.1	1.0405	54	0.586541		Cryptococcus_sp._DSM108351	chr_1	1.0405	58.1	-1.14106		Kwoniella_heveanensis_CBS569	chr_1	1.0405	54.5	2.58451		Kwoniella_mangrovensis_CBS8507	ctg_1	1.0405	40.1	-4.81782
Cryptococcus_amylolentus_CBS6273	MEKH01000001.1	1.0415	51.4	-2.01346		Cryptococcus_sp._DSM108351	chr_1	1.0415	54.2	-5.04106		Kwoniella_heveanensis_CBS569	chr_1	1.0415	46.3	-5.61549		Kwoniella_mangrovensis_CBS8507	ctg_1	1.0415	44.2	-0.717821
Cryptococcus_amylolentus_CBS6273	MEKH01000001.1	1.0425	54.7	1.28654		Cryptococcus_sp._DSM108351	chr_1	1.0425	55.8	-3.44106		Kwoniella_heveanensis_CBS569	chr_1	1.0425	53.1	1.18451		Kwoniella_mangrovensis_CBS8507	ctg_1	1.0425	43.7	-1.21782
Cryptococcus_amylolentus_CBS6273	MEKH01000001.1	1.0435	49.7	-3.71346		Cryptococcus_sp._DSM108351	chr_1	1.0435	53.4	-5.84106		Kwoniella_heveanensis_CBS569	chr_1	1.0435	51	-0.915489		Kwoniella_mangrovensis_CBS8507	ctg_1	1.0435	42	-2.91782
Cryptococcus_amylolentus_CBS6273	MEKH01000001.1	1.0445	50.1	-3.31346		Cryptococcus_sp._DSM108351	chr_1	1.0445	56.4	-2.84106		Kwoniella_heveanensis_CBS569	chr_1	1.0445	52.2	0.284511		Kwoniella_mangrovensis_CBS8507	ctg_1	1.0445	45.4	0.482179
Cryptococcus_amylolentus_CBS6273	MEKH01000001.1	1.0455	52.2	-1.21346		Cryptococcus_sp._DSM108351	chr_1	1.0455	60.9	1.65894		Kwoniella_heveanensis_CBS569	chr_1	1.0455	49.1	-2.81549		Kwoniella_mangrovensis_CBS8507	ctg_1	1.0455	44.1	-0.817821
Cryptococcus_amylolentus_CBS6273	MEKH01000001.1	1.0465	53.9	0.486541		Cryptococcus_sp._DSM108351	chr_1	1.0465	59.6	0.35894		Kwoniella_heveanensis_CBS569	chr_1	1.0465	50.6	-1.31549		Kwoniella_mangrovensis_CBS8507	ctg_1	1.0465	43.9	-1.01782
Cryptococcus_amylolentus_CBS6273	MEKH01000001.1	1.0475	55.4	1.98654		Cryptococcus_sp._DSM108351	chr_1	1.0475	56.3	-2.94106		Kwoniella_heveanensis_CBS569	chr_1	1.0475	50.7	-1.21549		Kwoniella_mangrovensis_CBS8507	ctg_1	1.0475	42.7	-2.21782
Cryptococcus_amylolentus_CBS6273	MEKH01000001.1	1.0485	57.4	3.98654		Cryptococcus_sp._DSM108351	chr_1	1.0485	54.5	-4.74106		Kwoniella_heveanensis_CBS569	chr_1	1.0485	55	3.08451		Kwoniella_mangrovensis_CBS8507	ctg_1	1.0485	44.6	-0.317821
Cryptococcus_amylolentus_CBS6273	MEKH01000001.1	1.0495	54.8	1.38654		Cryptococcus_sp._DSM108351	chr_1	1.0495	52	-7.24106		Kwoniella_heveanensis_CBS569	chr_1	1.0495	51.7	-0.215489		Kwoniella_mangrovensis_CBS8507	ctg_1	1.0495	44.7	-0.217821
Cryptococcus_amylolentus_CBS6273	MEKH01000001.1	1.0505	50.7	-2.71346		Cryptococcus_sp._DSM108351	chr_1	1.0505	53	-6.24106		Kwoniella_heveanensis_CBS569	chr_1	1.0505	50.7	-1.21549		Kwoniella_mangrovensis_CBS8507	ctg_1	1.0505	47.5	2.58218
Cryptococcus_amylolentus_CBS6273	MEKH01000001.1	1.0515	50.9	-2.51346		Cryptococcus_sp._DSM108351	chr_1	1.0515	58.1	-1.14106		Kwoniella_heveanensis_CBS569	chr_1	1.0515	50	-1.91549		Kwoniella_mangrovensis_CBS8507	ctg_1	1.0515	41.7	-3.21782
Cryptococcus_amylolentus_CBS6273	MEKH01000001.1	1.0525	50.5	-2.91346		Cryptococcus_sp._DSM108351	chr_1	1.0525	57.4	-1.84106		Kwoniella_heveanensis_CBS569	chr_1	1.0525	54.4	2.48451		Kwoniella_mangrovensis_CBS8507	ctg_1	1.0525	47	2.08218
Cryptococcus_amylolentus_CBS6273	MEKH01000001.1	1.0535	54.9	1.48654		Cryptococcus_sp._DSM108351	chr_1	1.0535	59.2	-0.0410602		Kwoniella_heveanensis_CBS569	chr_1	1.0535	52.1	0.184511		Kwoniella_mangrovensis_CBS8507	ctg_1	1.0535	39.7	-5.21782
Cryptococcus_amylolentus_CBS6273	MEKH01000001.1	1.0545	50.8	-2.61346		Cryptococcus_sp._DSM108351	chr_1	1.0545	56.3	-2.94106		Kwoniella_heveanensis_CBS569	chr_1	1.0545	49.9	-2.01549		Kwoniella_mangrovensis_CBS8507	ctg_1	1.0545	43.8	-1.11782
Cryptococcus_amylolentus_CBS6273	MEKH01000001.1	1.0555	55.4	1.98654		Cryptococcus_sp._DSM108351	chr_1	1.0555	56	-3.24106		Kwoniella_heveanensis_CBS569	chr_1	1.0555	50.8	-1.11549		Kwoniella_mangrovensis_CBS8507	ctg_1	1.0555	42.4	-2.51782
Cryptococcus_amylolentus_CBS6273	MEKH01000001.1	1.0565	50.9	-2.51346		Cryptococcus_sp._DSM108351	chr_1	1.0565	58.9	-0.34106		Kwoniella_heveanensis_CBS569	chr_1	1.0565	52.3	0.384511		Kwoniella_mangrovensis_CBS8507	ctg_1	1.0565	42.4	-2.51782
Cryptococcus_amylolentus_CBS6273	MEKH01000001.1	1.0575	57.2	3.78654		Cryptococcus_sp._DSM108351	chr_1	1.0575	55.2	-4.04106		Kwoniella_heveanensis_CBS569	chr_1	1.0575	50.6	-1.31549		Kwoniella_mangrovensis_CBS8507	ctg_1	1.0575	45.1	0.182179
Cryptococcus_amylolentus_CBS6273	MEKH01000001.1	1.0585	54.1	0.686541		Cryptococcus_sp._DSM108351	chr_1	1.0585	54.2	-5.04106		Kwoniella_heveanensis_CBS569	chr_1	1.0585	53.3	1.38451		Kwoniella_mangrovensis_CBS8507	ctg_1	1.0585	48.6	3.68218
Cryptococcus_amylolentus_CBS6273	MEKH01000001.1	1.0595	54.7	1.28654		Cryptococcus_sp._DSM108351	chr_1	1.0595	66.5	7.25894		Kwoniella_heveanensis_CBS569	chr_1	1.0595	52.7	0.784511		Kwoniella_mangrovensis_CBS8507	ctg_1	1.0595	41.2	-3.71782
Cryptococcus_amylolentus_CBS6273	MEKH01000001.1	1.0605	58.2	4.78654		Cryptococcus_sp._DSM108351	chr_1	1.0605	61.3	2.05894		Kwoniella_heveanensis_CBS569	chr_1	1.0605	51.2	-0.715489		Kwoniella_mangrovensis_CBS8507	ctg_1	1.0605	45.2	0.282179
Cryptococcus_amylolentus_CBS6273	MEKH01000001.1	1.0615	54.9	1.48654		Cryptococcus_sp._DSM108351	chr_1	1.0615	59.6	0.35894		Kwoniella_heveanensis_CBS569	chr_1	1.0615	51.3	-0.615489		Kwoniella_mangrovensis_CBS8507	ctg_1	1.0615	42.8	-2.11782
Cryptococcus_amylolentus_CBS6273	MEKH01000001.1	1.0625	51.5	-1.91346		Cryptococcus_sp._DSM108351	chr_1	1.0625	58.3	-0.94106		Kwoniella_heveanensis_CBS569	chr_1	1.0625	52.8	0.884511		Kwoniella_mangrovensis_CBS8507	ctg_1	1.0625	46.2	1.28218
Cryptococcus_amylolentus_CBS6273	MEKH01000001.1	1.0635	52.7	-0.713459		Cryptococcus_sp._DSM108351	chr_1	1.0635	53.4	-5.84106		Kwoniella_heveanensis_CBS569	chr_1	1.0635	52.7	0.784511		Kwoniella_mangrovensis_CBS8507	ctg_1	1.0635	42.8	-2.11782
Cryptococcus_amylolentus_CBS6273	MEKH01000001.1	1.0645	55.4	1.98654		Cryptococcus_sp._DSM108351	chr_1	1.0645	55.9	-3.34106		Kwoniella_heveanensis_CBS569	chr_1	1.0645	49.5	-2.41549		Kwoniella_mangrovensis_CBS8507	ctg_1	1.0645	46.5	1.58218
Cryptococcus_amylolentus_CBS6273	MEKH01000001.1	1.0655	53.5	0.0865409		Cryptococcus_sp._DSM108351	chr_1	1.0655	61.8	2.55894		Kwoniella_heveanensis_CBS569	chr_1	1.0655	53.6	1.68451		Kwoniella_mangrovensis_CBS8507	ctg_1	1.0655	42.5	-2.41782
Cryptococcus_amylolentus_CBS6273	MEKH01000001.1	1.0665	55.2	1.78654		Cryptococcus_sp._DSM108351	chr_1	1.0665	59.3	0.0589398		Kwoniella_heveanensis_CBS569	chr_1	1.0665	46.9	-5.01549		Kwoniella_mangrovensis_CBS8507	ctg_1	1.0665	42.8	-2.11782
Cryptococcus_amylolentus_CBS6273	MEKH01000001.1	1.0675	59.9	6.48654		Cryptococcus_sp._DSM108351	chr_1	1.0675	53.8	-5.44106		Kwoniella_heveanensis_CBS569	chr_1	1.0675	48.6	-3.31549		Kwoniella_mangrovensis_CBS8507	ctg_1	1.0675	38.6	-6.31782
Cryptococcus_amylolentus_CBS6273	MEKH01000001.1	1.0685	62.6	9.18654		Cryptococcus_sp._DSM108351	chr_1	1.0685	52.6	-6.64106		Kwoniella_heveanensis_CBS569	chr_1	1.0685	51.4	-0.515489		Kwoniella_mangrovensis_CBS8507	ctg_1	1.0685	42.8	-2.11782
Cryptococcus_amylolentus_CBS6273	MEKH01000001.1	1.0695	56.6	3.18654		Cryptococcus_sp._DSM108351	chr_1	1.0695	55.7	-3.54106		Kwoniella_heveanensis_CBS569	chr_1	1.0695	50.3	-1.61549		Kwoniella_mangrovensis_CBS8507	ctg_1	1.0695	45.5	0.582179
Cryptococcus_amylolentus_CBS6273	MEKH01000001.1	1.0705	57.7	4.28654		Cryptococcus_sp._DSM108351	chr_1	1.0705	55.4	-3.84106		Kwoniella_heveanensis_CBS569	chr_1	1.0705	47.4	-4.51549		Kwoniella_mangrovensis_CBS8507	ctg_1	1.0705	44.8	-0.117821
Cryptococcus_amylolentus_CBS6273	MEKH01000001.1	1.0715	61.3	7.88654		Cryptococcus_sp._DSM108351	chr_1	1.0715	51.1	-8.14106		Kwoniella_heveanensis_CBS569	chr_1	1.0715	52.8	0.884511		Kwoniella_mangrovensis_CBS8507	ctg_1	1.0715	44.4	-0.517821
Cryptococcus_amylolentus_CBS6273	MEKH01000001.1	1.0725	60.9	7.48654		Cryptococcus_sp._DSM108351	chr_1	1.0725	51.4	-7.84106		Kwoniella_heveanensis_CBS569	chr_1	1.0725	51	-0.915489		Kwoniella_mangrovensis_CBS8507	ctg_1	1.0725	47.4	2.48218
Cryptococcus_amylolentus_CBS6273	MEKH01000001.1	1.0735	51.1	-2.31346		Cryptococcus_sp._DSM108351	chr_1	1.0735	51.7	-7.54106		Kwoniella_heveanensis_CBS569	chr_1	1.0735	52	0.0845112		Kwoniella_mangrovensis_CBS8507	ctg_1	1.0735	42.4	-2.51782
Cryptococcus_amylolentus_CBS6273	MEKH01000001.1	1.0745	59.2	5.78654		Cryptococcus_sp._DSM108351	chr_1	1.0745	51.6	-7.64106		Kwoniella_heveanensis_CBS569	chr_1	1.0745	53.6	1.68451		Kwoniella_mangrovensis_CBS8507	ctg_1	1.0745	45.2	0.282179
Cryptococcus_amylolentus_CBS6273	MEKH01000001.1	1.0755	52.9	-0.513459		Cryptococcus_sp._DSM108351	chr_1	1.0755	55.1	-4.14106		Kwoniella_heveanensis_CBS569	chr_1	1.0755	54.4	2.48451		Kwoniella_mangrovensis_CBS8507	ctg_1	1.0755	44	-0.917821
Cryptococcus_amylolentus_CBS6273	MEKH01000001.1	1.0765	56.8	3.38654		Cryptococcus_sp._DSM108351	chr_1	1.0765	61.2	1.95894		Kwoniella_heveanensis_CBS569	chr_1	1.0765	49.3	-2.61549		Kwoniella_mangrovensis_CBS8507	ctg_1	1.0765	45.3	0.382179
Cryptococcus_amylolentus_CBS6273	MEKH01000001.1	1.0775	52.9	-0.513459		Cryptococcus_sp._DSM108351	chr_1	1.0775	55.9	-3.34106		Kwoniella_heveanensis_CBS569	chr_1	1.0775	54.5	2.58451		Kwoniella_mangrovensis_CBS8507	ctg_1	1.0775	43.3	-1.61782
Cryptococcus_amylolentus_CBS6273	MEKH01000001.1	1.0785	52.4	-1.01346		Cryptococcus_sp._DSM108351	chr_1	1.0785	61.2	1.95894		Kwoniella_heveanensis_CBS569	chr_1	1.0785	57.2	5.28451		Kwoniella_mangrovensis_CBS8507	ctg_1	1.0785	44.3	-0.617821
Cryptococcus_amylolentus_CBS6273	MEKH01000001.1	1.0795	52.6	-0.813459		Cryptococcus_sp._DSM108351	chr_1	1.0795	59	-0.24106		Kwoniella_heveanensis_CBS569	chr_1	1.0795	54.9	2.98451		Kwoniella_mangrovensis_CBS8507	ctg_1	1.0795	46.3	1.38218
Cryptococcus_amylolentus_CBS6273	MEKH01000001.1	1.0805	52.2	-1.21346		Cryptococcus_sp._DSM108351	chr_1	1.0805	57.4	-1.84106		Kwoniella_heveanensis_CBS569	chr_1	1.0805	48.6	-3.31549		Kwoniella_mangrovensis_CBS8507	ctg_1	1.0805	48.5	3.58218
Cryptococcus_amylolentus_CBS6273	MEKH01000001.1	1.0815	54.3	0.886541		Cryptococcus_sp._DSM108351	chr_1	1.0815	65.5	6.25894		Kwoniella_heveanensis_CBS569	chr_1	1.0815	52.6	0.684511		Kwoniella_mangrovensis_CBS8507	ctg_1	1.0815	45.7	0.782179
Cryptococcus_amylolentus_CBS6273	MEKH01000001.1	1.0825	49.5	-3.91346		Cryptococcus_sp._DSM108351	chr_1	1.0825	54.7	-4.54106		Kwoniella_heveanensis_CBS569	chr_1	1.0825	52.5	0.584511		Kwoniella_mangrovensis_CBS8507	ctg_1	1.0825	44.7	-0.217821
Cryptococcus_amylolentus_CBS6273	MEKH01000001.1	1.0835	53.6	0.186541		Cryptococcus_sp._DSM108351	chr_1	1.0835	57.7	-1.54106		Kwoniella_heveanensis_CBS569	chr_1	1.0835	51.2	-0.715489		Kwoniella_mangrovensis_CBS8507	ctg_1	1.0835	43.8	-1.11782
Cryptococcus_amylolentus_CBS6273	MEKH01000001.1	1.0845	49.3	-4.11346		Cryptococcus_sp._DSM108351	chr_1	1.0845	56.4	-2.84106		Kwoniella_heveanensis_CBS569	chr_1	1.0845	52	0.0845112		Kwoniella_mangrovensis_CBS8507	ctg_1	1.0845	41.6	-3.31782
Cryptococcus_amylolentus_CBS6273	MEKH01000001.1	1.0855	51.9	-1.51346		Cryptococcus_sp._DSM108351	chr_1	1.0855	58.9	-0.34106		Kwoniella_heveanensis_CBS569	chr_1	1.0855	52.6	0.684511		Kwoniella_mangrovensis_CBS8507	ctg_1	1.0855	38.7	-6.21782
Cryptococcus_amylolentus_CBS6273	MEKH01000001.1	1.0865	49.7	-3.71346		Cryptococcus_sp._DSM108351	chr_1	1.0865	59	-0.24106		Kwoniella_heveanensis_CBS569	chr_1	1.0865	52.2	0.284511		Kwoniella_mangrovensis_CBS8507	ctg_1	1.0865	44.9	-0.0178207
Cryptococcus_amylolentus_CBS6273	MEKH01000001.1	1.0875	50.7	-2.71346		Cryptococcus_sp._DSM108351	chr_1	1.0875	56.7	-2.54106		Kwoniella_heveanensis_CBS569	chr_1	1.0875	51.8	-0.115489		Kwoniella_mangrovensis_CBS8507	ctg_1	1.0875	43.7	-1.21782
Cryptococcus_amylolentus_CBS6273	MEKH01000001.1	1.0885	52.3	-1.11346		Cryptococcus_sp._DSM108351	chr_1	1.0885	57.4	-1.84106		Kwoniella_heveanensis_CBS569	chr_1	1.0885	51.3	-0.615489		Kwoniella_mangrovensis_CBS8507	ctg_1	1.0885	44.8	-0.117821
Cryptococcus_amylolentus_CBS6273	MEKH01000001.1	1.0895	50.7	-2.71346		Cryptococcus_sp._DSM108351	chr_1	1.0895	56.2	-3.04106		Kwoniella_heveanensis_CBS569	chr_1	1.0895	52.2	0.284511		Kwoniella_mangrovensis_CBS8507	ctg_1	1.0895	41	-3.91782
Cryptococcus_amylolentus_CBS6273	MEKH01000001.1	1.0905	56.1	2.68654		Cryptococcus_sp._DSM108351	chr_1	1.0905	58.2	-1.04106		Kwoniella_heveanensis_CBS569	chr_1	1.0905	50.8	-1.11549		Kwoniella_mangrovensis_CBS8507	ctg_1	1.0905	40.4	-4.51782
Cryptococcus_amylolentus_CBS6273	MEKH01000001.1	1.0915	55.1	1.68654		Cryptococcus_sp._DSM108351	chr_1	1.0915	57.1	-2.14106		Kwoniella_heveanensis_CBS569	chr_1	1.0915	48.2	-3.71549		Kwoniella_mangrovensis_CBS8507	ctg_1	1.0915	42.9	-2.01782
Cryptococcus_amylolentus_CBS6273	MEKH01000001.1	1.0925	55.3	1.88654		Cryptococcus_sp._DSM108351	chr_1	1.0925	55.3	-3.94106		Kwoniella_heveanensis_CBS569	chr_1	1.0925	57.6	5.68451		Kwoniella_mangrovensis_CBS8507	ctg_1	1.0925	45	0.0821793
Cryptococcus_amylolentus_CBS6273	MEKH01000001.1	1.0935	52.2	-1.21346		Cryptococcus_sp._DSM108351	chr_1	1.0935	53	-6.24106		Kwoniella_heveanensis_CBS569	chr_1	1.0935	50.8	-1.11549		Kwoniella_mangrovensis_CBS8507	ctg_1	1.0935	42.7	-2.21782
Cryptococcus_amylolentus_CBS6273	MEKH01000001.1	1.0945	53.1	-0.313459		Cryptococcus_sp._DSM108351	chr_1	1.0945	56.4	-2.84106		Kwoniella_heveanensis_CBS569	chr_1	1.0945	51	-0.915489		Kwoniella_mangrovensis_CBS8507	ctg_1	1.0945	44.8	-0.117821
Cryptococcus_amylolentus_CBS6273	MEKH01000001.1	1.0955	55.3	1.88654		Cryptococcus_sp._DSM108351	chr_1	1.0955	54.7	-4.54106		Kwoniella_heveanensis_CBS569	chr_1	1.0955	49.6	-2.31549		Kwoniella_mangrovensis_CBS8507	ctg_1	1.0955	40.1	-4.81782
Cryptococcus_amylolentus_CBS6273	MEKH01000001.1	1.0965	54.5	1.08654		Cryptococcus_sp._DSM108351	chr_1	1.0965	53	-6.24106		Kwoniella_heveanensis_CBS569	chr_1	1.0965	49.7	-2.21549		Kwoniella_mangrovensis_CBS8507	ctg_1	1.0965	44.5	-0.417821
Cryptococcus_amylolentus_CBS6273	MEKH01000001.1	1.0975	55.3	1.88654		Cryptococcus_sp._DSM108351	chr_1	1.0975	53.6	-5.64106		Kwoniella_heveanensis_CBS569	chr_1	1.0975	57.2	5.28451		Kwoniella_mangrovensis_CBS8507	ctg_1	1.0975	46.5	1.58218
Cryptococcus_amylolentus_CBS6273	MEKH01000001.1	1.0985	52.4	-1.01346		Cryptococcus_sp._DSM108351	chr_1	1.0985	53.8	-5.44106		Kwoniella_heveanensis_CBS569	chr_1	1.0985	48.5	-3.41549		Kwoniella_mangrovensis_CBS8507	ctg_1	1.0985	48.6	3.68218
Cryptococcus_amylolentus_CBS6273	MEKH01000001.1	1.0995	52.6	-0.813459		Cryptococcus_sp._DSM108351	chr_1	1.0995	54.7	-4.54106		Kwoniella_heveanensis_CBS569	chr_1	1.0995	51.4	-0.515489		Kwoniella_mangrovensis_CBS8507	ctg_1	1.0995	37.8	-7.11782
Cryptococcus_amylolentus_CBS6273	MEKH01000001.1	1.1005	48.8	-4.61346		Cryptococcus_sp._DSM108351	chr_1	1.1005	59.8	0.55894		Kwoniella_heveanensis_CBS569	chr_1	1.1005	54.5	2.58451		Kwoniella_mangrovensis_CBS8507	ctg_1	1.1005	43.2	-1.71782
Cryptococcus_amylolentus_CBS6273	MEKH01000001.1	1.1015	51.5	-1.91346		Cryptococcus_sp._DSM108351	chr_1	1.1015	59.8	0.55894		Kwoniella_heveanensis_CBS569	chr_1	1.1015	54.2	2.28451		Kwoniella_mangrovensis_CBS8507	ctg_1	1.1015	44.6	-0.317821
Cryptococcus_amylolentus_CBS6273	MEKH01000001.1	1.1025	51.9	-1.51346		Cryptococcus_sp._DSM108351	chr_1	1.1025	59.3	0.0589398		Kwoniella_heveanensis_CBS569	chr_1	1.1025	52.5	0.584511		Kwoniella_mangrovensis_CBS8507	ctg_1	1.1025	46.4	1.48218
Cryptococcus_amylolentus_CBS6273	MEKH01000001.1	1.1035	51.3	-2.11346		Cryptococcus_sp._DSM108351	chr_1	1.1035	62.8	3.55894		Kwoniella_heveanensis_CBS569	chr_1	1.1035	51.8	-0.115489		Kwoniella_mangrovensis_CBS8507	ctg_1	1.1035	45.9	0.982179
Cryptococcus_amylolentus_CBS6273	MEKH01000001.1	1.1045	52.2	-1.21346		Cryptococcus_sp._DSM108351	chr_1	1.1045	54.2	-5.04106		Kwoniella_heveanensis_CBS569	chr_1	1.1045	49.5	-2.41549		Kwoniella_mangrovensis_CBS8507	ctg_1	1.1045	42.1	-2.81782
Cryptococcus_amylolentus_CBS6273	MEKH01000001.1	1.1055	49	-4.41346		Cryptococcus_sp._DSM108351	chr_1	1.1055	55.9	-3.34106		Kwoniella_heveanensis_CBS569	chr_1	1.1055	48.5	-3.41549		Kwoniella_mangrovensis_CBS8507	ctg_1	1.1055	43.2	-1.71782
Cryptococcus_amylolentus_CBS6273	MEKH01000001.1	1.1065	51.2	-2.21346		Cryptococcus_sp._DSM108351	chr_1	1.1065	62.6	3.35894		Kwoniella_heveanensis_CBS569	chr_1	1.1065	49.3	-2.61549		Kwoniella_mangrovensis_CBS8507	ctg_1	1.1065	43	-1.91782
Cryptococcus_amylolentus_CBS6273	MEKH01000001.1	1.1075	48.2	-5.21346		Cryptococcus_sp._DSM108351	chr_1	1.1075	59.8	0.55894		Kwoniella_heveanensis_CBS569	chr_1	1.1075	52.8	0.884511		Kwoniella_mangrovensis_CBS8507	ctg_1	1.1075	42.6	-2.31782
Cryptococcus_amylolentus_CBS6273	MEKH01000001.1	1.1085	51.4	-2.01346		Cryptococcus_sp._DSM108351	chr_1	1.1085	55.8	-3.44106		Kwoniella_heveanensis_CBS569	chr_1	1.1085	49.6	-2.31549		Kwoniella_mangrovensis_CBS8507	ctg_1	1.1085	47.2	2.28218
Cryptococcus_amylolentus_CBS6273	MEKH01000001.1	1.1095	48.6	-4.81346		Cryptococcus_sp._DSM108351	chr_1	1.1095	58.9	-0.34106		Kwoniella_heveanensis_CBS569	chr_1	1.1095	48.4	-3.51549		Kwoniella_mangrovensis_CBS8507	ctg_1	1.1095	42.6	-2.31782
Cryptococcus_amylolentus_CBS6273	MEKH01000001.1	1.1105	47.8	-5.61346		Cryptococcus_sp._DSM108351	chr_1	1.1105	59.5	0.25894		Kwoniella_heveanensis_CBS569	chr_1	1.1105	51.5	-0.415489		Kwoniella_mangrovensis_CBS8507	ctg_1	1.1105	44.2	-0.717821
Cryptococcus_amylolentus_CBS6273	MEKH01000001.1	1.1115	52.8	-0.613459		Cryptococcus_sp._DSM108351	chr_1	1.1115	55.4	-3.84106		Kwoniella_heveanensis_CBS569	chr_1	1.1115	51.7	-0.215489		Kwoniella_mangrovensis_CBS8507	ctg_1	1.1115	46.6	1.68218
Cryptococcus_amylolentus_CBS6273	MEKH01000001.1	1.1125	50	-3.41346		Cryptococcus_sp._DSM108351	chr_1	1.1125	57.4	-1.84106		Kwoniella_heveanensis_CBS569	chr_1	1.1125	48.3	-3.61549		Kwoniella_mangrovensis_CBS8507	ctg_1	1.1125	46.9	1.98218
Cryptococcus_amylolentus_CBS6273	MEKH01000001.1	1.1135	51.6	-1.81346		Cryptococcus_sp._DSM108351	chr_1	1.1135	56.6	-2.64106		Kwoniella_heveanensis_CBS569	chr_1	1.1135	52.3	0.384511		Kwoniella_mangrovensis_CBS8507	ctg_1	1.1135	43.9	-1.01782
Cryptococcus_amylolentus_CBS6273	MEKH01000001.1	1.1145	60.7	7.28654		Cryptococcus_sp._DSM108351	chr_1	1.1145	56.6	-2.64106		Kwoniella_heveanensis_CBS569	chr_1	1.1145	50.8	-1.11549		Kwoniella_mangrovensis_CBS8507	ctg_1	1.1145	41.1	-3.81782
Cryptococcus_amylolentus_CBS6273	MEKH01000001.1	1.1155	58.8	5.38654		Cryptococcus_sp._DSM108351	chr_1	1.1155	57.5	-1.74106		Kwoniella_heveanensis_CBS569	chr_1	1.1155	52.2	0.284511		Kwoniella_mangrovensis_CBS8507	ctg_1	1.1155	44.8	-0.117821
Cryptococcus_amylolentus_CBS6273	MEKH01000001.1	1.1165	53.6	0.186541		Cryptococcus_sp._DSM108351	chr_1	1.1165	60.4	1.15894		Kwoniella_heveanensis_CBS569	chr_1	1.1165	52.1	0.184511		Kwoniella_mangrovensis_CBS8507	ctg_1	1.1165	45.3	0.382179
Cryptococcus_amylolentus_CBS6273	MEKH01000001.1	1.1175	52.1	-1.31346		Cryptococcus_sp._DSM108351	chr_1	1.1175	56.3	-2.94106		Kwoniella_heveanensis_CBS569	chr_1	1.1175	46.3	-5.61549		Kwoniella_mangrovensis_CBS8507	ctg_1	1.1175	44.8	-0.117821
Cryptococcus_amylolentus_CBS6273	MEKH01000001.1	1.1185	60.1	6.68654		Cryptococcus_sp._DSM108351	chr_1	1.1185	57	-2.24106		Kwoniella_heveanensis_CBS569	chr_1	1.1185	53.9	1.98451		Kwoniella_mangrovensis_CBS8507	ctg_1	1.1185	44.6	-0.317821
Cryptococcus_amylolentus_CBS6273	MEKH01000001.1	1.1195	56.6	3.18654		Cryptococcus_sp._DSM108351	chr_1	1.1195	59.1	-0.14106		Kwoniella_heveanensis_CBS569	chr_1	1.1195	53.4	1.48451		Kwoniella_mangrovensis_CBS8507	ctg_1	1.1195	47.4	2.48218
Cryptococcus_amylolentus_CBS6273	MEKH01000001.1	1.1205	50.5	-2.91346		Cryptococcus_sp._DSM108351	chr_1	1.1205	56.6	-2.64106		Kwoniella_heveanensis_CBS569	chr_1	1.1205	53.5	1.58451		Kwoniella_mangrovensis_CBS8507	ctg_1	1.1205	43.1	-1.81782
Cryptococcus_amylolentus_CBS6273	MEKH01000001.1	1.1215	51.4	-2.01346		Cryptococcus_sp._DSM108351	chr_1	1.1215	56.7	-2.54106		Kwoniella_heveanensis_CBS569	chr_1	1.1215	50.1	-1.81549		Kwoniella_mangrovensis_CBS8507	ctg_1	1.1215	43.9	-1.01782
Cryptococcus_amylolentus_CBS6273	MEKH01000001.1	1.1225	53.5	0.0865409		Cryptococcus_sp._DSM108351	chr_1	1.1225	51.8	-7.44106		Kwoniella_heveanensis_CBS569	chr_1	1.1225	52.5	0.584511		Kwoniella_mangrovensis_CBS8507	ctg_1	1.1225	44.7	-0.217821
Cryptococcus_amylolentus_CBS6273	MEKH01000001.1	1.1235	52.6	-0.813459		Cryptococcus_sp._DSM108351	chr_1	1.1235	55.9	-3.34106		Kwoniella_heveanensis_CBS569	chr_1	1.1235	48.6	-3.31549		Kwoniella_mangrovensis_CBS8507	ctg_1	1.1235	43.4	-1.51782
Cryptococcus_amylolentus_CBS6273	MEKH01000001.1	1.1245	52.6	-0.813459		Cryptococcus_sp._DSM108351	chr_1	1.1245	56.5	-2.74106		Kwoniella_heveanensis_CBS569	chr_1	1.1245	46.8	-5.11549		Kwoniella_mangrovensis_CBS8507	ctg_1	1.1245	45.8	0.882179
Cryptococcus_amylolentus_CBS6273	MEKH01000001.1	1.1255	56.9	3.48654		Cryptococcus_sp._DSM108351	chr_1	1.1255	48.3	-10.9411		Kwoniella_heveanensis_CBS569	chr_1	1.1255	49.4	-2.51549		Kwoniella_mangrovensis_CBS8507	ctg_1	1.1255	45	0.0821793
Cryptococcus_amylolentus_CBS6273	MEKH01000001.1	1.1265	56.4	2.98654		Cryptococcus_sp._DSM108351	chr_1	1.1265	54.3	-4.94106		Kwoniella_heveanensis_CBS569	chr_1	1.1265	49.9	-2.01549		Kwoniella_mangrovensis_CBS8507	ctg_1	1.1265	44.2	-0.717821
Cryptococcus_amylolentus_CBS6273	MEKH01000001.1	1.1275	53.2	-0.213459		Cryptococcus_sp._DSM108351	chr_1	1.1275	56.9	-2.34106		Kwoniella_heveanensis_CBS569	chr_1	1.1275	50.5	-1.41549		Kwoniella_mangrovensis_CBS8507	ctg_1	1.1275	42.6	-2.31782
Cryptococcus_amylolentus_CBS6273	MEKH01000001.1	1.1285	52.7	-0.713459		Cryptococcus_sp._DSM108351	chr_1	1.1285	56.7	-2.54106		Kwoniella_heveanensis_CBS569	chr_1	1.1285	53.1	1.18451		Kwoniella_mangrovensis_CBS8507	ctg_1	1.1285	47.5	2.58218
Cryptococcus_amylolentus_CBS6273	MEKH01000001.1	1.1295	51.1	-2.31346		Cryptococcus_sp._DSM108351	chr_1	1.1295	51.5	-7.74106		Kwoniella_heveanensis_CBS569	chr_1	1.1295	51.7	-0.215489		Kwoniella_mangrovensis_CBS8507	ctg_1	1.1295	44.9	-0.0178207
Cryptococcus_amylolentus_CBS6273	MEKH01000001.1	1.1305	54.7	1.28654		Cryptococcus_sp._DSM108351	chr_1	1.1305	59.7	0.45894		Kwoniella_heveanensis_CBS569	chr_1	1.1305	51.3	-0.615489		Kwoniella_mangrovensis_CBS8507	ctg_1	1.1305	46.9	1.98218
Cryptococcus_amylolentus_CBS6273	MEKH01000001.1	1.1315	51.3	-2.11346		Cryptococcus_sp._DSM108351	chr_1	1.1315	63.2	3.95894		Kwoniella_heveanensis_CBS569	chr_1	1.1315	54.5	2.58451		Kwoniella_mangrovensis_CBS8507	ctg_1	1.1315	43.2	-1.71782
Cryptococcus_amylolentus_CBS6273	MEKH01000001.1	1.1325	52.4	-1.01346		Cryptococcus_sp._DSM108351	chr_1	1.1325	55	-4.24106		Kwoniella_heveanensis_CBS569	chr_1	1.1325	50.9	-1.01549		Kwoniella_mangrovensis_CBS8507	ctg_1	1.1325	45	0.0821793
Cryptococcus_amylolentus_CBS6273	MEKH01000001.1	1.1335	50.6	-2.81346		Cryptococcus_sp._DSM108351	chr_1	1.1335	57.8	-1.44106		Kwoniella_heveanensis_CBS569	chr_1	1.1335	50.9	-1.01549		Kwoniella_mangrovensis_CBS8507	ctg_1	1.1335	47.9	2.98218
Cryptococcus_amylolentus_CBS6273	MEKH01000001.1	1.1345	59.4	5.98654		Cryptococcus_sp._DSM108351	chr_1	1.1345	59.5	0.25894		Kwoniella_heveanensis_CBS569	chr_1	1.1345	51.3	-0.615489		Kwoniella_mangrovensis_CBS8507	ctg_1	1.1345	47.3	2.38218
Cryptococcus_amylolentus_CBS6273	MEKH01000001.1	1.1355	51.5	-1.91346		Cryptococcus_sp._DSM108351	chr_1	1.1355	59.4	0.15894		Kwoniella_heveanensis_CBS569	chr_1	1.1355	48.8	-3.11549		Kwoniella_mangrovensis_CBS8507	ctg_1	1.1355	45.9	0.982179
Cryptococcus_amylolentus_CBS6273	MEKH01000001.1	1.1365	49.5	-3.91346		Cryptococcus_sp._DSM108351	chr_1	1.1365	55	-4.24106		Kwoniella_heveanensis_CBS569	chr_1	1.1365	51.6	-0.315489		Kwoniella_mangrovensis_CBS8507	ctg_1	1.1365	45.6	0.682179
Cryptococcus_amylolentus_CBS6273	MEKH01000001.1	1.1375	57.4	3.98654		Cryptococcus_sp._DSM108351	chr_1	1.1375	57.5	-1.74106		Kwoniella_heveanensis_CBS569	chr_1	1.1375	49	-2.91549		Kwoniella_mangrovensis_CBS8507	ctg_1	1.1375	44.9	-0.0178207
Cryptococcus_amylolentus_CBS6273	MEKH01000001.1	1.1385	50.6	-2.81346		Cryptococcus_sp._DSM108351	chr_1	1.1385	64	4.75894		Kwoniella_heveanensis_CBS569	chr_1	1.1385	52.1	0.184511		Kwoniella_mangrovensis_CBS8507	ctg_1	1.1385	41.6	-3.31782
Cryptococcus_amylolentus_CBS6273	MEKH01000001.1	1.1395	51.1	-2.31346		Cryptococcus_sp._DSM108351	chr_1	1.1395	68.2	8.95894		Kwoniella_heveanensis_CBS569	chr_1	1.1395	51	-0.915489		Kwoniella_mangrovensis_CBS8507	ctg_1	1.1395	40.9	-4.01782
Cryptococcus_amylolentus_CBS6273	MEKH01000001.1	1.1405	55.5	2.08654		Cryptococcus_sp._DSM108351	chr_1	1.1405	61	1.75894		Kwoniella_heveanensis_CBS569	chr_1	1.1405	48.6	-3.31549		Kwoniella_mangrovensis_CBS8507	ctg_1	1.1405	41.9	-3.01782
Cryptococcus_amylolentus_CBS6273	MEKH01000001.1	1.1415	60.4	6.98654		Cryptococcus_sp._DSM108351	chr_1	1.1415	55.5	-3.74106		Kwoniella_heveanensis_CBS569	chr_1	1.1415	54.5	2.58451		Kwoniella_mangrovensis_CBS8507	ctg_1	1.1415	42.2	-2.71782
Cryptococcus_amylolentus_CBS6273	MEKH01000001.1	1.1425	50.9	-2.51346		Cryptococcus_sp._DSM108351	chr_1	1.1425	56.2	-3.04106		Kwoniella_heveanensis_CBS569	chr_1	1.1425	49.8	-2.11549		Kwoniella_mangrovensis_CBS8507	ctg_1	1.1425	44.6	-0.317821
Cryptococcus_amylolentus_CBS6273	MEKH01000001.1	1.1435	51.6	-1.81346		Cryptococcus_sp._DSM108351	chr_1	1.1435	65.9	6.65894		Kwoniella_heveanensis_CBS569	chr_1	1.1435	51.7	-0.215489		Kwoniella_mangrovensis_CBS8507	ctg_1	1.1435	42.2	-2.71782
Cryptococcus_amylolentus_CBS6273	MEKH01000001.1	1.1445	55.8	2.38654		Cryptococcus_sp._DSM108351	chr_1	1.1445	55.9	-3.34106		Kwoniella_heveanensis_CBS569	chr_1	1.1445	50.4	-1.51549		Kwoniella_mangrovensis_CBS8507	ctg_1	1.1445	42	-2.91782
Cryptococcus_amylolentus_CBS6273	MEKH01000001.1	1.1455	56.1	2.68654		Cryptococcus_sp._DSM108351	chr_1	1.1455	61.8	2.55894		Kwoniella_heveanensis_CBS569	chr_1	1.1455	48.1	-3.81549		Kwoniella_mangrovensis_CBS8507	ctg_1	1.1455	43.9	-1.01782
Cryptococcus_amylolentus_CBS6273	MEKH01000001.1	1.1465	53.2	-0.213459		Cryptococcus_sp._DSM108351	chr_1	1.1465	67.9	8.65894		Kwoniella_heveanensis_CBS569	chr_1	1.1465	50.4	-1.51549		Kwoniella_mangrovensis_CBS8507	ctg_1	1.1465	42.3	-2.61782
Cryptococcus_amylolentus_CBS6273	MEKH01000001.1	1.1475	53.7	0.286541		Cryptococcus_sp._DSM108351	chr_1	1.1475	60.2	0.95894		Kwoniella_heveanensis_CBS569	chr_1	1.1475	53.8	1.88451		Kwoniella_mangrovensis_CBS8507	ctg_1	1.1475	41.2	-3.71782
Cryptococcus_amylolentus_CBS6273	MEKH01000001.1	1.1485	53.2	-0.213459		Cryptococcus_sp._DSM108351	chr_1	1.1485	58.3	-0.94106		Kwoniella_heveanensis_CBS569	chr_1	1.1485	50.4	-1.51549		Kwoniella_mangrovensis_CBS8507	ctg_1	1.1485	46.2	1.28218
Cryptococcus_amylolentus_CBS6273	MEKH01000001.1	1.1495	52.4	-1.01346		Cryptococcus_sp._DSM108351	chr_1	1.1495	53.2	-6.04106		Kwoniella_heveanensis_CBS569	chr_1	1.1495	49.4	-2.51549		Kwoniella_mangrovensis_CBS8507	ctg_1	1.1495	47.1	2.18218
Cryptococcus_amylolentus_CBS6273	MEKH01000001.1	1.1505	55.8	2.38654		Cryptococcus_sp._DSM108351	chr_1	1.1505	60.9	1.65894		Kwoniella_heveanensis_CBS569	chr_1	1.1505	50	-1.91549		Kwoniella_mangrovensis_CBS8507	ctg_1	1.1505	43.4	-1.51782
Cryptococcus_amylolentus_CBS6273	MEKH01000001.1	1.1515	52.2	-1.21346		Cryptococcus_sp._DSM108351	chr_1	1.1515	57.4	-1.84106		Kwoniella_heveanensis_CBS569	chr_1	1.1515	51.8	-0.115489		Kwoniella_mangrovensis_CBS8507	ctg_1	1.1515	46.4	1.48218
Cryptococcus_amylolentus_CBS6273	MEKH01000001.1	1.1525	53.9	0.486541		Cryptococcus_sp._DSM108351	chr_1	1.1525	57.2	-2.04106		Kwoniella_heveanensis_CBS569	chr_1	1.1525	59.5	7.58451		Kwoniella_mangrovensis_CBS8507	ctg_1	1.1525	46.2	1.28218
Cryptococcus_amylolentus_CBS6273	MEKH01000001.1	1.1535	50.3	-3.11346		Cryptococcus_sp._DSM108351	chr_1	1.1535	56.6	-2.64106		Kwoniella_heveanensis_CBS569	chr_1	1.1535	55	3.08451		Kwoniella_mangrovensis_CBS8507	ctg_1	1.1535	44.2	-0.717821
Cryptococcus_amylolentus_CBS6273	MEKH01000001.1	1.1545	52.5	-0.913459		Cryptococcus_sp._DSM108351	chr_1	1.1545	53.9	-5.34106		Kwoniella_heveanensis_CBS569	chr_1	1.1545	52.3	0.384511		Kwoniella_mangrovensis_CBS8507	ctg_1	1.1545	45	0.0821793
Cryptococcus_amylolentus_CBS6273	MEKH01000001.1	1.1555	47	-6.41346		Cryptococcus_sp._DSM108351	chr_1	1.1555	60.7	1.45894		Kwoniella_heveanensis_CBS569	chr_1	1.1555	53.6	1.68451		Kwoniella_mangrovensis_CBS8507	ctg_1	1.1555	46.2	1.28218
Cryptococcus_amylolentus_CBS6273	MEKH01000001.1	1.1565	52.2	-1.21346		Cryptococcus_sp._DSM108351	chr_1	1.1565	58.3	-0.94106		Kwoniella_heveanensis_CBS569	chr_1	1.1565	50.9	-1.01549		Kwoniella_mangrovensis_CBS8507	ctg_1	1.1565	47.6	2.68218
Cryptococcus_amylolentus_CBS6273	MEKH01000001.1	1.1575	57.8	4.38654		Cryptococcus_sp._DSM108351	chr_1	1.1575	54.7	-4.54106		Kwoniella_heveanensis_CBS569	chr_1	1.1575	51.9	-0.0154888		Kwoniella_mangrovensis_CBS8507	ctg_1	1.1575	47.1	2.18218
Cryptococcus_amylolentus_CBS6273	MEKH01000001.1	1.1585	47.8	-5.61346		Cryptococcus_sp._DSM108351	chr_1	1.1585	62.3	3.05894		Kwoniella_heveanensis_CBS569	chr_1	1.1585	53.5	1.58451		Kwoniella_mangrovensis_CBS8507	ctg_1	1.1585	46.6	1.68218
Cryptococcus_amylolentus_CBS6273	MEKH01000001.1	1.1595	54	0.586541		Cryptococcus_sp._DSM108351	chr_1	1.1595	55	-4.24106		Kwoniella_heveanensis_CBS569	chr_1	1.1595	52.7	0.784511		Kwoniella_mangrovensis_CBS8507	ctg_1	1.1595	46.6	1.68218
Cryptococcus_amylolentus_CBS6273	MEKH01000001.1	1.1605	48.9	-4.51346		Cryptococcus_sp._DSM108351	chr_1	1.1605	58.2	-1.04106		Kwoniella_heveanensis_CBS569	chr_1	1.1605	46.6	-5.31549		Kwoniella_mangrovensis_CBS8507	ctg_1	1.1605	44.7	-0.217821
Cryptococcus_amylolentus_CBS6273	MEKH01000001.1	1.1615	51.7	-1.71346		Cryptococcus_sp._DSM108351	chr_1	1.1615	55	-4.24106		Kwoniella_heveanensis_CBS569	chr_1	1.1615	50.2	-1.71549		Kwoniella_mangrovensis_CBS8507	ctg_1	1.1615	46.3	1.38218
Cryptococcus_amylolentus_CBS6273	MEKH01000001.1	1.1625	53.8	0.386541		Cryptococcus_sp._DSM108351	chr_1	1.1625	58.3	-0.94106		Kwoniella_heveanensis_CBS569	chr_1	1.1625	50.1	-1.81549		Kwoniella_mangrovensis_CBS8507	ctg_1	1.1625	43.6	-1.31782
Cryptococcus_amylolentus_CBS6273	MEKH01000001.1	1.1635	56.9	3.48654		Cryptococcus_sp._DSM108351	chr_1	1.1635	61.9	2.65894		Kwoniella_heveanensis_CBS569	chr_1	1.1635	48.7	-3.21549		Kwoniella_mangrovensis_CBS8507	ctg_1	1.1635	44.4	-0.517821
Cryptococcus_amylolentus_CBS6273	MEKH01000001.1	1.1645	54.1	0.686541		Cryptococcus_sp._DSM108351	chr_1	1.1645	61	1.75894		Kwoniella_heveanensis_CBS569	chr_1	1.1645	50	-1.91549		Kwoniella_mangrovensis_CBS8507	ctg_1	1.1645	48.3	3.38218
Cryptococcus_amylolentus_CBS6273	MEKH01000001.1	1.1655	50.3	-3.11346		Cryptococcus_sp._DSM108351	chr_1	1.1655	60.9	1.65894		Kwoniella_heveanensis_CBS569	chr_1	1.1655	53	1.08451		Kwoniella_mangrovensis_CBS8507	ctg_1	1.1655	53.8	8.88218
Cryptococcus_amylolentus_CBS6273	MEKH01000001.1	1.1665	50.8	-2.61346		Cryptococcus_sp._DSM108351	chr_1	1.1665	66.3	7.05894		Kwoniella_heveanensis_CBS569	chr_1	1.1665	52.8	0.884511		Kwoniella_mangrovensis_CBS8507	ctg_1	1.1665	52	7.08218
Cryptococcus_amylolentus_CBS6273	MEKH01000001.1	1.1675	49.3	-4.11346		Cryptococcus_sp._DSM108351	chr_1	1.1675	70.6	11.3589		Kwoniella_heveanensis_CBS569	chr_1	1.1675	55.3	3.38451		Kwoniella_mangrovensis_CBS8507	ctg_1	1.1675	44.2	-0.717821
Cryptococcus_amylolentus_CBS6273	MEKH01000001.1	1.1685	50	-3.41346		Cryptococcus_sp._DSM108351	chr_1	1.1685	61.7	2.45894		Kwoniella_heveanensis_CBS569	chr_1	1.1685	50.5	-1.41549		Kwoniella_mangrovensis_CBS8507	ctg_1	1.1685	38.8	-6.11782
Cryptococcus_amylolentus_CBS6273	MEKH01000001.1	1.1695	55.1	1.68654		Cryptococcus_sp._DSM108351	chr_1	1.1695	62.3	3.05894		Kwoniella_heveanensis_CBS569	chr_1	1.1695	51.2	-0.715489		Kwoniella_mangrovensis_CBS8507	ctg_1	1.1695	40	-4.91782
Cryptococcus_amylolentus_CBS6273	MEKH01000001.1	1.1705	52.9	-0.513459		Cryptococcus_sp._DSM108351	chr_1	1.1705	63	3.75894		Kwoniella_heveanensis_CBS569	chr_1	1.1705	52.1	0.184511		Kwoniella_mangrovensis_CBS8507	ctg_1	1.1705	43.3	-1.61782
Cryptococcus_amylolentus_CBS6273	MEKH01000001.1	1.1715	51.4	-2.01346		Cryptococcus_sp._DSM108351	chr_1	1.1715	60.9	1.65894		Kwoniella_heveanensis_CBS569	chr_1	1.1715	55.8	3.88451		Kwoniella_mangrovensis_CBS8507	ctg_1	1.1715	44.1	-0.817821
Cryptococcus_amylolentus_CBS6273	MEKH01000001.1	1.1725	48.1	-5.31346		Cryptococcus_sp._DSM108351	chr_1	1.1725	62.8	3.55894		Kwoniella_heveanensis_CBS569	chr_1	1.1725	53.4	1.48451		Kwoniella_mangrovensis_CBS8507	ctg_1	1.1725	48.4	3.48218
Cryptococcus_amylolentus_CBS6273	MEKH01000001.1	1.1735	50.4	-3.01346		Cryptococcus_sp._DSM108351	chr_1	1.1735	60.3	1.05894		Kwoniella_heveanensis_CBS569	chr_1	1.1735	50.1	-1.81549		Kwoniella_mangrovensis_CBS8507	ctg_1	1.1735	41.8	-3.11782
Cryptococcus_amylolentus_CBS6273	MEKH01000001.1	1.1745	54.7	1.28654		Cryptococcus_sp._DSM108351	chr_1	1.1745	58.7	-0.54106		Kwoniella_heveanensis_CBS569	chr_1	1.1745	52.3	0.384511		Kwoniella_mangrovensis_CBS8507	ctg_1	1.1745	45.5	0.582179
Cryptococcus_amylolentus_CBS6273	MEKH01000001.1	1.1755	56.8	3.38654		Cryptococcus_sp._DSM108351	chr_1	1.1755	58.1	-1.14106		Kwoniella_heveanensis_CBS569	chr_1	1.1755	52.2	0.284511		Kwoniella_mangrovensis_CBS8507	ctg_1	1.1755	43.8	-1.11782
Cryptococcus_amylolentus_CBS6273	MEKH01000001.1	1.1765	54.7	1.28654		Cryptococcus_sp._DSM108351	chr_1	1.1765	56.2	-3.04106		Kwoniella_heveanensis_CBS569	chr_1	1.1765	53.1	1.18451		Kwoniella_mangrovensis_CBS8507	ctg_1	1.1765	42.8	-2.11782
Cryptococcus_amylolentus_CBS6273	MEKH01000001.1	1.1775	58.5	5.08654		Cryptococcus_sp._DSM108351	chr_1	1.1775	56.6	-2.64106		Kwoniella_heveanensis_CBS569	chr_1	1.1775	50.8	-1.11549		Kwoniella_mangrovensis_CBS8507	ctg_1	1.1775	42.7	-2.21782
Cryptococcus_amylolentus_CBS6273	MEKH01000001.1	1.1785	55.2	1.78654		Cryptococcus_sp._DSM108351	chr_1	1.1785	57.1	-2.14106		Kwoniella_heveanensis_CBS569	chr_1	1.1785	49.7	-2.21549		Kwoniella_mangrovensis_CBS8507	ctg_1	1.1785	39.8	-5.11782
Cryptococcus_amylolentus_CBS6273	MEKH01000001.1	1.1795	53.6	0.186541		Cryptococcus_sp._DSM108351	chr_1	1.1795	59.3	0.0589398		Kwoniella_heveanensis_CBS569	chr_1	1.1795	49.8	-2.11549		Kwoniella_mangrovensis_CBS8507	ctg_1	1.1795	46.2	1.28218
Cryptococcus_amylolentus_CBS6273	MEKH01000001.1	1.1805	54.5	1.08654		Cryptococcus_sp._DSM108351	chr_1	1.1805	60.2	0.95894		Kwoniella_heveanensis_CBS569	chr_1	1.1805	50.4	-1.51549		Kwoniella_mangrovensis_CBS8507	ctg_1	1.1805	45	0.0821793
Cryptococcus_amylolentus_CBS6273	MEKH01000001.1	1.1815	50.9	-2.51346		Cryptococcus_sp._DSM108351	chr_1	1.1815	56.5	-2.74106		Kwoniella_heveanensis_CBS569	chr_1	1.1815	55.3	3.38451		Kwoniella_mangrovensis_CBS8507	ctg_1	1.1815	45.1	0.182179
Cryptococcus_amylolentus_CBS6273	MEKH01000001.1	1.1825	53	-0.413459		Cryptococcus_sp._DSM108351	chr_1	1.1825	54.3	-4.94106		Kwoniella_heveanensis_CBS569	chr_1	1.1825	45.9	-6.01549		Kwoniella_mangrovensis_CBS8507	ctg_1	1.1825	42.8	-2.11782
Cryptococcus_amylolentus_CBS6273	MEKH01000001.1	1.1835	53.6	0.186541		Cryptococcus_sp._DSM108351	chr_1	1.1835	56.3	-2.94106		Kwoniella_heveanensis_CBS569	chr_1	1.1835	53.2	1.28451		Kwoniella_mangrovensis_CBS8507	ctg_1	1.1835	45.3	0.382179
Cryptococcus_amylolentus_CBS6273	MEKH01000001.1	1.1845	55.3	1.88654		Cryptococcus_sp._DSM108351	chr_1	1.1845	55.8	-3.44106		Kwoniella_heveanensis_CBS569	chr_1	1.1845	56.1	4.18451		Kwoniella_mangrovensis_CBS8507	ctg_1	1.1845	43	-1.91782
Cryptococcus_amylolentus_CBS6273	MEKH01000001.1	1.1855	55.8	2.38654		Cryptococcus_sp._DSM108351	chr_1	1.1855	55.6	-3.64106		Kwoniella_heveanensis_CBS569	chr_1	1.1855	54.3	2.38451		Kwoniella_mangrovensis_CBS8507	ctg_1	1.1855	47.4	2.48218
Cryptococcus_amylolentus_CBS6273	MEKH01000001.1	1.1865	62.2	8.78654		Cryptococcus_sp._DSM108351	chr_1	1.1865	57.5	-1.74106		Kwoniella_heveanensis_CBS569	chr_1	1.1865	56.4	4.48451		Kwoniella_mangrovensis_CBS8507	ctg_1	1.1865	46.5	1.58218
Cryptococcus_amylolentus_CBS6273	MEKH01000001.1	1.1875	51.2	-2.21346		Cryptococcus_sp._DSM108351	chr_1	1.1875	56.4	-2.84106		Kwoniella_heveanensis_CBS569	chr_1	1.1875	55.5	3.58451		Kwoniella_mangrovensis_CBS8507	ctg_1	1.1875	44.2	-0.717821
Cryptococcus_amylolentus_CBS6273	MEKH01000001.1	1.1885	52.7	-0.713459		Cryptococcus_sp._DSM108351	chr_1	1.1885	60.7	1.45894		Kwoniella_heveanensis_CBS569	chr_1	1.1885	51.2	-0.715489		Kwoniella_mangrovensis_CBS8507	ctg_1	1.1885	45.4	0.482179
Cryptococcus_amylolentus_CBS6273	MEKH01000001.1	1.1895	56.7	3.28654		Cryptococcus_sp._DSM108351	chr_1	1.1895	57.4	-1.84106		Kwoniella_heveanensis_CBS569	chr_1	1.1895	55.8	3.88451		Kwoniella_mangrovensis_CBS8507	ctg_1	1.1895	41.1	-3.81782
Cryptococcus_amylolentus_CBS6273	MEKH01000001.1	1.1905	49.4	-4.01346		Cryptococcus_sp._DSM108351	chr_1	1.1905	57.7	-1.54106		Kwoniella_heveanensis_CBS569	chr_1	1.1905	53.1	1.18451		Kwoniella_mangrovensis_CBS8507	ctg_1	1.1905	45.4	0.482179
Cryptococcus_amylolentus_CBS6273	MEKH01000001.1	1.1915	54.8	1.38654		Cryptococcus_sp._DSM108351	chr_1	1.1915	60.2	0.95894		Kwoniella_heveanensis_CBS569	chr_1	1.1915	48.9	-3.01549		Kwoniella_mangrovensis_CBS8507	ctg_1	1.1915	47.1	2.18218
Cryptococcus_amylolentus_CBS6273	MEKH01000001.1	1.1925	53.4	-0.0134591		Cryptococcus_sp._DSM108351	chr_1	1.1925	63.2	3.95894		Kwoniella_heveanensis_CBS569	chr_1	1.1925	53	1.08451		Kwoniella_mangrovensis_CBS8507	ctg_1	1.1925	44.3	-0.617821
Cryptococcus_amylolentus_CBS6273	MEKH01000001.1	1.1935	52.1	-1.31346		Cryptococcus_sp._DSM108351	chr_1	1.1935	57.9	-1.34106		Kwoniella_heveanensis_CBS569	chr_1	1.1935	51.2	-0.715489		Kwoniella_mangrovensis_CBS8507	ctg_1	1.1935	50.6	5.68218
Cryptococcus_amylolentus_CBS6273	MEKH01000001.1	1.1945	53.7	0.286541		Cryptococcus_sp._DSM108351	chr_1	1.1945	65.6	6.35894		Kwoniella_heveanensis_CBS569	chr_1	1.1945	46.7	-5.21549		Kwoniella_mangrovensis_CBS8507	ctg_1	1.1945	43.7	-1.21782
Cryptococcus_amylolentus_CBS6273	MEKH01000001.1	1.1955	56	2.58654		Cryptococcus_sp._DSM108351	chr_1	1.1955	60.4	1.15894		Kwoniella_heveanensis_CBS569	chr_1	1.1955	52.1	0.184511		Kwoniella_mangrovensis_CBS8507	ctg_1	1.1955	45.5	0.582179
Cryptococcus_amylolentus_CBS6273	MEKH01000001.1	1.1965	61.5	8.08654		Cryptococcus_sp._DSM108351	chr_1	1.1965	69.1	9.85894		Kwoniella_heveanensis_CBS569	chr_1	1.1965	53.8	1.88451		Kwoniella_mangrovensis_CBS8507	ctg_1	1.1965	45.2	0.282179
Cryptococcus_amylolentus_CBS6273	MEKH01000001.1	1.1975	56.6	3.18654		Cryptococcus_sp._DSM108351	chr_1	1.1975	65.9	6.65894		Kwoniella_heveanensis_CBS569	chr_1	1.1975	48.4	-3.51549		Kwoniella_mangrovensis_CBS8507	ctg_1	1.1975	43.8	-1.11782
Cryptococcus_amylolentus_CBS6273	MEKH01000001.1	1.1985	48.3	-5.11346		Cryptococcus_sp._DSM108351	chr_1	1.1985	64.3	5.05894		Kwoniella_heveanensis_CBS569	chr_1	1.1985	48.8	-3.11549		Kwoniella_mangrovensis_CBS8507	ctg_1	1.1985	46.2	1.28218
Cryptococcus_amylolentus_CBS6273	MEKH01000001.1	1.1995	55.5	2.08654		Cryptococcus_sp._DSM108351	chr_1	1.1995	61.4	2.15894		Kwoniella_heveanensis_CBS569	chr_1	1.1995	52.6	0.684511		Kwoniella_mangrovensis_CBS8507	ctg_1	1.1995	47.4	2.48218
Cryptococcus_amylolentus_CBS6273	MEKH01000001.1	1.2005	52.9	-0.513459		Cryptococcus_sp._DSM108351	chr_1	1.2005	71	11.7589		Kwoniella_heveanensis_CBS569	chr_1	1.2005	52.6	0.684511		Kwoniella_mangrovensis_CBS8507	ctg_1	1.2005	46.3	1.38218
Cryptococcus_amylolentus_CBS6273	MEKH01000001.1	1.2015	52.8	-0.613459		Cryptococcus_sp._DSM108351	chr_1	1.2015	67.2	7.95894		Kwoniella_heveanensis_CBS569	chr_1	1.2015	48.2	-3.71549		Kwoniella_mangrovensis_CBS8507	ctg_1	1.2015	48.9	3.98218
Cryptococcus_amylolentus_CBS6273	MEKH01000001.1	1.2025	53	-0.413459		Cryptococcus_sp._DSM108351	chr_1	1.2025	64.1	4.85894		Kwoniella_heveanensis_CBS569	chr_1	1.2025	55.5	3.58451		Kwoniella_mangrovensis_CBS8507	ctg_1	1.2025	48.3	3.38218
Cryptococcus_amylolentus_CBS6273	MEKH01000001.1	1.2035	49.9	-3.51346		Cryptococcus_sp._DSM108351	chr_1	1.2035	59.8	0.55894		Kwoniella_heveanensis_CBS569	chr_1	1.2035	52.2	0.284511		Kwoniella_mangrovensis_CBS8507	ctg_1	1.2035	42.9	-2.01782
Cryptococcus_amylolentus_CBS6273	MEKH01000001.1	1.2045	52.5	-0.913459		Cryptococcus_sp._DSM108351	chr_1	1.2045	60.6	1.35894		Kwoniella_heveanensis_CBS569	chr_1	1.2045	53.2	1.28451		Kwoniella_mangrovensis_CBS8507	ctg_1	1.2045	42.8	-2.11782
Cryptococcus_amylolentus_CBS6273	MEKH01000001.1	1.2055	55.4	1.98654		Cryptococcus_sp._DSM108351	chr_1	1.2055	61.5	2.25894		Kwoniella_heveanensis_CBS569	chr_1	1.2055	53.6	1.68451		Kwoniella_mangrovensis_CBS8507	ctg_1	1.2055	45.2	0.282179
Cryptococcus_amylolentus_CBS6273	MEKH01000001.1	1.2065	52.4	-1.01346		Cryptococcus_sp._DSM108351	chr_1	1.2065	61.5	2.25894		Kwoniella_heveanensis_CBS569	chr_1	1.2065	52.6	0.684511		Kwoniella_mangrovensis_CBS8507	ctg_1	1.2065	44.4	-0.517821
Cryptococcus_amylolentus_CBS6273	MEKH01000001.1	1.2075	51.4	-2.01346		Cryptococcus_sp._DSM108351	chr_1	1.2075	60.3	1.05894		Kwoniella_heveanensis_CBS569	chr_1	1.2075	54.7	2.78451		Kwoniella_mangrovensis_CBS8507	ctg_1	1.2075	43.6	-1.31782
Cryptococcus_amylolentus_CBS6273	MEKH01000001.1	1.2085	49.7	-3.71346		Cryptococcus_sp._DSM108351	chr_1	1.2085	66.2	6.95894		Kwoniella_heveanensis_CBS569	chr_1	1.2085	52.5	0.584511		Kwoniella_mangrovensis_CBS8507	ctg_1	1.2085	44.8	-0.117821
Cryptococcus_amylolentus_CBS6273	MEKH01000001.1	1.2095	51.3	-2.11346		Cryptococcus_sp._DSM108351	chr_1	1.2095	68.9	9.65894		Kwoniella_heveanensis_CBS569	chr_1	1.2095	49.3	-2.61549		Kwoniella_mangrovensis_CBS8507	ctg_1	1.2095	46.8	1.88218
Cryptococcus_amylolentus_CBS6273	MEKH01000001.1	1.2105	56.6	3.18654		Cryptococcus_sp._DSM108351	chr_1	1.2105	66.2	6.95894		Kwoniella_heveanensis_CBS569	chr_1	1.2105	53.3	1.38451		Kwoniella_mangrovensis_CBS8507	ctg_1	1.2105	43.9	-1.01782
Cryptococcus_amylolentus_CBS6273	MEKH01000001.1	1.2115	53.4	-0.0134591		Cryptococcus_sp._DSM108351	chr_1	1.2115	66.8	7.55894		Kwoniella_heveanensis_CBS569	chr_1	1.2115	53.9	1.98451		Kwoniella_mangrovensis_CBS8507	ctg_1	1.2115	45.8	0.882179
Cryptococcus_amylolentus_CBS6273	MEKH01000001.1	1.2125	55.7	2.28654		Cryptococcus_sp._DSM108351	chr_1	1.2125	76	16.7589		Kwoniella_heveanensis_CBS569	chr_1	1.2125	53.5	1.58451		Kwoniella_mangrovensis_CBS8507	ctg_1	1.2125	47.9	2.98218
Cryptococcus_amylolentus_CBS6273	MEKH01000001.1	1.2135	57	3.58654		Cryptococcus_sp._DSM108351	chr_1	1.2135	67.9	8.65894		Kwoniella_heveanensis_CBS569	chr_1	1.2135	49.8	-2.11549		Kwoniella_mangrovensis_CBS8507	ctg_1	1.2135	45.8	0.882179
Cryptococcus_amylolentus_CBS6273	MEKH01000001.1	1.2145	55.3	1.88654		Cryptococcus_sp._DSM108351	chr_1	1.2145	66.6	7.35894		Kwoniella_heveanensis_CBS569	chr_1	1.2145	52.3	0.384511		Kwoniella_mangrovensis_CBS8507	ctg_1	1.2145	49.3	4.38218
Cryptococcus_amylolentus_CBS6273	MEKH01000001.1	1.2155	55.3	1.88654		Cryptococcus_sp._DSM108351	chr_1	1.2155	63.5	4.25894		Kwoniella_heveanensis_CBS569	chr_1	1.2155	50.4	-1.51549		Kwoniella_mangrovensis_CBS8507	ctg_1	1.2155	47.4	2.48218
Cryptococcus_amylolentus_CBS6273	MEKH01000001.1	1.2165	48.5	-4.91346		Cryptococcus_sp._DSM108351	chr_1	1.2165	61.3	2.05894		Kwoniella_heveanensis_CBS569	chr_1	1.2165	51.2	-0.715489		Kwoniella_mangrovensis_CBS8507	ctg_1	1.2165	49.7	4.78218
Cryptococcus_amylolentus_CBS6273	MEKH01000001.1	1.2175	51.7	-1.71346		Cryptococcus_sp._DSM108351	chr_1	1.2175	67.8	8.55894		Kwoniella_heveanensis_CBS569	chr_1	1.2175	50.4	-1.51549		Kwoniella_mangrovensis_CBS8507	ctg_1	1.2175	46.9	1.98218
Cryptococcus_amylolentus_CBS6273	MEKH01000001.1	1.2185	50.2	-3.21346		Cryptococcus_sp._DSM108351	chr_1	1.2185	67.7	8.45894		Kwoniella_heveanensis_CBS569	chr_1	1.2185	50.7	-1.21549		Kwoniella_mangrovensis_CBS8507	ctg_1	1.2185	46.6	1.68218
Cryptococcus_amylolentus_CBS6273	MEKH01000001.1	1.2195	48.6	-4.81346		Cryptococcus_sp._DSM108351	chr_1	1.2195	76.1	16.8589		Kwoniella_heveanensis_CBS569	chr_1	1.2195	53.1	1.18451		Kwoniella_mangrovensis_CBS8507	ctg_1	1.2195	46.9	1.98218
Cryptococcus_amylolentus_CBS6273	MEKH01000001.1	1.2205	50.2	-3.21346		Cryptococcus_sp._DSM108351	chr_1	1.2205	70.8	11.5589		Kwoniella_heveanensis_CBS569	chr_1	1.2205	51	-0.915489		Kwoniella_mangrovensis_CBS8507	ctg_1	1.2205	47.1	2.18218
Cryptococcus_amylolentus_CBS6273	MEKH01000001.1	1.2215	57	3.58654		Cryptococcus_sp._DSM108351	chr_1	1.2215	69.9	10.6589		Kwoniella_heveanensis_CBS569	chr_1	1.2215	51	-0.915489		Kwoniella_mangrovensis_CBS8507	ctg_1	1.2215	48.7	3.78218
Cryptococcus_amylolentus_CBS6273	MEKH01000001.1	1.2225	56.1	2.68654		Cryptococcus_sp._DSM108351	chr_1	1.2225	71.3	12.0589		Kwoniella_heveanensis_CBS569	chr_1	1.2225	53.9	1.98451		Kwoniella_mangrovensis_CBS8507	ctg_1	1.2225	48	3.08218
Cryptococcus_amylolentus_CBS6273	MEKH01000001.1	1.2235	51.5	-1.91346		Cryptococcus_sp._DSM108351	chr_1	1.2235	68.7	9.45894		Kwoniella_heveanensis_CBS569	chr_1	1.2235	50.4	-1.51549		Kwoniella_mangrovensis_CBS8507	ctg_1	1.2235	47.6	2.68218
Cryptococcus_amylolentus_CBS6273	MEKH01000001.1	1.2245	55.6	2.18654		Cryptococcus_sp._DSM108351	chr_1	1.2245	66.2	6.95894		Kwoniella_heveanensis_CBS569	chr_1	1.2245	52.1	0.184511		Kwoniella_mangrovensis_CBS8507	ctg_1	1.2245	46.7	1.78218
Cryptococcus_amylolentus_CBS6273	MEKH01000001.1	1.2255	57.8	4.38654		Cryptococcus_sp._DSM108351	chr_1	1.2255	65.3	6.05894		Kwoniella_heveanensis_CBS569	chr_1	1.2255	51.6	-0.315489		Kwoniella_mangrovensis_CBS8507	ctg_1	1.2255	48.4	3.48218
Cryptococcus_amylolentus_CBS6273	MEKH01000001.1	1.2265	51	-2.41346		Cryptococcus_sp._DSM108351	chr_1	1.2265	56.8	-2.44106		Kwoniella_heveanensis_CBS569	chr_1	1.2265	52	0.0845112		Kwoniella_mangrovensis_CBS8507	ctg_1	1.2265	44.6	-0.317821
Cryptococcus_amylolentus_CBS6273	MEKH01000001.1	1.2275	48.9	-4.51346		Cryptococcus_sp._DSM108351	chr_1	1.2275	56.2	-3.04106		Kwoniella_heveanensis_CBS569	chr_1	1.2275	51.4	-0.515489		Kwoniella_mangrovensis_CBS8507	ctg_1	1.2275	45.1	0.182179
Cryptococcus_amylolentus_CBS6273	MEKH01000001.1	1.2285	50	-3.41346		Cryptococcus_sp._DSM108351	chr_1	1.2285	57	-2.24106		Kwoniella_heveanensis_CBS569	chr_1	1.2285	54.7	2.78451		Kwoniella_mangrovensis_CBS8507	ctg_1	1.2285	44.7	-0.217821
Cryptococcus_amylolentus_CBS6273	MEKH01000001.1	1.2295	53.7	0.286541		Cryptococcus_sp._DSM108351	chr_1	1.2295	63.8	4.55894		Kwoniella_heveanensis_CBS569	chr_1	1.2295	56.3	4.38451		Kwoniella_mangrovensis_CBS8507	ctg_1	1.2295	47.3	2.38218
Cryptococcus_amylolentus_CBS6273	MEKH01000001.1	1.2305	53.2	-0.213459		Cryptococcus_sp._DSM108351	chr_1	1.2305	62	2.75894		Kwoniella_heveanensis_CBS569	chr_1	1.2305	46.1	-5.81549		Kwoniella_mangrovensis_CBS8507	ctg_1	1.2305	44.5	-0.417821
Cryptococcus_amylolentus_CBS6273	MEKH01000001.1	1.2315	51.9	-1.51346		Cryptococcus_sp._DSM108351	chr_1	1.2315	60.9	1.65894		Kwoniella_heveanensis_CBS569	chr_1	1.2315	50.8	-1.11549		Kwoniella_mangrovensis_CBS8507	ctg_1	1.2315	46.4	1.48218
Cryptococcus_amylolentus_CBS6273	MEKH01000001.1	1.2325	57.1	3.68654		Cryptococcus_sp._DSM108351	chr_1	1.2325	61.5	2.25894		Kwoniella_heveanensis_CBS569	chr_1	1.2325	52.6	0.684511		Kwoniella_mangrovensis_CBS8507	ctg_1	1.2325	45.9	0.982179
Cryptococcus_amylolentus_CBS6273	MEKH01000001.1	1.2335	55.4	1.98654		Cryptococcus_sp._DSM108351	chr_1	1.2335	62.8	3.55894		Kwoniella_heveanensis_CBS569	chr_1	1.2335	49.5	-2.41549		Kwoniella_mangrovensis_CBS8507	ctg_1	1.2335	42.3	-2.61782
Cryptococcus_amylolentus_CBS6273	MEKH01000001.1	1.2345	53.7	0.286541		Cryptococcus_sp._DSM108351	chr_1	1.2345	63.9	4.65894		Kwoniella_heveanensis_CBS569	chr_1	1.2345	52.2	0.284511		Kwoniella_mangrovensis_CBS8507	ctg_1	1.2345	44.1	-0.817821
Cryptococcus_amylolentus_CBS6273	MEKH01000001.1	1.2355	51.5	-1.91346		Cryptococcus_sp._DSM108351	chr_1	1.2355	59.9	0.65894		Kwoniella_heveanensis_CBS569	chr_1	1.2355	51.1	-0.815489		Kwoniella_mangrovensis_CBS8507	ctg_1	1.2355	46	1.08218
Cryptococcus_amylolentus_CBS6273	MEKH01000001.1	1.2365	54	0.586541		Cryptococcus_sp._DSM108351	chr_1	1.2365	66.4	7.15894		Kwoniella_heveanensis_CBS569	chr_1	1.2365	50.2	-1.71549		Kwoniella_mangrovensis_CBS8507	ctg_1	1.2365	45.8	0.882179
Cryptococcus_amylolentus_CBS6273	MEKH01000001.1	1.2375	53.4	-0.0134591		Cryptococcus_sp._DSM108351	chr_1	1.2375	65	5.75894		Kwoniella_heveanensis_CBS569	chr_1	1.2375	47.3	-4.61549		Kwoniella_mangrovensis_CBS8507	ctg_1	1.2375	44.8	-0.117821
Cryptococcus_amylolentus_CBS6273	MEKH01000001.1	1.2385	48.4	-5.01346		Cryptococcus_sp._DSM108351	chr_1	1.2385	59.5	0.25894		Kwoniella_heveanensis_CBS569	chr_1	1.2385	51.7	-0.215489		Kwoniella_mangrovensis_CBS8507	ctg_1	1.2385	44.4	-0.517821
Cryptococcus_amylolentus_CBS6273	MEKH01000001.1	1.2395	56.7	3.28654		Cryptococcus_sp._DSM108351	chr_1	1.2395	69.3	10.0589		Kwoniella_heveanensis_CBS569	chr_1	1.2395	57.1	5.18451		Kwoniella_mangrovensis_CBS8507	ctg_1	1.2395	46.6	1.68218
Cryptococcus_amylolentus_CBS6273	MEKH01000001.1	1.2405	57.2	3.78654		Cryptococcus_sp._DSM108351	chr_1	1.2405	69.3	10.0589		Kwoniella_heveanensis_CBS569	chr_1	1.2405	48.8	-3.11549		Kwoniella_mangrovensis_CBS8507	ctg_1	1.2405	44.3	-0.617821
Cryptococcus_amylolentus_CBS6273	MEKH01000001.1	1.2415	55.3	1.88654		Cryptococcus_sp._DSM108351	chr_1	1.2415	54.2	-5.04106		Kwoniella_heveanensis_CBS569	chr_1	1.2415	47.4	-4.51549		Kwoniella_mangrovensis_CBS8507	ctg_1	1.2415	46.2	1.28218
Cryptococcus_amylolentus_CBS6273	MEKH01000001.1	1.2425	51.4	-2.01346		Cryptococcus_sp._DSM108351	chr_1	1.2425	58.4	-0.84106		Kwoniella_heveanensis_CBS569	chr_1	1.2425	47.9	-4.01549		Kwoniella_mangrovensis_CBS8507	ctg_1	1.2425	44.5	-0.417821
Cryptococcus_amylolentus_CBS6273	MEKH01000001.1	1.2435	53.8	0.386541		Cryptococcus_sp._DSM108351	chr_1	1.2435	65.8	6.55894		Kwoniella_heveanensis_CBS569	chr_1	1.2435	51.9	-0.0154888		Kwoniella_mangrovensis_CBS8507	ctg_1	1.2435	42.7	-2.21782
Cryptococcus_amylolentus_CBS6273	MEKH01000001.1	1.2445	56.8	3.38654		Cryptococcus_sp._DSM108351	chr_1	1.2445	59.7	0.45894		Kwoniella_heveanensis_CBS569	chr_1	1.2445	54.4	2.48451		Kwoniella_mangrovensis_CBS8507	ctg_1	1.2445	41.5	-3.41782
Cryptococcus_amylolentus_CBS6273	MEKH01000001.1	1.2455	56.7	3.28654		Cryptococcus_sp._DSM108351	chr_1	1.2455	64.2	4.95894		Kwoniella_heveanensis_CBS569	chr_1	1.2455	48	-3.91549		Kwoniella_mangrovensis_CBS8507	ctg_1	1.2455	44.9	-0.0178207
Cryptococcus_amylolentus_CBS6273	MEKH01000001.1	1.2465	53.1	-0.313459		Cryptococcus_sp._DSM108351	chr_1	1.2465	67.3	8.05894		Kwoniella_heveanensis_CBS569	chr_1	1.2465	50.4	-1.51549		Kwoniella_mangrovensis_CBS8507	ctg_1	1.2465	47.4	2.48218
Cryptococcus_amylolentus_CBS6273	MEKH01000001.1	1.2475	55.3	1.88654		Cryptococcus_sp._DSM108351	chr_1	1.2475	66.5	7.25894		Kwoniella_heveanensis_CBS569	chr_1	1.2475	54.7	2.78451		Kwoniella_mangrovensis_CBS8507	ctg_1	1.2475	42.4	-2.51782
Cryptococcus_amylolentus_CBS6273	MEKH01000001.1	1.2485	52	-1.41346		Cryptococcus_sp._DSM108351	chr_1	1.2485	64.9	5.65894		Kwoniella_heveanensis_CBS569	chr_1	1.2485	46.3	-5.61549		Kwoniella_mangrovensis_CBS8507	ctg_1	1.2485	42.2	-2.71782
Cryptococcus_amylolentus_CBS6273	MEKH01000001.1	1.2495	54.8	1.38654		Cryptococcus_sp._DSM108351	chr_1	1.2495	61.7	2.45894		Kwoniella_heveanensis_CBS569	chr_1	1.2495	52.8	0.884511		Kwoniella_mangrovensis_CBS8507	ctg_1	1.2495	44.2	-0.717821
Cryptococcus_amylolentus_CBS6273	MEKH01000001.1	1.2505	53.3	-0.113459		Cryptococcus_sp._DSM108351	chr_1	1.2505	61.8	2.55894		Kwoniella_heveanensis_CBS569	chr_1	1.2505	48.8	-3.11549		Kwoniella_mangrovensis_CBS8507	ctg_1	1.2505	46.6	1.68218
Cryptococcus_amylolentus_CBS6273	MEKH01000001.1	1.2515	55.3	1.88654		Cryptococcus_sp._DSM108351	chr_1	1.2515	59.8	0.55894		Kwoniella_heveanensis_CBS569	chr_1	1.2515	50.2	-1.71549		Kwoniella_mangrovensis_CBS8507	ctg_1	1.2515	45.7	0.782179
Cryptococcus_amylolentus_CBS6273	MEKH01000001.1	1.2525	51.3	-2.11346		Cryptococcus_sp._DSM108351	chr_1	1.2525	67	7.75894		Kwoniella_heveanensis_CBS569	chr_1	1.2525	50.6	-1.31549		Kwoniella_mangrovensis_CBS8507	ctg_1	1.2525	50	5.08218
Cryptococcus_amylolentus_CBS6273	MEKH01000001.1	1.2535	59	5.58654		Cryptococcus_sp._DSM108351	chr_1	1.2535	58.5	-0.74106		Kwoniella_heveanensis_CBS569	chr_1	1.2535	52	0.0845112		Kwoniella_mangrovensis_CBS8507	ctg_1	1.2535	50.1	5.18218
Cryptococcus_amylolentus_CBS6273	MEKH01000001.1	1.2545	53.8	0.386541		Cryptococcus_sp._DSM108351	chr_1	1.2545	59.4	0.15894		Kwoniella_heveanensis_CBS569	chr_1	1.2545	56.2	4.28451		Kwoniella_mangrovensis_CBS8507	ctg_1	1.2545	50.8	5.88218
Cryptococcus_amylolentus_CBS6273	MEKH01000001.1	1.2555	50.7	-2.71346		Cryptococcus_sp._DSM108351	chr_1	1.2555	59.2	-0.0410602		Kwoniella_heveanensis_CBS569	chr_1	1.2555	53.6	1.68451		Kwoniella_mangrovensis_CBS8507	ctg_1	1.2555	48.1	3.18218
Cryptococcus_amylolentus_CBS6273	MEKH01000001.1	1.2565	51.4	-2.01346		Cryptococcus_sp._DSM108351	chr_1	1.2565	54.6	-4.64106		Kwoniella_heveanensis_CBS569	chr_1	1.2565	55.3	3.38451		Kwoniella_mangrovensis_CBS8507	ctg_1	1.2565	43.7	-1.21782
Cryptococcus_amylolentus_CBS6273	MEKH01000001.1	1.2575	55.7	2.28654		Cryptococcus_sp._DSM108351	chr_1	1.2575	54.8	-4.44106		Kwoniella_heveanensis_CBS569	chr_1	1.2575	57.1	5.18451		Kwoniella_mangrovensis_CBS8507	ctg_1	1.2575	44	-0.917821
Cryptococcus_amylolentus_CBS6273	MEKH01000001.1	1.2585	57.8	4.38654		Cryptococcus_sp._DSM108351	chr_1	1.2585	51.4	-7.84106		Kwoniella_heveanensis_CBS569	chr_1	1.2585	50.2	-1.71549		Kwoniella_mangrovensis_CBS8507	ctg_1	1.2585	45.6	0.682179
Cryptococcus_amylolentus_CBS6273	MEKH01000001.1	1.2595	58.8	5.38654		Cryptococcus_sp._DSM108351	chr_1	1.2595	52.4	-6.84106		Kwoniella_heveanensis_CBS569	chr_1	1.2595	53.5	1.58451		Kwoniella_mangrovensis_CBS8507	ctg_1	1.2595	42.8	-2.11782
Cryptococcus_amylolentus_CBS6273	MEKH01000001.1	1.2605	54.7	1.28654		Cryptococcus_sp._DSM108351	chr_1	1.2605	55.5	-3.74106		Kwoniella_heveanensis_CBS569	chr_1	1.2605	51.4	-0.515489		Kwoniella_mangrovensis_CBS8507	ctg_1	1.2605	43.9	-1.01782
Cryptococcus_amylolentus_CBS6273	MEKH01000001.1	1.2615	53.2	-0.213459		Cryptococcus_sp._DSM108351	chr_1	1.2615	52.5	-6.74106		Kwoniella_heveanensis_CBS569	chr_1	1.2615	48.1	-3.81549		Kwoniella_mangrovensis_CBS8507	ctg_1	1.2615	47.5	2.58218
Cryptococcus_amylolentus_CBS6273	MEKH01000001.1	1.2625	52.4	-1.01346		Cryptococcus_sp._DSM108351	chr_1	1.2625	56.2	-3.04106		Kwoniella_heveanensis_CBS569	chr_1	1.2625	52.3	0.384511		Kwoniella_mangrovensis_CBS8507	ctg_1	1.2625	48	3.08218
Cryptococcus_amylolentus_CBS6273	MEKH01000001.1	1.2635	48.9	-4.51346		Cryptococcus_sp._DSM108351	chr_1	1.2635	55	-4.24106		Kwoniella_heveanensis_CBS569	chr_1	1.2635	49.2	-2.71549		Kwoniella_mangrovensis_CBS8507	ctg_1	1.2635	48.6	3.68218
Cryptococcus_amylolentus_CBS6273	MEKH01000001.1	1.2645	53	-0.413459		Cryptococcus_sp._DSM108351	chr_1	1.2645	57.9	-1.34106		Kwoniella_heveanensis_CBS569	chr_1	1.2645	49	-2.91549		Kwoniella_mangrovensis_CBS8507	ctg_1	1.2645	47.1	2.18218
Cryptococcus_amylolentus_CBS6273	MEKH01000001.1	1.2655	55.3	1.88654		Cryptococcus_sp._DSM108351	chr_1	1.2655	55.1	-4.14106		Kwoniella_heveanensis_CBS569	chr_1	1.2655	49.7	-2.21549		Kwoniella_mangrovensis_CBS8507	ctg_1	1.2655	46.9	1.98218
Cryptococcus_amylolentus_CBS6273	MEKH01000001.1	1.2665	51.1	-2.31346		Cryptococcus_sp._DSM108351	chr_1	1.2665	53	-6.24106		Kwoniella_heveanensis_CBS569	chr_1	1.2665	48.8	-3.11549		Kwoniella_mangrovensis_CBS8507	ctg_1	1.2665	47.8	2.88218
Cryptococcus_amylolentus_CBS6273	MEKH01000001.1	1.2675	51.5	-1.91346		Cryptococcus_sp._DSM108351	chr_1	1.2675	55.8	-3.44106		Kwoniella_heveanensis_CBS569	chr_1	1.2675	49.4	-2.51549		Kwoniella_mangrovensis_CBS8507	ctg_1	1.2675	48.3	3.38218
Cryptococcus_amylolentus_CBS6273	MEKH01000001.1	1.2685	52.3	-1.11346		Cryptococcus_sp._DSM108351	chr_1	1.2685	57.7	-1.54106		Kwoniella_heveanensis_CBS569	chr_1	1.2685	52.4	0.484511		Kwoniella_mangrovensis_CBS8507	ctg_1	1.2685	48.4	3.48218
Cryptococcus_amylolentus_CBS6273	MEKH01000001.1	1.2695	53	-0.413459		Cryptococcus_sp._DSM108351	chr_1	1.2695	57.4	-1.84106		Kwoniella_heveanensis_CBS569	chr_1	1.2695	50.2	-1.71549		Kwoniella_mangrovensis_CBS8507	ctg_1	1.2695	49.3	4.38218
Cryptococcus_amylolentus_CBS6273	MEKH01000001.1	1.2705	55.3	1.88654		Cryptococcus_sp._DSM108351	chr_1	1.2705	58.7	-0.54106		Kwoniella_heveanensis_CBS569	chr_1	1.2705	50.8	-1.11549		Kwoniella_mangrovensis_CBS8507	ctg_1	1.2705	47.4	2.48218
Cryptococcus_amylolentus_CBS6273	MEKH01000001.1	1.2715	54.7	1.28654		Cryptococcus_sp._DSM108351	chr_1	1.2715	57.9	-1.34106		Kwoniella_heveanensis_CBS569	chr_1	1.2715	52.5	0.584511		Kwoniella_mangrovensis_CBS8507	ctg_1	1.2715	45.6	0.682179
Cryptococcus_amylolentus_CBS6273	MEKH01000001.1	1.2725	58.4	4.98654		Cryptococcus_sp._DSM108351	chr_1	1.2725	52.8	-6.44106		Kwoniella_heveanensis_CBS569	chr_1	1.2725	51.8	-0.115489		Kwoniella_mangrovensis_CBS8507	ctg_1	1.2725	49.1	4.18218
Cryptococcus_amylolentus_CBS6273	MEKH01000001.1	1.2735	51.6	-1.81346		Cryptococcus_sp._DSM108351	chr_1	1.2735	61.6	2.35894		Kwoniella_heveanensis_CBS569	chr_1	1.2735	48.4	-3.51549		Kwoniella_mangrovensis_CBS8507	ctg_1	1.2735	46.7	1.78218
Cryptococcus_amylolentus_CBS6273	MEKH01000001.1	1.2745	52.1	-1.31346		Cryptococcus_sp._DSM108351	chr_1	1.2745	54.5	-4.74106		Kwoniella_heveanensis_CBS569	chr_1	1.2745	52.2	0.284511		Kwoniella_mangrovensis_CBS8507	ctg_1	1.2745	43.7	-1.21782
Cryptococcus_amylolentus_CBS6273	MEKH01000001.1	1.2755	56.2	2.78654		Cryptococcus_sp._DSM108351	chr_1	1.2755	56.2	-3.04106		Kwoniella_heveanensis_CBS569	chr_1	1.2755	53.2	1.28451		Kwoniella_mangrovensis_CBS8507	ctg_1	1.2755	47	2.08218
Cryptococcus_amylolentus_CBS6273	MEKH01000001.1	1.2765	55.1	1.68654		Cryptococcus_sp._DSM108351	chr_1	1.2765	62.7	3.45894		Kwoniella_heveanensis_CBS569	chr_1	1.2765	51.9	-0.0154888		Kwoniella_mangrovensis_CBS8507	ctg_1	1.2765	46.8	1.88218
Cryptococcus_amylolentus_CBS6273	MEKH01000001.1	1.2775	57.2	3.78654		Cryptococcus_sp._DSM108351	chr_1	1.2775	55.1	-4.14106		Kwoniella_heveanensis_CBS569	chr_1	1.2775	51.2	-0.715489		Kwoniella_mangrovensis_CBS8507	ctg_1	1.2775	48.1	3.18218
Cryptococcus_amylolentus_CBS6273	MEKH01000001.1	1.2785	53.2	-0.213459		Cryptococcus_sp._DSM108351	chr_1	1.2785	55.3	-3.94106		Kwoniella_heveanensis_CBS569	chr_1	1.2785	50.2	-1.71549		Kwoniella_mangrovensis_CBS8507	ctg_1	1.2785	48.3	3.38218
Cryptococcus_amylolentus_CBS6273	MEKH01000001.1	1.2795	57.7	4.28654		Cryptococcus_sp._DSM108351	chr_1	1.2795	57.9	-1.34106		Kwoniella_heveanensis_CBS569	chr_1	1.2795	52.5	0.584511		Kwoniella_mangrovensis_CBS8507	ctg_1	1.2795	46.3	1.38218
Cryptococcus_amylolentus_CBS6273	MEKH01000001.1	1.2805	57.5	4.08654		Cryptococcus_sp._DSM108351	chr_1	1.2805	60.2	0.95894		Kwoniella_heveanensis_CBS569	chr_1	1.2805	52	0.0845112		Kwoniella_mangrovensis_CBS8507	ctg_1	1.2805	45.1	0.182179
Cryptococcus_amylolentus_CBS6273	MEKH01000001.1	1.2815	57.1	3.68654		Cryptococcus_sp._DSM108351	chr_1	1.2815	61.2	1.95894		Kwoniella_heveanensis_CBS569	chr_1	1.2815	55.1	3.18451		Kwoniella_mangrovensis_CBS8507	ctg_1	1.2815	44.9	-0.0178207
Cryptococcus_amylolentus_CBS6273	MEKH01000001.1	1.2825	60.3	6.88654		Cryptococcus_sp._DSM108351	chr_1	1.2825	63.3	4.05894		Kwoniella_heveanensis_CBS569	chr_1	1.2825	54.9	2.98451		Kwoniella_mangrovensis_CBS8507	ctg_1	1.2825	46.1	1.18218
Cryptococcus_amylolentus_CBS6273	MEKH01000001.1	1.2835	56.9	3.48654		Cryptococcus_sp._DSM108351	chr_1	1.2835	56.6	-2.64106		Kwoniella_heveanensis_CBS569	chr_1	1.2835	50.4	-1.51549		Kwoniella_mangrovensis_CBS8507	ctg_1	1.2835	42.1	-2.81782
Cryptococcus_amylolentus_CBS6273	MEKH01000001.1	1.2845	52	-1.41346		Cryptococcus_sp._DSM108351	chr_1	1.2845	60.3	1.05894		Kwoniella_heveanensis_CBS569	chr_1	1.2845	51.9	-0.0154888		Kwoniella_mangrovensis_CBS8507	ctg_1	1.2845	48.5	3.58218
Cryptococcus_amylolentus_CBS6273	MEKH01000001.1	1.2855	53	-0.413459		Cryptococcus_sp._DSM108351	chr_1	1.2855	61.3	2.05894		Kwoniella_heveanensis_CBS569	chr_1	1.2855	49.8	-2.11549		Kwoniella_mangrovensis_CBS8507	ctg_1	1.2855	44.7	-0.217821
Cryptococcus_amylolentus_CBS6273	MEKH01000001.1	1.2865	49.4	-4.01346		Cryptococcus_sp._DSM108351	chr_1	1.2865	58.4	-0.84106		Kwoniella_heveanensis_CBS569	chr_1	1.2865	50.6	-1.31549		Kwoniella_mangrovensis_CBS8507	ctg_1	1.2865	47.9	2.98218
Cryptococcus_amylolentus_CBS6273	MEKH01000001.1	1.2875	52.7	-0.713459		Cryptococcus_sp._DSM108351	chr_1	1.2875	58.4	-0.84106		Kwoniella_heveanensis_CBS569	chr_1	1.2875	54	2.08451		Kwoniella_mangrovensis_CBS8507	ctg_1	1.2875	49.2	4.28218
Cryptococcus_amylolentus_CBS6273	MEKH01000001.1	1.2885	55.3	1.88654		Cryptococcus_sp._DSM108351	chr_1	1.2885	58.7	-0.54106		Kwoniella_heveanensis_CBS569	chr_1	1.2885	51.5	-0.415489		Kwoniella_mangrovensis_CBS8507	ctg_1	1.2885	47.4	2.48218
Cryptococcus_amylolentus_CBS6273	MEKH01000001.1	1.2895	53.3	-0.113459		Cryptococcus_sp._DSM108351	chr_1	1.2895	60.9	1.65894		Kwoniella_heveanensis_CBS569	chr_1	1.2895	49.5	-2.41549		Kwoniella_mangrovensis_CBS8507	ctg_1	1.2895	47.7	2.78218
Cryptococcus_amylolentus_CBS6273	MEKH01000001.1	1.2905	50.5	-2.91346		Cryptococcus_sp._DSM108351	chr_1	1.2905	60.6	1.35894		Kwoniella_heveanensis_CBS569	chr_1	1.2905	49	-2.91549		Kwoniella_mangrovensis_CBS8507	ctg_1	1.2905	52.1	7.18218
Cryptococcus_amylolentus_CBS6273	MEKH01000001.1	1.2915	52.5	-0.913459		Cryptococcus_sp._DSM108351	chr_1	1.2915	60.5	1.25894		Kwoniella_heveanensis_CBS569	chr_1	1.2915	51.2	-0.715489		Kwoniella_mangrovensis_CBS8507	ctg_1	1.2915	49	4.08218
Cryptococcus_amylolentus_CBS6273	MEKH01000001.1	1.2925	52.3	-1.11346		Cryptococcus_sp._DSM108351	chr_1	1.2925	58.7	-0.54106		Kwoniella_heveanensis_CBS569	chr_1	1.2925	50.7	-1.21549		Kwoniella_mangrovensis_CBS8507	ctg_1	1.2925	49.1	4.18218
Cryptococcus_amylolentus_CBS6273	MEKH01000001.1	1.2935	54.9	1.48654		Cryptococcus_sp._DSM108351	chr_1	1.2935	57.8	-1.44106		Kwoniella_heveanensis_CBS569	chr_1	1.2935	50.4	-1.51549		Kwoniella_mangrovensis_CBS8507	ctg_1	1.2935	51.5	6.58218
Cryptococcus_amylolentus_CBS6273	MEKH01000001.1	1.2945	58.3	4.88654		Cryptococcus_sp._DSM108351	chr_1	1.2945	61.9	2.65894		Kwoniella_heveanensis_CBS569	chr_1	1.2945	53	1.08451		Kwoniella_mangrovensis_CBS8507	ctg_1	1.2945	49.3	4.38218
Cryptococcus_amylolentus_CBS6273	MEKH01000001.1	1.2955	53.6	0.186541		Cryptococcus_sp._DSM108351	chr_1	1.2955	58.2	-1.04106		Kwoniella_heveanensis_CBS569	chr_1	1.2955	51	-0.915489		Kwoniella_mangrovensis_CBS8507	ctg_1	1.2955	49.2	4.28218
Cryptococcus_amylolentus_CBS6273	MEKH01000001.1	1.2965	52.1	-1.31346		Cryptococcus_sp._DSM108351	chr_1	1.2965	55.1	-4.14106		Kwoniella_heveanensis_CBS569	chr_1	1.2965	52.6	0.684511		Kwoniella_mangrovensis_CBS8507	ctg_1	1.2965	46.6	1.68218
Cryptococcus_amylolentus_CBS6273	MEKH01000001.1	1.2975	51	-2.41346		Cryptococcus_sp._DSM108351	chr_1	1.2975	52.9	-6.34106		Kwoniella_heveanensis_CBS569	chr_1	1.2975	50.1	-1.81549		Kwoniella_mangrovensis_CBS8507	ctg_1	1.2975	44.6	-0.317821
Cryptococcus_amylolentus_CBS6273	MEKH01000001.1	1.2985	51.3	-2.11346		Cryptococcus_sp._DSM108351	chr_1	1.2985	61.5	2.25894		Kwoniella_heveanensis_CBS569	chr_1	1.2985	51.8	-0.115489		Kwoniella_mangrovensis_CBS8507	ctg_1	1.2985	46.6	1.68218
Cryptococcus_amylolentus_CBS6273	MEKH01000001.1	1.2995	47.5	-5.91346		Cryptococcus_sp._DSM108351	chr_1	1.2995	59.1	-0.14106		Kwoniella_heveanensis_CBS569	chr_1	1.2995	49.9	-2.01549		Kwoniella_mangrovensis_CBS8507	ctg_1	1.2995	49.8	4.88218
Cryptococcus_amylolentus_CBS6273	MEKH01000001.1	1.3005	55.9	2.48654		Cryptococcus_sp._DSM108351	chr_1	1.3005	59.1	-0.14106		Kwoniella_heveanensis_CBS569	chr_1	1.3005	50.2	-1.71549		Kwoniella_mangrovensis_CBS8507	ctg_1	1.3005	50.3	5.38218
Cryptococcus_amylolentus_CBS6273	MEKH01000001.1	1.3015	54.1	0.686541		Cryptococcus_sp._DSM108351	chr_1	1.3015	63.9	4.65894		Kwoniella_heveanensis_CBS569	chr_1	1.3015	53.2	1.28451		Kwoniella_mangrovensis_CBS8507	ctg_1	1.3015	48.9	3.98218
Cryptococcus_amylolentus_CBS6273	MEKH01000001.1	1.3025	47.8	-5.61346		Cryptococcus_sp._DSM108351	chr_1	1.3025	59	-0.24106		Kwoniella_heveanensis_CBS569	chr_1	1.3025	52.6	0.684511		Kwoniella_mangrovensis_CBS8507	ctg_1	1.3025	45.8	0.882179
Cryptococcus_amylolentus_CBS6273	MEKH01000001.1	1.3035	49.8	-3.61346		Cryptococcus_sp._DSM108351	chr_1	1.3035	59.4	0.15894		Kwoniella_heveanensis_CBS569	chr_1	1.3035	50.7	-1.21549		Kwoniella_mangrovensis_CBS8507	ctg_1	1.3035	42.9	-2.01782
Cryptococcus_amylolentus_CBS6273	MEKH01000001.1	1.3045	50.9	-2.51346		Cryptococcus_sp._DSM108351	chr_1	1.3045	60	0.75894		Kwoniella_heveanensis_CBS569	chr_1	1.3045	52.1	0.184511		Kwoniella_mangrovensis_CBS8507	ctg_1	1.3045	43.6	-1.31782
Cryptococcus_amylolentus_CBS6273	MEKH01000001.1	1.3055	52.8	-0.613459		Cryptococcus_sp._DSM108351	chr_1	1.3055	59.8	0.55894		Kwoniella_heveanensis_CBS569	chr_1	1.3055	48.6	-3.31549		Kwoniella_mangrovensis_CBS8507	ctg_1	1.3055	48.4	3.48218
Cryptococcus_amylolentus_CBS6273	MEKH01000001.1	1.3065	54.8	1.38654		Cryptococcus_sp._DSM108351	chr_1	1.3065	57.9	-1.34106		Kwoniella_heveanensis_CBS569	chr_1	1.3065	51.9	-0.0154888		Kwoniella_mangrovensis_CBS8507	ctg_1	1.3065	45.9	0.982179
Cryptococcus_amylolentus_CBS6273	MEKH01000001.1	1.3075	51	-2.41346		Cryptococcus_sp._DSM108351	chr_1	1.3075	59.4	0.15894		Kwoniella_heveanensis_CBS569	chr_1	1.3075	51.7	-0.215489		Kwoniella_mangrovensis_CBS8507	ctg_1	1.3075	49.1	4.18218
Cryptococcus_amylolentus_CBS6273	MEKH01000001.1	1.3085	53.8	0.386541		Cryptococcus_sp._DSM108351	chr_1	1.3085	62.6	3.35894		Kwoniella_heveanensis_CBS569	chr_1	1.3085	53.2	1.28451		Kwoniella_mangrovensis_CBS8507	ctg_1	1.3085	46.8	1.88218
Cryptococcus_amylolentus_CBS6273	MEKH01000001.1	1.3095	56.9	3.48654		Cryptococcus_sp._DSM108351	chr_1	1.3095	58.9	-0.34106		Kwoniella_heveanensis_CBS569	chr_1	1.3095	52	0.0845112		Kwoniella_mangrovensis_CBS8507	ctg_1	1.3095	49.4	4.48218
Cryptococcus_amylolentus_CBS6273	MEKH01000001.1	1.3105	58.4	4.98654		Cryptococcus_sp._DSM108351	chr_1	1.3105	57.1	-2.14106		Kwoniella_heveanensis_CBS569	chr_1	1.3105	52.1	0.184511		Kwoniella_mangrovensis_CBS8507	ctg_1	1.3105	42.6	-2.31782
Cryptococcus_amylolentus_CBS6273	MEKH01000001.1	1.3115	58.2	4.78654		Cryptococcus_sp._DSM108351	chr_1	1.3115	59	-0.24106		Kwoniella_heveanensis_CBS569	chr_1	1.3115	53	1.08451		Kwoniella_mangrovensis_CBS8507	ctg_1	1.3115	44.4	-0.517821
Cryptococcus_amylolentus_CBS6273	MEKH01000001.1	1.3125	55.8	2.38654		Cryptococcus_sp._DSM108351	chr_1	1.3125	61.1	1.85894		Kwoniella_heveanensis_CBS569	chr_1	1.3125	51.7	-0.215489		Kwoniella_mangrovensis_CBS8507	ctg_1	1.3125	45.7	0.782179
Cryptococcus_amylolentus_CBS6273	MEKH01000001.1	1.3135	54.6	1.18654		Cryptococcus_sp._DSM108351	chr_1	1.3135	60.2	0.95894		Kwoniella_heveanensis_CBS569	chr_1	1.3135	53.1	1.18451		Kwoniella_mangrovensis_CBS8507	ctg_1	1.3135	44.2	-0.717821
Cryptococcus_amylolentus_CBS6273	MEKH01000001.1	1.3145	53.3	-0.113459		Cryptococcus_sp._DSM108351	chr_1	1.3145	62.3	3.05894		Kwoniella_heveanensis_CBS569	chr_1	1.3145	52.3	0.384511		Kwoniella_mangrovensis_CBS8507	ctg_1	1.3145	44.9	-0.0178207
Cryptococcus_amylolentus_CBS6273	MEKH01000001.1	1.3155	54.3	0.886541		Cryptococcus_sp._DSM108351	chr_1	1.3155	57.5	-1.74106		Kwoniella_heveanensis_CBS569	chr_1	1.3155	57.6	5.68451		Kwoniella_mangrovensis_CBS8507	ctg_1	1.3155	47.6	2.68218
Cryptococcus_amylolentus_CBS6273	MEKH01000001.1	1.3165	54.4	0.986541		Cryptococcus_sp._DSM108351	chr_1	1.3165	54.6	-4.64106		Kwoniella_heveanensis_CBS569	chr_1	1.3165	58.8	6.88451		Kwoniella_mangrovensis_CBS8507	ctg_1	1.3165	48.1	3.18218
Cryptococcus_amylolentus_CBS6273	MEKH01000001.1	1.3175	52.6	-0.813459		Cryptococcus_sp._DSM108351	chr_1	1.3175	56.8	-2.44106		Kwoniella_heveanensis_CBS569	chr_1	1.3175	56.9	4.98451		Kwoniella_mangrovensis_CBS8507	ctg_1	1.3175	46.2	1.28218
Cryptococcus_amylolentus_CBS6273	MEKH01000001.1	1.3185	54.6	1.18654		Cryptococcus_sp._DSM108351	chr_1	1.3185	58.2	-1.04106		Kwoniella_heveanensis_CBS569	chr_1	1.3185	52	0.0845112		Kwoniella_mangrovensis_CBS8507	ctg_1	1.3185	47	2.08218
Cryptococcus_amylolentus_CBS6273	MEKH01000001.1	1.3195	49.3	-4.11346		Cryptococcus_sp._DSM108351	chr_1	1.3195	56.6	-2.64106		Kwoniella_heveanensis_CBS569	chr_1	1.3195	54.6	2.68451		Kwoniella_mangrovensis_CBS8507	ctg_1	1.3195	49	4.08218
Cryptococcus_amylolentus_CBS6273	MEKH01000001.1	1.3205	56.8	3.38654		Cryptococcus_sp._DSM108351	chr_1	1.3205	58.3	-0.94106		Kwoniella_heveanensis_CBS569	chr_1	1.3205	56.4	4.48451		Kwoniella_mangrovensis_CBS8507	ctg_1	1.3205	45.9	0.982179
Cryptococcus_amylolentus_CBS6273	MEKH01000001.1	1.3215	52.7	-0.713459		Cryptococcus_sp._DSM108351	chr_1	1.3215	64.4	5.15894		Kwoniella_heveanensis_CBS569	chr_1	1.3215	56.5	4.58451		Kwoniella_mangrovensis_CBS8507	ctg_1	1.3215	48.8	3.88218
Cryptococcus_amylolentus_CBS6273	MEKH01000001.1	1.3225	48.7	-4.71346		Cryptococcus_sp._DSM108351	chr_1	1.3225	63.3	4.05894		Kwoniella_heveanensis_CBS569	chr_1	1.3225	55.1	3.18451		Kwoniella_mangrovensis_CBS8507	ctg_1	1.3225	46.6	1.68218
Cryptococcus_amylolentus_CBS6273	MEKH01000001.1	1.3235	52.3	-1.11346		Cryptococcus_sp._DSM108351	chr_1	1.3235	58.1	-1.14106		Kwoniella_heveanensis_CBS569	chr_1	1.3235	56.9	4.98451		Kwoniella_mangrovensis_CBS8507	ctg_1	1.3235	46	1.08218
Cryptococcus_amylolentus_CBS6273	MEKH01000001.1	1.3245	52.7	-0.713459		Cryptococcus_sp._DSM108351	chr_1	1.3245	62.6	3.35894		Kwoniella_heveanensis_CBS569	chr_1	1.3245	49.1	-2.81549		Kwoniella_mangrovensis_CBS8507	ctg_1	1.3245	45.5	0.582179
Cryptococcus_amylolentus_CBS6273	MEKH01000001.1	1.3255	52	-1.41346		Cryptococcus_sp._DSM108351	chr_1	1.3255	57.1	-2.14106		Kwoniella_heveanensis_CBS569	chr_1	1.3255	52.1	0.184511		Kwoniella_mangrovensis_CBS8507	ctg_1	1.3255	44.7	-0.217821
Cryptococcus_amylolentus_CBS6273	MEKH01000001.1	1.3265	51.7	-1.71346		Cryptococcus_sp._DSM108351	chr_1	1.3265	62.1	2.85894		Kwoniella_heveanensis_CBS569	chr_1	1.3265	58.2	6.28451		Kwoniella_mangrovensis_CBS8507	ctg_1	1.3265	47.7	2.78218
Cryptococcus_amylolentus_CBS6273	MEKH01000001.1	1.3275	51.8	-1.61346		Cryptococcus_sp._DSM108351	chr_1	1.3275	59	-0.24106		Kwoniella_heveanensis_CBS569	chr_1	1.3275	55	3.08451		Kwoniella_mangrovensis_CBS8507	ctg_1	1.3275	45.2	0.282179
Cryptococcus_amylolentus_CBS6273	MEKH01000001.1	1.3285	51.8	-1.61346		Cryptococcus_sp._DSM108351	chr_1	1.3285	71.2	11.9589		Kwoniella_heveanensis_CBS569	chr_1	1.3285	50	-1.91549		Kwoniella_mangrovensis_CBS8507	ctg_1	1.3285	44.9	-0.0178207
Cryptococcus_amylolentus_CBS6273	MEKH01000001.1	1.3295	55.4	1.98654		Cryptococcus_sp._DSM108351	chr_1	1.3295	66	6.75894		Kwoniella_heveanensis_CBS569	chr_1	1.3295	48.9	-3.01549		Kwoniella_mangrovensis_CBS8507	ctg_1	1.3295	45.8	0.882179
Cryptococcus_amylolentus_CBS6273	MEKH01000001.1	1.3305	56.4	2.98654		Cryptococcus_sp._DSM108351	chr_1	1.3305	62.3	3.05894		Kwoniella_heveanensis_CBS569	chr_1	1.3305	50.8	-1.11549		Kwoniella_mangrovensis_CBS8507	ctg_1	1.3305	47.6	2.68218
Cryptococcus_amylolentus_CBS6273	MEKH01000001.1	1.3315	52.8	-0.613459		Cryptococcus_sp._DSM108351	chr_1	1.3315	60.7	1.45894		Kwoniella_heveanensis_CBS569	chr_1	1.3315	54	2.08451		Kwoniella_mangrovensis_CBS8507	ctg_1	1.3315	45.4	0.482179
Cryptococcus_amylolentus_CBS6273	MEKH01000001.1	1.3325	57.3	3.88654		Cryptococcus_sp._DSM108351	chr_1	1.3325	59.4	0.15894		Kwoniella_heveanensis_CBS569	chr_1	1.3325	57	5.08451		Kwoniella_mangrovensis_CBS8507	ctg_1	1.3325	48.8	3.88218
Cryptococcus_amylolentus_CBS6273	MEKH01000001.1	1.3335	51.5	-1.91346		Cryptococcus_sp._DSM108351	chr_1	1.3335	63.8	4.55894		Kwoniella_heveanensis_CBS569	chr_1	1.3335	52.3	0.384511		Kwoniella_mangrovensis_CBS8507	ctg_1	1.3335	40.7	-4.21782
Cryptococcus_amylolentus_CBS6273	MEKH01000001.1	1.3345	50.2	-3.21346		Cryptococcus_sp._DSM108351	chr_1	1.3345	62.8	3.55894		Kwoniella_heveanensis_CBS569	chr_1	1.3345	53.3	1.38451		Kwoniella_mangrovensis_CBS8507	ctg_1	1.3345	47.1	2.18218
Cryptococcus_amylolentus_CBS6273	MEKH01000001.1	1.3355	52.9	-0.513459		Cryptococcus_sp._DSM108351	chr_1	1.3355	61	1.75894		Kwoniella_heveanensis_CBS569	chr_1	1.3355	51.8	-0.115489		Kwoniella_mangrovensis_CBS8507	ctg_1	1.3355	45.9	0.982179
Cryptococcus_amylolentus_CBS6273	MEKH01000001.1	1.3365	52.7	-0.713459		Cryptococcus_sp._DSM108351	chr_1	1.3365	60	0.75894		Kwoniella_heveanensis_CBS569	chr_1	1.3365	56.8	4.88451		Kwoniella_mangrovensis_CBS8507	ctg_1	1.3365	45.3	0.382179
Cryptococcus_amylolentus_CBS6273	MEKH01000001.1	1.3375	54.3	0.886541		Cryptococcus_sp._DSM108351	chr_1	1.3375	59.3	0.0589398		Kwoniella_heveanensis_CBS569	chr_1	1.3375	52.8	0.884511		Kwoniella_mangrovensis_CBS8507	ctg_1	1.3375	45.7	0.782179
Cryptococcus_amylolentus_CBS6273	MEKH01000001.1	1.3385	57.1	3.68654		Cryptococcus_sp._DSM108351	chr_1	1.3385	51.5	-7.74106		Kwoniella_heveanensis_CBS569	chr_1	1.3385	50.7	-1.21549		Kwoniella_mangrovensis_CBS8507	ctg_1	1.3385	46.2	1.28218
Cryptococcus_amylolentus_CBS6273	MEKH01000001.1	1.3395	50	-3.41346		Cryptococcus_sp._DSM108351	chr_1	1.3395	57.2	-2.04106		Kwoniella_heveanensis_CBS569	chr_1	1.3395	53	1.08451		Kwoniella_mangrovensis_CBS8507	ctg_1	1.3395	44.7	-0.217821
Cryptococcus_amylolentus_CBS6273	MEKH01000001.1	1.3405	53.1	-0.313459		Cryptococcus_sp._DSM108351	chr_1	1.3405	56.2	-3.04106		Kwoniella_heveanensis_CBS569	chr_1	1.3405	52	0.0845112		Kwoniella_mangrovensis_CBS8507	ctg_1	1.3405	43.8	-1.11782
Cryptococcus_amylolentus_CBS6273	MEKH01000001.1	1.3415	52.2	-1.21346		Cryptococcus_sp._DSM108351	chr_1	1.3415	56.9	-2.34106		Kwoniella_heveanensis_CBS569	chr_1	1.3415	51.9	-0.0154888		Kwoniella_mangrovensis_CBS8507	ctg_1	1.3415	43.9	-1.01782
Cryptococcus_amylolentus_CBS6273	MEKH01000001.1	1.3425	54.4	0.986541		Cryptococcus_sp._DSM108351	chr_1	1.3425	55	-4.24106		Kwoniella_heveanensis_CBS569	chr_1	1.3425	49.2	-2.71549		Kwoniella_mangrovensis_CBS8507	ctg_1	1.3425	42.6	-2.31782
Cryptococcus_amylolentus_CBS6273	MEKH01000001.1	1.3435	52.6	-0.813459		Cryptococcus_sp._DSM108351	chr_1	1.3435	62.9	3.65894		Kwoniella_heveanensis_CBS569	chr_1	1.3435	49.2	-2.71549		Kwoniella_mangrovensis_CBS8507	ctg_1	1.3435	43.7	-1.21782
Cryptococcus_amylolentus_CBS6273	MEKH01000001.1	1.3445	49.6	-3.81346		Cryptococcus_sp._DSM108351	chr_1	1.3445	61.9	2.65894		Kwoniella_heveanensis_CBS569	chr_1	1.3445	49.2	-2.71549		Kwoniella_mangrovensis_CBS8507	ctg_1	1.3445	46.4	1.48218
Cryptococcus_amylolentus_CBS6273	MEKH01000001.1	1.3455	50.9	-2.51346		Cryptococcus_sp._DSM108351	chr_1	1.3455	57.3	-1.94106		Kwoniella_heveanensis_CBS569	chr_1	1.3455	51.6	-0.315489		Kwoniella_mangrovensis_CBS8507	ctg_1	1.3455	42.3	-2.61782
Cryptococcus_amylolentus_CBS6273	MEKH01000001.1	1.3465	53.5	0.0865409		Cryptococcus_sp._DSM108351	chr_1	1.3465	56.5	-2.74106		Kwoniella_heveanensis_CBS569	chr_1	1.3465	47.6	-4.31549		Kwoniella_mangrovensis_CBS8507	ctg_1	1.3465	43.3	-1.61782
Cryptococcus_amylolentus_CBS6273	MEKH01000001.1	1.3475	54.2	0.786541		Cryptococcus_sp._DSM108351	chr_1	1.3475	69.3	10.0589		Kwoniella_heveanensis_CBS569	chr_1	1.3475	48.8	-3.11549		Kwoniella_mangrovensis_CBS8507	ctg_1	1.3475	38.7	-6.21782
Cryptococcus_amylolentus_CBS6273	MEKH01000001.1	1.3485	53	-0.413459		Cryptococcus_sp._DSM108351	chr_1	1.3485	59.8	0.55894		Kwoniella_heveanensis_CBS569	chr_1	1.3485	50.8	-1.11549		Kwoniella_mangrovensis_CBS8507	ctg_1	1.3485	41.8	-3.11782
Cryptococcus_amylolentus_CBS6273	MEKH01000001.1	1.3495	55.4	1.98654		Cryptococcus_sp._DSM108351	chr_1	1.3495	58.4	-0.84106		Kwoniella_heveanensis_CBS569	chr_1	1.3495	53.9	1.98451		Kwoniella_mangrovensis_CBS8507	ctg_1	1.3495	41.1	-3.81782
Cryptococcus_amylolentus_CBS6273	MEKH01000001.1	1.3505	51.4	-2.01346		Cryptococcus_sp._DSM108351	chr_1	1.3505	56.4	-2.84106		Kwoniella_heveanensis_CBS569	chr_1	1.3505	53	1.08451		Kwoniella_mangrovensis_CBS8507	ctg_1	1.3505	44.8	-0.117821
Cryptococcus_amylolentus_CBS6273	MEKH01000001.1	1.3515	55.5	2.08654		Cryptococcus_sp._DSM108351	chr_1	1.3515	54.2	-5.04106		Kwoniella_heveanensis_CBS569	chr_1	1.3515	49	-2.91549		Kwoniella_mangrovensis_CBS8507	ctg_1	1.3515	39.6	-5.31782
Cryptococcus_amylolentus_CBS6273	MEKH01000001.1	1.3525	51.7	-1.71346		Cryptococcus_sp._DSM108351	chr_1	1.3525	56.7	-2.54106		Kwoniella_heveanensis_CBS569	chr_1	1.3525	50.8	-1.11549		Kwoniella_mangrovensis_CBS8507	ctg_1	1.3525	45.7	0.782179
Cryptococcus_amylolentus_CBS6273	MEKH01000001.1	1.3535	48.8	-4.61346		Cryptococcus_sp._DSM108351	chr_1	1.3535	58.7	-0.54106		Kwoniella_heveanensis_CBS569	chr_1	1.3535	49.2	-2.71549		Kwoniella_mangrovensis_CBS8507	ctg_1	1.3535	52.6	7.68218
Cryptococcus_amylolentus_CBS6273	MEKH01000001.1	1.3545	56.7	3.28654		Cryptococcus_sp._DSM108351	chr_1	1.3545	64.4	5.15894		Kwoniella_heveanensis_CBS569	chr_1	1.3545	55.1	3.18451		Kwoniella_mangrovensis_CBS8507	ctg_1	1.3545	41.3	-3.61782
Cryptococcus_amylolentus_CBS6273	MEKH01000001.1	1.3555	54.3	0.886541		Cryptococcus_sp._DSM108351	chr_1	1.3555	58.3	-0.94106		Kwoniella_heveanensis_CBS569	chr_1	1.3555	50	-1.91549		Kwoniella_mangrovensis_CBS8507	ctg_1	1.3555	40.9	-4.01782
Cryptococcus_amylolentus_CBS6273	MEKH01000001.1	1.3565	52.5	-0.913459		Cryptococcus_sp._DSM108351	chr_1	1.3565	57.4	-1.84106		Kwoniella_heveanensis_CBS569	chr_1	1.3565	49.7	-2.21549		Kwoniella_mangrovensis_CBS8507	ctg_1	1.3565	42.6	-2.31782
Cryptococcus_amylolentus_CBS6273	MEKH01000001.1	1.3575	53.9	0.486541		Cryptococcus_sp._DSM108351	chr_1	1.3575	58.4	-0.84106		Kwoniella_heveanensis_CBS569	chr_1	1.3575	50.1	-1.81549		Kwoniella_mangrovensis_CBS8507	ctg_1	1.3575	45.4	0.482179
Cryptococcus_amylolentus_CBS6273	MEKH01000001.1	1.3585	55.2	1.78654		Cryptococcus_sp._DSM108351	chr_1	1.3585	60.4	1.15894		Kwoniella_heveanensis_CBS569	chr_1	1.3585	54.1	2.18451		Kwoniella_mangrovensis_CBS8507	ctg_1	1.3585	40.5	-4.41782
Cryptococcus_amylolentus_CBS6273	MEKH01000001.1	1.3595	52.8	-0.613459		Cryptococcus_sp._DSM108351	chr_1	1.3595	58.1	-1.14106		Kwoniella_heveanensis_CBS569	chr_1	1.3595	50.9	-1.01549		Kwoniella_mangrovensis_CBS8507	ctg_1	1.3595	42.9	-2.01782
Cryptococcus_amylolentus_CBS6273	MEKH01000001.1	1.3605	53.1	-0.313459		Cryptococcus_sp._DSM108351	chr_1	1.3605	56.5	-2.74106		Kwoniella_heveanensis_CBS569	chr_1	1.3605	45.3	-6.61549		Kwoniella_mangrovensis_CBS8507	ctg_1	1.3605	44.5	-0.417821
Cryptococcus_amylolentus_CBS6273	MEKH01000001.1	1.3615	54.3	0.886541		Cryptococcus_sp._DSM108351	chr_1	1.3615	54.6	-4.64106		Kwoniella_heveanensis_CBS569	chr_1	1.3615	41	-10.9155		Kwoniella_mangrovensis_CBS8507	ctg_1	1.3615	45.5	0.582179
Cryptococcus_amylolentus_CBS6273	MEKH01000001.1	1.3625	52.4	-1.01346		Cryptococcus_sp._DSM108351	chr_1	1.3625	54.7	-4.54106		Kwoniella_heveanensis_CBS569	chr_1	1.3625	46.8	-5.11549		Kwoniella_mangrovensis_CBS8507	ctg_1	1.3625	43.5	-1.41782
Cryptococcus_amylolentus_CBS6273	MEKH01000001.1	1.3635	54.5	1.08654		Cryptococcus_sp._DSM108351	chr_1	1.3635	57.9	-1.34106		Kwoniella_heveanensis_CBS569	chr_1	1.3635	45.6	-6.31549		Kwoniella_mangrovensis_CBS8507	ctg_1	1.3635	44.3	-0.617821
Cryptococcus_amylolentus_CBS6273	MEKH01000001.1	1.3645	53.7	0.286541		Cryptococcus_sp._DSM108351	chr_1	1.3645	60.3	1.05894		Kwoniella_heveanensis_CBS569	chr_1	1.3645	46.6	-5.31549		Kwoniella_mangrovensis_CBS8507	ctg_1	1.3645	41.4	-3.51782
Cryptococcus_amylolentus_CBS6273	MEKH01000001.1	1.3655	51.7	-1.71346		Cryptococcus_sp._DSM108351	chr_1	1.3655	57.6	-1.64106		Kwoniella_heveanensis_CBS569	chr_1	1.3655	44.6	-7.31549		Kwoniella_mangrovensis_CBS8507	ctg_1	1.3655	48.4	3.48218
Cryptococcus_amylolentus_CBS6273	MEKH01000001.1	1.3665	54.9	1.48654		Cryptococcus_sp._DSM108351	chr_1	1.3665	55	-4.24106		Kwoniella_heveanensis_CBS569	chr_1	1.3665	49.7	-2.21549		Kwoniella_mangrovensis_CBS8507	ctg_1	1.3665	51.3	6.38218
Cryptococcus_amylolentus_CBS6273	MEKH01000001.1	1.3675	52	-1.41346		Cryptococcus_sp._DSM108351	chr_1	1.3675	57.4	-1.84106		Kwoniella_heveanensis_CBS569	chr_1	1.3675	55.6	3.68451		Kwoniella_mangrovensis_CBS8507	ctg_1	1.3675	45.5	0.582179
Cryptococcus_amylolentus_CBS6273	MEKH01000001.1	1.3685	51	-2.41346		Cryptococcus_sp._DSM108351	chr_1	1.3685	57.6	-1.64106		Kwoniella_heveanensis_CBS569	chr_1	1.3685	52	0.0845112		Kwoniella_mangrovensis_CBS8507	ctg_1	1.3685	44.9	-0.0178207
Cryptococcus_amylolentus_CBS6273	MEKH01000001.1	1.3695	52.7	-0.713459		Cryptococcus_sp._DSM108351	chr_1	1.3695	61.1	1.85894		Kwoniella_heveanensis_CBS569	chr_1	1.3695	51.7	-0.215489		Kwoniella_mangrovensis_CBS8507	ctg_1	1.3695	47	2.08218
Cryptococcus_amylolentus_CBS6273	MEKH01000001.1	1.3705	54.8	1.38654		Cryptococcus_sp._DSM108351	chr_1	1.3705	60.7	1.45894		Kwoniella_heveanensis_CBS569	chr_1	1.3705	56.5	4.58451		Kwoniella_mangrovensis_CBS8507	ctg_1	1.3705	48.8	3.88218
Cryptococcus_amylolentus_CBS6273	MEKH01000001.1	1.3715	52.4	-1.01346		Cryptococcus_sp._DSM108351	chr_1	1.3715	58.8	-0.44106		Kwoniella_heveanensis_CBS569	chr_1	1.3715	56.5	4.58451		Kwoniella_mangrovensis_CBS8507	ctg_1	1.3715	39.2	-5.71782
Cryptococcus_amylolentus_CBS6273	MEKH01000001.1	1.3725	52.9	-0.513459		Cryptococcus_sp._DSM108351	chr_1	1.3725	58.5	-0.74106		Kwoniella_heveanensis_CBS569	chr_1	1.3725	57.5	5.58451		Kwoniella_mangrovensis_CBS8507	ctg_1	1.3725	44.2	-0.717821
Cryptococcus_amylolentus_CBS6273	MEKH01000001.1	1.3735	52	-1.41346		Cryptococcus_sp._DSM108351	chr_1	1.3735	62.3	3.05894		Kwoniella_heveanensis_CBS569	chr_1	1.3735	54.6	2.68451		Kwoniella_mangrovensis_CBS8507	ctg_1	1.3735	44.3	-0.617821
Cryptococcus_amylolentus_CBS6273	MEKH01000001.1	1.3745	51.7	-1.71346		Cryptococcus_sp._DSM108351	chr_1	1.3745	64.4	5.15894		Kwoniella_heveanensis_CBS569	chr_1	1.3745	57.3	5.38451		Kwoniella_mangrovensis_CBS8507	ctg_1	1.3745	42.9	-2.01782
Cryptococcus_amylolentus_CBS6273	MEKH01000001.1	1.3755	48.5	-4.91346		Cryptococcus_sp._DSM108351	chr_1	1.3755	60.3	1.05894		Kwoniella_heveanensis_CBS569	chr_1	1.3755	55.3	3.38451		Kwoniella_mangrovensis_CBS8507	ctg_1	1.3755	43.4	-1.51782
Cryptococcus_amylolentus_CBS6273	MEKH01000001.1	1.3765	49.9	-3.51346		Cryptococcus_sp._DSM108351	chr_1	1.3765	61.3	2.05894		Kwoniella_heveanensis_CBS569	chr_1	1.3765	57.6	5.68451		Kwoniella_mangrovensis_CBS8507	ctg_1	1.3765	39.9	-5.01782
Cryptococcus_amylolentus_CBS6273	MEKH01000001.1	1.3775	49.9	-3.51346		Cryptococcus_sp._DSM108351	chr_1	1.3775	58.3	-0.94106		Kwoniella_heveanensis_CBS569	chr_1	1.3775	57.2	5.28451		Kwoniella_mangrovensis_CBS8507	ctg_1	1.3775	46.3	1.38218
Cryptococcus_amylolentus_CBS6273	MEKH01000001.1	1.3785	58.4	4.98654		Cryptococcus_sp._DSM108351	chr_1	1.3785	57.4	-1.84106		Kwoniella_heveanensis_CBS569	chr_1	1.3785	58.1	6.18451		Kwoniella_mangrovensis_CBS8507	ctg_1	1.3785	49.8	4.88218
Cryptococcus_amylolentus_CBS6273	MEKH01000001.1	1.3795	52.8	-0.613459		Cryptococcus_sp._DSM108351	chr_1	1.3795	52.6	-6.64106		Kwoniella_heveanensis_CBS569	chr_1	1.3795	58.5	6.58451		Kwoniella_mangrovensis_CBS8507	ctg_1	1.3795	48.1	3.18218
Cryptococcus_amylolentus_CBS6273	MEKH01000001.1	1.3805	54.4	0.986541		Cryptococcus_sp._DSM108351	chr_1	1.3805	55.7	-3.54106		Kwoniella_heveanensis_CBS569	chr_1	1.3805	52	0.0845112		Kwoniella_mangrovensis_CBS8507	ctg_1	1.3805	46.9	1.98218
Cryptococcus_amylolentus_CBS6273	MEKH01000001.1	1.3815	56.9	3.48654		Cryptococcus_sp._DSM108351	chr_1	1.3815	59.3	0.0589398		Kwoniella_heveanensis_CBS569	chr_1	1.3815	55.3	3.38451		Kwoniella_mangrovensis_CBS8507	ctg_1	1.3815	41.6	-3.31782
Cryptococcus_amylolentus_CBS6273	MEKH01000001.1	1.3825	53.9	0.486541		Cryptococcus_sp._DSM108351	chr_1	1.3825	68.5	9.25894		Kwoniella_heveanensis_CBS569	chr_1	1.3825	55.2	3.28451		Kwoniella_mangrovensis_CBS8507	ctg_1	1.3825	46.4	1.48218
Cryptococcus_amylolentus_CBS6273	MEKH01000001.1	1.3835	51.1	-2.31346		Cryptococcus_sp._DSM108351	chr_1	1.3835	54.4	-4.84106		Kwoniella_heveanensis_CBS569	chr_1	1.3835	56.3	4.38451		Kwoniella_mangrovensis_CBS8507	ctg_1	1.3835	47.1	2.18218
Cryptococcus_amylolentus_CBS6273	MEKH01000001.1	1.3845	47.9	-5.51346		Cryptococcus_sp._DSM108351	chr_1	1.3845	52.9	-6.34106		Kwoniella_heveanensis_CBS569	chr_1	1.3845	59.6	7.68451		Kwoniella_mangrovensis_CBS8507	ctg_1	1.3845	47.9	2.98218
Cryptococcus_amylolentus_CBS6273	MEKH01000001.1	1.3855	52.1	-1.31346		Cryptococcus_sp._DSM108351	chr_1	1.3855	62.9	3.65894		Kwoniella_heveanensis_CBS569	chr_1	1.3855	54.6	2.68451		Kwoniella_mangrovensis_CBS8507	ctg_1	1.3855	45.1	0.182179
Cryptococcus_amylolentus_CBS6273	MEKH01000001.1	1.3865	49.6	-3.81346		Cryptococcus_sp._DSM108351	chr_1	1.3865	55.4	-3.84106		Kwoniella_heveanensis_CBS569	chr_1	1.3865	52.4	0.484511		Kwoniella_mangrovensis_CBS8507	ctg_1	1.3865	48.2	3.28218
Cryptococcus_amylolentus_CBS6273	MEKH01000001.1	1.3875	51.8	-1.61346		Cryptococcus_sp._DSM108351	chr_1	1.3875	56.7	-2.54106		Kwoniella_heveanensis_CBS569	chr_1	1.3875	59	7.08451		Kwoniella_mangrovensis_CBS8507	ctg_1	1.3875	47.8	2.88218
Cryptococcus_amylolentus_CBS6273	MEKH01000001.1	1.3885	52.9	-0.513459		Cryptococcus_sp._DSM108351	chr_1	1.3885	58.3	-0.94106		Kwoniella_heveanensis_CBS569	chr_1	1.3885	50.4	-1.51549		Kwoniella_mangrovensis_CBS8507	ctg_1	1.3885	38.3	-6.61782
Cryptococcus_amylolentus_CBS6273	MEKH01000001.1	1.3895	47.7	-5.71346		Cryptococcus_sp._DSM108351	chr_1	1.3895	58.6	-0.64106		Kwoniella_heveanensis_CBS569	chr_1	1.3895	54.5	2.58451		Kwoniella_mangrovensis_CBS8507	ctg_1	1.3895	44.3	-0.617821
Cryptococcus_amylolentus_CBS6273	MEKH01000001.1	1.3905	49.9	-3.51346		Cryptococcus_sp._DSM108351	chr_1	1.3905	62.8	3.55894		Kwoniella_heveanensis_CBS569	chr_1	1.3905	52.4	0.484511		Kwoniella_mangrovensis_CBS8507	ctg_1	1.3905	46.9	1.98218
Cryptococcus_amylolentus_CBS6273	MEKH01000001.1	1.3915	55.6	2.18654		Cryptococcus_sp._DSM108351	chr_1	1.3915	57.4	-1.84106		Kwoniella_heveanensis_CBS569	chr_1	1.3915	50.8	-1.11549		Kwoniella_mangrovensis_CBS8507	ctg_1	1.3915	44.4	-0.517821
Cryptococcus_amylolentus_CBS6273	MEKH01000001.1	1.3925	51.7	-1.71346		Cryptococcus_sp._DSM108351	chr_1	1.3925	57	-2.24106		Kwoniella_heveanensis_CBS569	chr_1	1.3925	52.2	0.284511		Kwoniella_mangrovensis_CBS8507	ctg_1	1.3925	44.4	-0.517821
Cryptococcus_amylolentus_CBS6273	MEKH01000001.1	1.3935	48.4	-5.01346		Cryptococcus_sp._DSM108351	chr_1	1.3935	57.4	-1.84106		Kwoniella_heveanensis_CBS569	chr_1	1.3935	59.3	7.38451		Kwoniella_mangrovensis_CBS8507	ctg_1	1.3935	44.4	-0.517821
Cryptococcus_amylolentus_CBS6273	MEKH01000001.1	1.3945	55.5	2.08654		Cryptococcus_sp._DSM108351	chr_1	1.3945	54	-5.24106		Kwoniella_heveanensis_CBS569	chr_1	1.3945	50.3	-1.61549		Kwoniella_mangrovensis_CBS8507	ctg_1	1.3945	45.8	0.882179
Cryptococcus_amylolentus_CBS6273	MEKH01000001.1	1.3955	55.9	2.48654		Cryptococcus_sp._DSM108351	chr_1	1.3955	52	-7.24106		Kwoniella_heveanensis_CBS569	chr_1	1.3955	52.2	0.284511		Kwoniella_mangrovensis_CBS8507	ctg_1	1.3955	46.7	1.78218
Cryptococcus_amylolentus_CBS6273	MEKH01000001.1	1.3965	58.6	5.18654		Cryptococcus_sp._DSM108351	chr_1	1.3965	56.4	-2.84106		Kwoniella_heveanensis_CBS569	chr_1	1.3965	54.2	2.28451		Kwoniella_mangrovensis_CBS8507	ctg_1	1.3965	42	-2.91782
Cryptococcus_amylolentus_CBS6273	MEKH01000001.1	1.3975	63.6	10.1865		Cryptococcus_sp._DSM108351	chr_1	1.3975	55.4	-3.84106		Kwoniella_heveanensis_CBS569	chr_1	1.3975	52.2	0.284511		Kwoniella_mangrovensis_CBS8507	ctg_1	1.3975	48.7	3.78218
Cryptococcus_amylolentus_CBS6273	MEKH01000001.1	1.3985	53.4	-0.0134591		Cryptococcus_sp._DSM108351	chr_1	1.3985	56.3	-2.94106		Kwoniella_heveanensis_CBS569	chr_1	1.3985	51.5	-0.415489		Kwoniella_mangrovensis_CBS8507	ctg_1	1.3985	45	0.0821793
Cryptococcus_amylolentus_CBS6273	MEKH01000001.1	1.3995	56	2.58654		Cryptococcus_sp._DSM108351	chr_1	1.3995	60.5	1.25894		Kwoniella_heveanensis_CBS569	chr_1	1.3995	50.8	-1.11549		Kwoniella_mangrovensis_CBS8507	ctg_1	1.3995	46.2	1.28218
Cryptococcus_amylolentus_CBS6273	MEKH01000001.1	1.4005	56.2	2.78654		Cryptococcus_sp._DSM108351	chr_1	1.4005	54.4	-4.84106		Kwoniella_heveanensis_CBS569	chr_1	1.4005	53.4	1.48451		Kwoniella_mangrovensis_CBS8507	ctg_1	1.4005	45.5	0.582179
Cryptococcus_amylolentus_CBS6273	MEKH01000001.1	1.4015	60.3	6.88654		Cryptococcus_sp._DSM108351	chr_1	1.4015	56.5	-2.74106		Kwoniella_heveanensis_CBS569	chr_1	1.4015	49.9	-2.01549		Kwoniella_mangrovensis_CBS8507	ctg_1	1.4015	44.6	-0.317821
Cryptococcus_amylolentus_CBS6273	MEKH01000001.1	1.4025	57	3.58654		Cryptococcus_sp._DSM108351	chr_1	1.4025	50.6	-8.64106		Kwoniella_heveanensis_CBS569	chr_1	1.4025	54.1	2.18451		Kwoniella_mangrovensis_CBS8507	ctg_1	1.4025	43.9	-1.01782
Cryptococcus_amylolentus_CBS6273	MEKH01000001.1	1.4035	54.7	1.28654		Cryptococcus_sp._DSM108351	chr_1	1.4035	54.8	-4.44106		Kwoniella_heveanensis_CBS569	chr_1	1.4035	57.1	5.18451		Kwoniella_mangrovensis_CBS8507	ctg_1	1.4035	41.3	-3.61782
Cryptococcus_amylolentus_CBS6273	MEKH01000001.1	1.4045	55	1.58654		Cryptococcus_sp._DSM108351	chr_1	1.4045	54.8	-4.44106		Kwoniella_heveanensis_CBS569	chr_1	1.4045	47.5	-4.41549		Kwoniella_mangrovensis_CBS8507	ctg_1	1.4045	39.8	-5.11782
Cryptococcus_amylolentus_CBS6273	MEKH01000001.1	1.4055	49.8	-3.61346		Cryptococcus_sp._DSM108351	chr_1	1.4055	56.2	-3.04106		Kwoniella_heveanensis_CBS569	chr_1	1.4055	51.2	-0.715489		Kwoniella_mangrovensis_CBS8507	ctg_1	1.4055	46.9	1.98218
Cryptococcus_amylolentus_CBS6273	MEKH01000001.1	1.4065	56.3	2.88654		Cryptococcus_sp._DSM108351	chr_1	1.4065	63.7	4.45894		Kwoniella_heveanensis_CBS569	chr_1	1.4065	50.5	-1.41549		Kwoniella_mangrovensis_CBS8507	ctg_1	1.4065	43.7	-1.21782
Cryptococcus_amylolentus_CBS6273	MEKH01000001.1	1.4075	50	-3.41346		Cryptococcus_sp._DSM108351	chr_1	1.4075	55.8	-3.44106		Kwoniella_heveanensis_CBS569	chr_1	1.4075	52	0.0845112		Kwoniella_mangrovensis_CBS8507	ctg_1	1.4075	45.2	0.282179
Cryptococcus_amylolentus_CBS6273	MEKH01000001.1	1.4085	54.8	1.38654		Cryptococcus_sp._DSM108351	chr_1	1.4085	53.5	-5.74106		Kwoniella_heveanensis_CBS569	chr_1	1.4085	52.5	0.584511		Kwoniella_mangrovensis_CBS8507	ctg_1	1.4085	46.1	1.18218
Cryptococcus_amylolentus_CBS6273	MEKH01000001.1	1.4095	49.6	-3.81346		Cryptococcus_sp._DSM108351	chr_1	1.4095	59.2	-0.0410602		Kwoniella_heveanensis_CBS569	chr_1	1.4095	53.8	1.88451		Kwoniella_mangrovensis_CBS8507	ctg_1	1.4095	44.2	-0.717821
Cryptococcus_amylolentus_CBS6273	MEKH01000001.1	1.4105	50	-3.41346		Cryptococcus_sp._DSM108351	chr_1	1.4105	58.7	-0.54106		Kwoniella_heveanensis_CBS569	chr_1	1.4105	50.9	-1.01549		Kwoniella_mangrovensis_CBS8507	ctg_1	1.4105	46	1.08218
Cryptococcus_amylolentus_CBS6273	MEKH01000001.1	1.4115	51.6	-1.81346		Cryptococcus_sp._DSM108351	chr_1	1.4115	57.8	-1.44106		Kwoniella_heveanensis_CBS569	chr_1	1.4115	54.7	2.78451		Kwoniella_mangrovensis_CBS8507	ctg_1	1.4115	48.5	3.58218
Cryptococcus_amylolentus_CBS6273	MEKH01000001.1	1.4125	54.3	0.886541		Cryptococcus_sp._DSM108351	chr_1	1.4125	58.6	-0.64106		Kwoniella_heveanensis_CBS569	chr_1	1.4125	49.4	-2.51549		Kwoniella_mangrovensis_CBS8507	ctg_1	1.4125	44.4	-0.517821
Cryptococcus_amylolentus_CBS6273	MEKH01000001.1	1.4135	51.5	-1.91346		Cryptococcus_sp._DSM108351	chr_1	1.4135	58.9	-0.34106		Kwoniella_heveanensis_CBS569	chr_1	1.4135	51.6	-0.315489		Kwoniella_mangrovensis_CBS8507	ctg_1	1.4135	46.2	1.28218
Cryptococcus_amylolentus_CBS6273	MEKH01000001.1	1.4145	56	2.58654		Cryptococcus_sp._DSM108351	chr_1	1.4145	55.9	-3.34106		Kwoniella_heveanensis_CBS569	chr_1	1.4145	47.2	-4.71549		Kwoniella_mangrovensis_CBS8507	ctg_1	1.4145	44.1	-0.817821
Cryptococcus_amylolentus_CBS6273	MEKH01000001.1	1.4155	55.5	2.08654		Cryptococcus_sp._DSM108351	chr_1	1.4155	58.2	-1.04106		Kwoniella_heveanensis_CBS569	chr_1	1.4155	53.2	1.28451		Kwoniella_mangrovensis_CBS8507	ctg_1	1.4155	56	11.0822
Cryptococcus_amylolentus_CBS6273	MEKH01000001.1	1.4165	53.5	0.0865409		Cryptococcus_sp._DSM108351	chr_1	1.4165	56.3	-2.94106		Kwoniella_heveanensis_CBS569	chr_1	1.4165	48.3	-3.61549		Kwoniella_mangrovensis_CBS8507	ctg_1	1.4165	46.4	1.48218
Cryptococcus_amylolentus_CBS6273	MEKH01000001.1	1.4175	53.4	-0.0134591		Cryptococcus_sp._DSM108351	chr_1	1.4175	53.1	-6.14106		Kwoniella_heveanensis_CBS569	chr_1	1.4175	53.9	1.98451		Kwoniella_mangrovensis_CBS8507	ctg_1	1.4175	42.5	-2.41782
Cryptococcus_amylolentus_CBS6273	MEKH01000001.1	1.4185	56.5	3.08654		Cryptococcus_sp._DSM108351	chr_1	1.4185	54	-5.24106		Kwoniella_heveanensis_CBS569	chr_1	1.4185	49.9	-2.01549		Kwoniella_mangrovensis_CBS8507	ctg_1	1.4185	45.9	0.982179
Cryptococcus_amylolentus_CBS6273	MEKH01000001.1	1.4195	55.1	1.68654		Cryptococcus_sp._DSM108351	chr_1	1.4195	54.1	-5.14106		Kwoniella_heveanensis_CBS569	chr_1	1.4195	51.8	-0.115489		Kwoniella_mangrovensis_CBS8507	ctg_1	1.4195	44.8	-0.117821
Cryptococcus_amylolentus_CBS6273	MEKH01000001.1	1.4205	58.2	4.78654		Cryptococcus_sp._DSM108351	chr_1	1.4205	52	-7.24106		Kwoniella_heveanensis_CBS569	chr_1	1.4205	53.9	1.98451		Kwoniella_mangrovensis_CBS8507	ctg_1	1.4205	40.8	-4.11782
Cryptococcus_amylolentus_CBS6273	MEKH01000001.1	1.4215	59.2	5.78654		Cryptococcus_sp._DSM108351	chr_1	1.4215	53.1	-6.14106		Kwoniella_heveanensis_CBS569	chr_1	1.4215	48.9	-3.01549		Kwoniella_mangrovensis_CBS8507	ctg_1	1.4215	40.5	-4.41782
Cryptococcus_amylolentus_CBS6273	MEKH01000001.1	1.4225	60.5	7.08654		Cryptococcus_sp._DSM108351	chr_1	1.4225	59	-0.24106		Kwoniella_heveanensis_CBS569	chr_1	1.4225	54.2	2.28451		Kwoniella_mangrovensis_CBS8507	ctg_1	1.4225	48.7	3.78218
Cryptococcus_amylolentus_CBS6273	MEKH01000001.1	1.4235	51.5	-1.91346		Cryptococcus_sp._DSM108351	chr_1	1.4235	54.3	-4.94106		Kwoniella_heveanensis_CBS569	chr_1	1.4235	56.8	4.88451		Kwoniella_mangrovensis_CBS8507	ctg_1	1.4235	48.5	3.58218
Cryptococcus_amylolentus_CBS6273	MEKH01000001.1	1.4245	53.8	0.386541		Cryptococcus_sp._DSM108351	chr_1	1.4245	57.4	-1.84106		Kwoniella_heveanensis_CBS569	chr_1	1.4245	58.7	6.78451		Kwoniella_mangrovensis_CBS8507	ctg_1	1.4245	44.3	-0.617821
Cryptococcus_amylolentus_CBS6273	MEKH01000001.1	1.4255	53.3	-0.113459		Cryptococcus_sp._DSM108351	chr_1	1.4255	58.5	-0.74106		Kwoniella_heveanensis_CBS569	chr_1	1.4255	56.7	4.78451		Kwoniella_mangrovensis_CBS8507	ctg_1	1.4255	45.2	0.282179
Cryptococcus_amylolentus_CBS6273	MEKH01000001.1	1.4265	50.3	-3.11346		Cryptococcus_sp._DSM108351	chr_1	1.4265	55.3	-3.94106		Kwoniella_heveanensis_CBS569	chr_1	1.4265	53.8	1.88451		Kwoniella_mangrovensis_CBS8507	ctg_1	1.4265	46	1.08218
Cryptococcus_amylolentus_CBS6273	MEKH01000001.1	1.4275	55.2	1.78654		Cryptococcus_sp._DSM108351	chr_1	1.4275	58.6	-0.64106		Kwoniella_heveanensis_CBS569	chr_1	1.4275	51.2	-0.715489		Kwoniella_mangrovensis_CBS8507	ctg_1	1.4275	44.3	-0.617821
Cryptococcus_amylolentus_CBS6273	MEKH01000001.1	1.4285	54.2	0.786541		Cryptococcus_sp._DSM108351	chr_1	1.4285	65.4	6.15894		Kwoniella_heveanensis_CBS569	chr_1	1.4285	52.4	0.484511		Kwoniella_mangrovensis_CBS8507	ctg_1	1.4285	43.8	-1.11782
Cryptococcus_amylolentus_CBS6273	MEKH01000001.1	1.4295	56	2.58654		Cryptococcus_sp._DSM108351	chr_1	1.4295	57.3	-1.94106		Kwoniella_heveanensis_CBS569	chr_1	1.4295	51.1	-0.815489		Kwoniella_mangrovensis_CBS8507	ctg_1	1.4295	42.5	-2.41782
Cryptococcus_amylolentus_CBS6273	MEKH01000001.1	1.4305	53.1	-0.313459		Cryptococcus_sp._DSM108351	chr_1	1.4305	55.6	-3.64106		Kwoniella_heveanensis_CBS569	chr_1	1.4305	53.6	1.68451		Kwoniella_mangrovensis_CBS8507	ctg_1	1.4305	44.5	-0.417821
Cryptococcus_amylolentus_CBS6273	MEKH01000001.1	1.4315	54.1	0.686541		Cryptococcus_sp._DSM108351	chr_1	1.4315	55.2	-4.04106		Kwoniella_heveanensis_CBS569	chr_1	1.4315	51.8	-0.115489		Kwoniella_mangrovensis_CBS8507	ctg_1	1.4315	42.5	-2.41782
Cryptococcus_amylolentus_CBS6273	MEKH01000001.1	1.4325	57.1	3.68654		Cryptococcus_sp._DSM108351	chr_1	1.4325	56.5	-2.74106		Kwoniella_heveanensis_CBS569	chr_1	1.4325	51.3	-0.615489		Kwoniella_mangrovensis_CBS8507	ctg_1	1.4325	42.7	-2.21782
Cryptococcus_amylolentus_CBS6273	MEKH01000001.1	1.4335	55.8	2.38654		Cryptococcus_sp._DSM108351	chr_1	1.4335	57.1	-2.14106		Kwoniella_heveanensis_CBS569	chr_1	1.4335	52.5	0.584511		Kwoniella_mangrovensis_CBS8507	ctg_1	1.4335	43.9	-1.01782
Cryptococcus_amylolentus_CBS6273	MEKH01000001.1	1.4345	61.8	8.38654		Cryptococcus_sp._DSM108351	chr_1	1.4345	59.9	0.65894		Kwoniella_heveanensis_CBS569	chr_1	1.4345	48.9	-3.01549		Kwoniella_mangrovensis_CBS8507	ctg_1	1.4345	42.2	-2.71782
Cryptococcus_amylolentus_CBS6273	MEKH01000001.1	1.4355	61.7	8.28654		Cryptococcus_sp._DSM108351	chr_1	1.4355	64.5	5.25894		Kwoniella_heveanensis_CBS569	chr_1	1.4355	56.5	4.58451		Kwoniella_mangrovensis_CBS8507	ctg_1	1.4355	44	-0.917821
Cryptococcus_amylolentus_CBS6273	MEKH01000001.1	1.4365	53.3	-0.113459		Cryptococcus_sp._DSM108351	chr_1	1.4365	58.3	-0.94106		Kwoniella_heveanensis_CBS569	chr_1	1.4365	57.2	5.28451		Kwoniella_mangrovensis_CBS8507	ctg_1	1.4365	47.2	2.28218
Cryptococcus_amylolentus_CBS6273	MEKH01000001.1	1.4375	58	4.58654		Cryptococcus_sp._DSM108351	chr_1	1.4375	57.2	-2.04106		Kwoniella_heveanensis_CBS569	chr_1	1.4375	49.6	-2.31549		Kwoniella_mangrovensis_CBS8507	ctg_1	1.4375	43.7	-1.21782
Cryptococcus_amylolentus_CBS6273	MEKH01000001.1	1.4385	49.5	-3.91346		Cryptococcus_sp._DSM108351	chr_1	1.4385	58.5	-0.74106		Kwoniella_heveanensis_CBS569	chr_1	1.4385	52.5	0.584511		Kwoniella_mangrovensis_CBS8507	ctg_1	1.4385	45.1	0.182179
Cryptococcus_amylolentus_CBS6273	MEKH01000001.1	1.4395	54.9	1.48654		Cryptococcus_sp._DSM108351	chr_1	1.4395	57.3	-1.94106		Kwoniella_heveanensis_CBS569	chr_1	1.4395	49.3	-2.61549		Kwoniella_mangrovensis_CBS8507	ctg_1	1.4395	39.3	-5.61782
Cryptococcus_amylolentus_CBS6273	MEKH01000001.1	1.4405	56.8	3.38654		Cryptococcus_sp._DSM108351	chr_1	1.4405	56.9	-2.34106		Kwoniella_heveanensis_CBS569	chr_1	1.4405	50.6	-1.31549		Kwoniella_mangrovensis_CBS8507	ctg_1	1.4405	46.2	1.28218
Cryptococcus_amylolentus_CBS6273	MEKH01000001.1	1.4415	55	1.58654		Cryptococcus_sp._DSM108351	chr_1	1.4415	56.8	-2.44106		Kwoniella_heveanensis_CBS569	chr_1	1.4415	52.7	0.784511		Kwoniella_mangrovensis_CBS8507	ctg_1	1.4415	44	-0.917821
Cryptococcus_amylolentus_CBS6273	MEKH01000001.1	1.4425	53.8	0.386541		Cryptococcus_sp._DSM108351	chr_1	1.4425	59.6	0.35894		Kwoniella_heveanensis_CBS569	chr_1	1.4425	53.2	1.28451		Kwoniella_mangrovensis_CBS8507	ctg_1	1.4425	44.5	-0.417821
Cryptococcus_amylolentus_CBS6273	MEKH01000001.1	1.4435	48.8	-4.61346		Cryptococcus_sp._DSM108351	chr_1	1.4435	64.1	4.85894		Kwoniella_heveanensis_CBS569	chr_1	1.4435	54.6	2.68451		Kwoniella_mangrovensis_CBS8507	ctg_1	1.4435	45	0.0821793
Cryptococcus_amylolentus_CBS6273	MEKH01000001.1	1.4445	55.5	2.08654		Cryptococcus_sp._DSM108351	chr_1	1.4445	59.5	0.25894		Kwoniella_heveanensis_CBS569	chr_1	1.4445	52.3	0.384511		Kwoniella_mangrovensis_CBS8507	ctg_1	1.4445	46.9	1.98218
Cryptococcus_amylolentus_CBS6273	MEKH01000001.1	1.4455	52.8	-0.613459		Cryptococcus_sp._DSM108351	chr_1	1.4455	71.9	12.6589		Kwoniella_heveanensis_CBS569	chr_1	1.4455	50.3	-1.61549		Kwoniella_mangrovensis_CBS8507	ctg_1	1.4455	45.8	0.882179
Cryptococcus_amylolentus_CBS6273	MEKH01000001.1	1.4465	54.7	1.28654		Cryptococcus_sp._DSM108351	chr_1	1.4465	60.9	1.65894		Kwoniella_heveanensis_CBS569	chr_1	1.4465	51.3	-0.615489		Kwoniella_mangrovensis_CBS8507	ctg_1	1.4465	40.4	-4.51782
Cryptococcus_amylolentus_CBS6273	MEKH01000001.1	1.4475	52.4	-1.01346		Cryptococcus_sp._DSM108351	chr_1	1.4475	61.8	2.55894		Kwoniella_heveanensis_CBS569	chr_1	1.4475	48.4	-3.51549		Kwoniella_mangrovensis_CBS8507	ctg_1	1.4475	43.3	-1.61782
Cryptococcus_amylolentus_CBS6273	MEKH01000001.1	1.4485	53.8	0.386541		Cryptococcus_sp._DSM108351	chr_1	1.4485	67	7.75894		Kwoniella_heveanensis_CBS569	chr_1	1.4485	50.9	-1.01549		Kwoniella_mangrovensis_CBS8507	ctg_1	1.4485	42.7	-2.21782
Cryptococcus_amylolentus_CBS6273	MEKH01000001.1	1.4495	51	-2.41346		Cryptococcus_sp._DSM108351	chr_1	1.4495	62.8	3.55894		Kwoniella_heveanensis_CBS569	chr_1	1.4495	53.2	1.28451		Kwoniella_mangrovensis_CBS8507	ctg_1	1.4495	46.1	1.18218
Cryptococcus_amylolentus_CBS6273	MEKH01000001.1	1.4505	54.8	1.38654		Cryptococcus_sp._DSM108351	chr_1	1.4505	64.5	5.25894		Kwoniella_heveanensis_CBS569	chr_1	1.4505	48.6	-3.31549		Kwoniella_mangrovensis_CBS8507	ctg_1	1.4505	46.5	1.58218
Cryptococcus_amylolentus_CBS6273	MEKH01000001.1	1.4515	53.7	0.286541		Cryptococcus_sp._DSM108351	chr_1	1.4515	57.7	-1.54106		Kwoniella_heveanensis_CBS569	chr_1	1.4515	48.9	-3.01549		Kwoniella_mangrovensis_CBS8507	ctg_1	1.4515	48	3.08218
Cryptococcus_amylolentus_CBS6273	MEKH01000001.1	1.4525	57.8	4.38654		Cryptococcus_sp._DSM108351	chr_1	1.4525	55.5	-3.74106		Kwoniella_heveanensis_CBS569	chr_1	1.4525	53.6	1.68451		Kwoniella_mangrovensis_CBS8507	ctg_1	1.4525	48.6	3.68218
Cryptococcus_amylolentus_CBS6273	MEKH01000001.1	1.4535	52.6	-0.813459		Cryptococcus_sp._DSM108351	chr_1	1.4535	55.1	-4.14106		Kwoniella_heveanensis_CBS569	chr_1	1.4535	52.7	0.784511		Kwoniella_mangrovensis_CBS8507	ctg_1	1.4535	47.1	2.18218
Cryptococcus_amylolentus_CBS6273	MEKH01000001.1	1.4545	54.3	0.886541		Cryptococcus_sp._DSM108351	chr_1	1.4545	60.2	0.95894		Kwoniella_heveanensis_CBS569	chr_1	1.4545	50.9	-1.01549		Kwoniella_mangrovensis_CBS8507	ctg_1	1.4545	43.9	-1.01782
Cryptococcus_amylolentus_CBS6273	MEKH01000001.1	1.4555	54.7	1.28654		Cryptococcus_sp._DSM108351	chr_1	1.4555	54.1	-5.14106		Kwoniella_heveanensis_CBS569	chr_1	1.4555	44.5	-7.41549		Kwoniella_mangrovensis_CBS8507	ctg_1	1.4555	47.4	2.48218
Cryptococcus_amylolentus_CBS6273	MEKH01000001.1	1.4565	56	2.58654		Cryptococcus_sp._DSM108351	chr_1	1.4565	58.1	-1.14106		Kwoniella_heveanensis_CBS569	chr_1	1.4565	51.2	-0.715489		Kwoniella_mangrovensis_CBS8507	ctg_1	1.4565	43.3	-1.61782
Cryptococcus_amylolentus_CBS6273	MEKH01000001.1	1.4575	55.2	1.78654		Cryptococcus_sp._DSM108351	chr_1	1.4575	56.5	-2.74106		Kwoniella_heveanensis_CBS569	chr_1	1.4575	54.1	2.18451		Kwoniella_mangrovensis_CBS8507	ctg_1	1.4575	47	2.08218
Cryptococcus_amylolentus_CBS6273	MEKH01000001.1	1.4585	57.6	4.18654		Cryptococcus_sp._DSM108351	chr_1	1.4585	61.8	2.55894		Kwoniella_heveanensis_CBS569	chr_1	1.4585	57.9	5.98451		Kwoniella_mangrovensis_CBS8507	ctg_1	1.4585	40.7	-4.21782
Cryptococcus_amylolentus_CBS6273	MEKH01000001.1	1.4595	52.9	-0.513459		Cryptococcus_sp._DSM108351	chr_1	1.4595	62.2	2.95894		Kwoniella_heveanensis_CBS569	chr_1	1.4595	57	5.08451		Kwoniella_mangrovensis_CBS8507	ctg_1	1.4595	48	3.08218
Cryptococcus_amylolentus_CBS6273	MEKH01000001.1	1.4605	53.5	0.0865409		Cryptococcus_sp._DSM108351	chr_1	1.4605	60.4	1.15894		Kwoniella_heveanensis_CBS569	chr_1	1.4605	44.4	-7.51549		Kwoniella_mangrovensis_CBS8507	ctg_1	1.4605	45	0.0821793
Cryptococcus_amylolentus_CBS6273	MEKH01000001.1	1.4615	57.4	3.98654		Cryptococcus_sp._DSM108351	chr_1	1.4615	55.9	-3.34106		Kwoniella_heveanensis_CBS569	chr_1	1.4615	51.6	-0.315489		Kwoniella_mangrovensis_CBS8507	ctg_1	1.4615	50.3	5.38218
Cryptococcus_amylolentus_CBS6273	MEKH01000001.1	1.4625	54.2	0.786541		Cryptococcus_sp._DSM108351	chr_1	1.4625	59.5	0.25894		Kwoniella_heveanensis_CBS569	chr_1	1.4625	45	-6.91549		Kwoniella_mangrovensis_CBS8507	ctg_1	1.4625	47	2.08218
Cryptococcus_amylolentus_CBS6273	MEKH01000001.1	1.4635	55.5	2.08654		Cryptococcus_sp._DSM108351	chr_1	1.4635	61.9	2.65894		Kwoniella_heveanensis_CBS569	chr_1	1.4635	53.7	1.78451		Kwoniella_mangrovensis_CBS8507	ctg_1	1.4635	46.3	1.38218
Cryptococcus_amylolentus_CBS6273	MEKH01000001.1	1.4645	49.1	-4.31346		Cryptococcus_sp._DSM108351	chr_1	1.4645	62.4	3.15894		Kwoniella_heveanensis_CBS569	chr_1	1.4645	52.9	0.984511		Kwoniella_mangrovensis_CBS8507	ctg_1	1.4645	47	2.08218
Cryptococcus_amylolentus_CBS6273	MEKH01000001.1	1.4655	55	1.58654		Cryptococcus_sp._DSM108351	chr_1	1.4655	59.3	0.0589398		Kwoniella_heveanensis_CBS569	chr_1	1.4655	49.4	-2.51549		Kwoniella_mangrovensis_CBS8507	ctg_1	1.4655	48	3.08218
Cryptococcus_amylolentus_CBS6273	MEKH01000001.1	1.4665	53.9	0.486541		Cryptococcus_sp._DSM108351	chr_1	1.4665	54.8	-4.44106		Kwoniella_heveanensis_CBS569	chr_1	1.4665	51.2	-0.715489		Kwoniella_mangrovensis_CBS8507	ctg_1	1.4665	42.9	-2.01782
Cryptococcus_amylolentus_CBS6273	MEKH01000001.1	1.4675	53.9	0.486541		Cryptococcus_sp._DSM108351	chr_1	1.4675	59.1	-0.14106		Kwoniella_heveanensis_CBS569	chr_1	1.4675	50.5	-1.41549		Kwoniella_mangrovensis_CBS8507	ctg_1	1.4675	40.3	-4.61782
Cryptococcus_amylolentus_CBS6273	MEKH01000001.1	1.4685	56.9	3.48654		Cryptococcus_sp._DSM108351	chr_1	1.4685	55	-4.24106		Kwoniella_heveanensis_CBS569	chr_1	1.4685	52.2	0.284511		Kwoniella_mangrovensis_CBS8507	ctg_1	1.4685	44.4	-0.517821
Cryptococcus_amylolentus_CBS6273	MEKH01000001.1	1.4695	58	4.58654		Cryptococcus_sp._DSM108351	chr_1	1.4695	58.9	-0.34106		Kwoniella_heveanensis_CBS569	chr_1	1.4695	52.7	0.784511		Kwoniella_mangrovensis_CBS8507	ctg_1	1.4695	49.3	4.38218
Cryptococcus_amylolentus_CBS6273	MEKH01000001.1	1.4705	55.3	1.88654		Cryptococcus_sp._DSM108351	chr_1	1.4705	63.5	4.25894		Kwoniella_heveanensis_CBS569	chr_1	1.4705	51.2	-0.715489		Kwoniella_mangrovensis_CBS8507	ctg_1	1.4705	45.7	0.782179
Cryptococcus_amylolentus_CBS6273	MEKH01000001.1	1.4715	52.1	-1.31346		Cryptococcus_sp._DSM108351	chr_1	1.4715	55.8	-3.44106		Kwoniella_heveanensis_CBS569	chr_1	1.4715	48.7	-3.21549		Kwoniella_mangrovensis_CBS8507	ctg_1	1.4715	42.4	-2.51782
Cryptococcus_amylolentus_CBS6273	MEKH01000001.1	1.4725	52.7	-0.713459		Cryptococcus_sp._DSM108351	chr_1	1.4725	55.2	-4.04106		Kwoniella_heveanensis_CBS569	chr_1	1.4725	50.8	-1.11549		Kwoniella_mangrovensis_CBS8507	ctg_1	1.4725	44.4	-0.517821
Cryptococcus_amylolentus_CBS6273	MEKH01000001.1	1.4735	59.7	6.28654		Cryptococcus_sp._DSM108351	chr_1	1.4735	63.9	4.65894		Kwoniella_heveanensis_CBS569	chr_1	1.4735	50.2	-1.71549		Kwoniella_mangrovensis_CBS8507	ctg_1	1.4735	46.3	1.38218
Cryptococcus_amylolentus_CBS6273	MEKH01000001.1	1.4745	55.7	2.28654		Cryptococcus_sp._DSM108351	chr_1	1.4745	57.6	-1.64106		Kwoniella_heveanensis_CBS569	chr_1	1.4745	50.1	-1.81549		Kwoniella_mangrovensis_CBS8507	ctg_1	1.4745	45.2	0.282179
Cryptococcus_amylolentus_CBS6273	MEKH01000001.1	1.4755	51.6	-1.81346		Cryptococcus_sp._DSM108351	chr_1	1.4755	55.5	-3.74106		Kwoniella_heveanensis_CBS569	chr_1	1.4755	49.5	-2.41549		Kwoniella_mangrovensis_CBS8507	ctg_1	1.4755	42.2	-2.71782
Cryptococcus_amylolentus_CBS6273	MEKH01000001.1	1.4765	50.6	-2.81346		Cryptococcus_sp._DSM108351	chr_1	1.4765	61.2	1.95894		Kwoniella_heveanensis_CBS569	chr_1	1.4765	50.5	-1.41549		Kwoniella_mangrovensis_CBS8507	ctg_1	1.4765	40.7	-4.21782
Cryptococcus_amylolentus_CBS6273	MEKH01000001.1	1.4775	52.4	-1.01346		Cryptococcus_sp._DSM108351	chr_1	1.4775	53	-6.24106		Kwoniella_heveanensis_CBS569	chr_1	1.4775	53.1	1.18451		Kwoniella_mangrovensis_CBS8507	ctg_1	1.4775	45.8	0.882179
Cryptococcus_amylolentus_CBS6273	MEKH01000001.1	1.4785	51.4	-2.01346		Cryptococcus_sp._DSM108351	chr_1	1.4785	59.9	0.65894		Kwoniella_heveanensis_CBS569	chr_1	1.4785	48.1	-3.81549		Kwoniella_mangrovensis_CBS8507	ctg_1	1.4785	44.3	-0.617821
Cryptococcus_amylolentus_CBS6273	MEKH01000001.1	1.4795	52.7	-0.713459		Cryptococcus_sp._DSM108351	chr_1	1.4795	64.9	5.65894		Kwoniella_heveanensis_CBS569	chr_1	1.4795	52.4	0.484511		Kwoniella_mangrovensis_CBS8507	ctg_1	1.4795	43.7	-1.21782
Cryptococcus_amylolentus_CBS6273	MEKH01000001.1	1.4805	50.2	-3.21346		Cryptococcus_sp._DSM108351	chr_1	1.4805	53.4	-5.84106		Kwoniella_heveanensis_CBS569	chr_1	1.4805	50.2	-1.71549		Kwoniella_mangrovensis_CBS8507	ctg_1	1.4805	44.8	-0.117821
Cryptococcus_amylolentus_CBS6273	MEKH01000001.1	1.4815	63.1	9.68654		Cryptococcus_sp._DSM108351	chr_1	1.4815	60.2	0.95894		Kwoniella_heveanensis_CBS569	chr_1	1.4815	51.9	-0.0154888		Kwoniella_mangrovensis_CBS8507	ctg_1	1.4815	46.3	1.38218
Cryptococcus_amylolentus_CBS6273	MEKH01000001.1	1.4825	62.2	8.78654		Cryptococcus_sp._DSM108351	chr_1	1.4825	63.7	4.45894		Kwoniella_heveanensis_CBS569	chr_1	1.4825	50.4	-1.51549		Kwoniella_mangrovensis_CBS8507	ctg_1	1.4825	50.2	5.28218
Cryptococcus_amylolentus_CBS6273	MEKH01000001.1	1.4835	52	-1.41346		Cryptococcus_sp._DSM108351	chr_1	1.4835	59.1	-0.14106		Kwoniella_heveanensis_CBS569	chr_1	1.4835	48.9	-3.01549		Kwoniella_mangrovensis_CBS8507	ctg_1	1.4835	44.7	-0.217821
Cryptococcus_amylolentus_CBS6273	MEKH01000001.1	1.4845	56	2.58654		Cryptococcus_sp._DSM108351	chr_1	1.4845	62.6	3.35894		Kwoniella_heveanensis_CBS569	chr_1	1.4845	54	2.08451		Kwoniella_mangrovensis_CBS8507	ctg_1	1.4845	43.6	-1.31782
Cryptococcus_amylolentus_CBS6273	MEKH01000001.1	1.4855	50.2	-3.21346		Cryptococcus_sp._DSM108351	chr_1	1.4855	63.2	3.95894		Kwoniella_heveanensis_CBS569	chr_1	1.4855	52	0.0845112		Kwoniella_mangrovensis_CBS8507	ctg_1	1.4855	46.2	1.28218
Cryptococcus_amylolentus_CBS6273	MEKH01000001.1	1.4865	50.8	-2.61346		Cryptococcus_sp._DSM108351	chr_1	1.4865	54.3	-4.94106		Kwoniella_heveanensis_CBS569	chr_1	1.4865	51.1	-0.815489		Kwoniella_mangrovensis_CBS8507	ctg_1	1.4865	43.2	-1.71782
Cryptococcus_amylolentus_CBS6273	MEKH01000001.1	1.4875	50.5	-2.91346		Cryptococcus_sp._DSM108351	chr_1	1.4875	67.5	8.25894		Kwoniella_heveanensis_CBS569	chr_1	1.4875	52.5	0.584511		Kwoniella_mangrovensis_CBS8507	ctg_1	1.4875	43.8	-1.11782
Cryptococcus_amylolentus_CBS6273	MEKH01000001.1	1.4885	55.2	1.78654		Cryptococcus_sp._DSM108351	chr_1	1.4885	58.6	-0.64106		Kwoniella_heveanensis_CBS569	chr_1	1.4885	50.1	-1.81549		Kwoniella_mangrovensis_CBS8507	ctg_1	1.4885	46.5	1.58218
Cryptococcus_amylolentus_CBS6273	MEKH01000001.1	1.4895	55.1	1.68654		Cryptococcus_sp._DSM108351	chr_1	1.4895	60.2	0.95894		Kwoniella_heveanensis_CBS569	chr_1	1.4895	53	1.08451		Kwoniella_mangrovensis_CBS8507	ctg_1	1.4895	46.3	1.38218
Cryptococcus_amylolentus_CBS6273	MEKH01000001.1	1.4905	54.5	1.08654		Cryptococcus_sp._DSM108351	chr_1	1.4905	62.1	2.85894		Kwoniella_heveanensis_CBS569	chr_1	1.4905	48.5	-3.41549		Kwoniella_mangrovensis_CBS8507	ctg_1	1.4905	46.9	1.98218
Cryptococcus_amylolentus_CBS6273	MEKH01000001.1	1.4915	60.5	7.08654		Cryptococcus_sp._DSM108351	chr_1	1.4915	67.2	7.95894		Kwoniella_heveanensis_CBS569	chr_1	1.4915	54.1	2.18451		Kwoniella_mangrovensis_CBS8507	ctg_1	1.4915	45.4	0.482179
Cryptococcus_amylolentus_CBS6273	MEKH01000001.1	1.4925	62.8	9.38654		Cryptococcus_sp._DSM108351	chr_1	1.4925	59.7	0.45894		Kwoniella_heveanensis_CBS569	chr_1	1.4925	52.8	0.884511		Kwoniella_mangrovensis_CBS8507	ctg_1	1.4925	44.7	-0.217821
Cryptococcus_amylolentus_CBS6273	MEKH01000001.1	1.4935	53.3	-0.113459		Cryptococcus_sp._DSM108351	chr_1	1.4935	64.2	4.95894		Kwoniella_heveanensis_CBS569	chr_1	1.4935	50.1	-1.81549		Kwoniella_mangrovensis_CBS8507	ctg_1	1.4935	48.3	3.38218
Cryptococcus_amylolentus_CBS6273	MEKH01000001.1	1.4945	54.6	1.18654		Cryptococcus_sp._DSM108351	chr_1	1.4945	61.8	2.55894		Kwoniella_heveanensis_CBS569	chr_1	1.4945	53.6	1.68451		Kwoniella_mangrovensis_CBS8507	ctg_1	1.4945	48.8	3.88218
Cryptococcus_amylolentus_CBS6273	MEKH01000001.1	1.4955	53.4	-0.0134591		Cryptococcus_sp._DSM108351	chr_1	1.4955	63.4	4.15894		Kwoniella_heveanensis_CBS569	chr_1	1.4955	50.6	-1.31549		Kwoniella_mangrovensis_CBS8507	ctg_1	1.4955	44.5	-0.417821
Cryptococcus_amylolentus_CBS6273	MEKH01000001.1	1.4965	54.1	0.686541		Cryptococcus_sp._DSM108351	chr_1	1.4965	67.4	8.15894		Kwoniella_heveanensis_CBS569	chr_1	1.4965	54.6	2.68451		Kwoniella_mangrovensis_CBS8507	ctg_1	1.4965	41.6	-3.31782
Cryptococcus_amylolentus_CBS6273	MEKH01000001.1	1.4975	52.3	-1.11346		Cryptococcus_sp._DSM108351	chr_1	1.4975	67.9	8.65894		Kwoniella_heveanensis_CBS569	chr_1	1.4975	51.3	-0.615489		Kwoniella_mangrovensis_CBS8507	ctg_1	1.4975	43.5	-1.41782
Cryptococcus_amylolentus_CBS6273	MEKH01000001.1	1.4985	53.1	-0.313459		Cryptococcus_sp._DSM108351	chr_1	1.4985	67	7.75894		Kwoniella_heveanensis_CBS569	chr_1	1.4985	53.2	1.28451		Kwoniella_mangrovensis_CBS8507	ctg_1	1.4985	46.6	1.68218
Cryptococcus_amylolentus_CBS6273	MEKH01000001.1	1.4995	53.9	0.486541		Cryptococcus_sp._DSM108351	chr_1	1.4995	65.8	6.55894		Kwoniella_heveanensis_CBS569	chr_1	1.4995	55.4	3.48451		Kwoniella_mangrovensis_CBS8507	ctg_1	1.4995	48.1	3.18218
Cryptococcus_amylolentus_CBS6273	MEKH01000001.1	1.5005	50.8	-2.61346		Cryptococcus_sp._DSM108351	chr_1	1.5005	72.3	13.0589		Kwoniella_heveanensis_CBS569	chr_1	1.5005	54	2.08451		Kwoniella_mangrovensis_CBS8507	ctg_1	1.5005	42.3	-2.61782
Cryptococcus_amylolentus_CBS6273	MEKH01000001.1	1.5015	48.7	-4.71346		Cryptococcus_sp._DSM108351	chr_1	1.5015	64.6	5.35894		Kwoniella_heveanensis_CBS569	chr_1	1.5015	49.2	-2.71549		Kwoniella_mangrovensis_CBS8507	ctg_1	1.5015	37.2	-7.71782
Cryptococcus_amylolentus_CBS6273	MEKH01000001.1	1.5025	54.1	0.686541		Cryptococcus_sp._DSM108351	chr_1	1.5025	60.2	0.95894		Kwoniella_heveanensis_CBS569	chr_1	1.5025	49.9	-2.01549		Kwoniella_mangrovensis_CBS8507	ctg_1	1.5025	46.5	1.58218
Cryptococcus_amylolentus_CBS6273	MEKH01000001.1	1.5035	53.4	-0.0134591		Cryptococcus_sp._DSM108351	chr_1	1.5035	62.3	3.05894		Kwoniella_heveanensis_CBS569	chr_1	1.5035	51.2	-0.715489		Kwoniella_mangrovensis_CBS8507	ctg_1	1.5035	45	0.0821793
Cryptococcus_amylolentus_CBS6273	MEKH01000001.1	1.5045	55.1	1.68654		Cryptococcus_sp._DSM108351	chr_1	1.5045	58.3	-0.94106		Kwoniella_heveanensis_CBS569	chr_1	1.5045	51.8	-0.115489		Kwoniella_mangrovensis_CBS8507	ctg_1	1.5045	48.5	3.58218
Cryptococcus_amylolentus_CBS6273	MEKH01000001.1	1.5055	56.8	3.38654		Cryptococcus_sp._DSM108351	chr_1	1.5055	60.2	0.95894		Kwoniella_heveanensis_CBS569	chr_1	1.5055	53	1.08451		Kwoniella_mangrovensis_CBS8507	ctg_1	1.5055	46.6	1.68218
Cryptococcus_amylolentus_CBS6273	MEKH01000001.1	1.5065	57.8	4.38654		Cryptococcus_sp._DSM108351	chr_1	1.5065	61.6	2.35894		Kwoniella_heveanensis_CBS569	chr_1	1.5065	49.6	-2.31549		Kwoniella_mangrovensis_CBS8507	ctg_1	1.5065	43.6	-1.31782
Cryptococcus_amylolentus_CBS6273	MEKH01000001.1	1.5075	52.8	-0.613459		Cryptococcus_sp._DSM108351	chr_1	1.5075	68.4	9.15894		Kwoniella_heveanensis_CBS569	chr_1	1.5075	54.7	2.78451		Kwoniella_mangrovensis_CBS8507	ctg_1	1.5075	48.2	3.28218
Cryptococcus_amylolentus_CBS6273	MEKH01000001.1	1.5085	51.5	-1.91346		Cryptococcus_sp._DSM108351	chr_1	1.5085	69.4	10.1589		Kwoniella_heveanensis_CBS569	chr_1	1.5085	51.2	-0.715489		Kwoniella_mangrovensis_CBS8507	ctg_1	1.5085	45.4	0.482179
Cryptococcus_amylolentus_CBS6273	MEKH01000001.1	1.5095	51	-2.41346		Cryptococcus_sp._DSM108351	chr_1	1.5095	71.6	12.3589		Kwoniella_heveanensis_CBS569	chr_1	1.5095	50.4	-1.51549		Kwoniella_mangrovensis_CBS8507	ctg_1	1.5095	47.7	2.78218
Cryptococcus_amylolentus_CBS6273	MEKH01000001.1	1.5105	50	-3.41346		Cryptococcus_sp._DSM108351	chr_1	1.5105	74.3	15.0589		Kwoniella_heveanensis_CBS569	chr_1	1.5105	50.3	-1.61549		Kwoniella_mangrovensis_CBS8507	ctg_1	1.5105	44.6	-0.317821
Cryptococcus_amylolentus_CBS6273	MEKH01000001.1	1.5115	51.2	-2.21346		Cryptococcus_sp._DSM108351	chr_1	1.5115	66.4	7.15894		Kwoniella_heveanensis_CBS569	chr_1	1.5115	49.8	-2.11549		Kwoniella_mangrovensis_CBS8507	ctg_1	1.5115	40.1	-4.81782
Cryptococcus_amylolentus_CBS6273	MEKH01000001.1	1.5125	53	-0.413459		Cryptococcus_sp._DSM108351	chr_1	1.5125	66.3	7.05894		Kwoniella_heveanensis_CBS569	chr_1	1.5125	49.5	-2.41549		Kwoniella_mangrovensis_CBS8507	ctg_1	1.5125	47.7	2.78218
Cryptococcus_amylolentus_CBS6273	MEKH01000001.1	1.5135	53.4	-0.0134591		Cryptococcus_sp._DSM108351	chr_1	1.5135	66.1	6.85894		Kwoniella_heveanensis_CBS569	chr_1	1.5135	48.9	-3.01549		Kwoniella_mangrovensis_CBS8507	ctg_1	1.5135	44.7	-0.217821
Cryptococcus_amylolentus_CBS6273	MEKH01000001.1	1.5145	55.1	1.68654		Cryptococcus_sp._DSM108351	chr_1	1.5145	62.6	3.35894		Kwoniella_heveanensis_CBS569	chr_1	1.5145	52.5	0.584511		Kwoniella_mangrovensis_CBS8507	ctg_1	1.5145	43.1	-1.81782
Cryptococcus_amylolentus_CBS6273	MEKH01000001.1	1.5155	53.2	-0.213459		Cryptococcus_sp._DSM108351	chr_1	1.5155	60.9	1.65894		Kwoniella_heveanensis_CBS569	chr_1	1.5155	49.8	-2.11549		Kwoniella_mangrovensis_CBS8507	ctg_1	1.5155	47.4	2.48218
Cryptococcus_amylolentus_CBS6273	MEKH01000001.1	1.5165	55.1	1.68654		Cryptococcus_sp._DSM108351	chr_1	1.5165	58.8	-0.44106		Kwoniella_heveanensis_CBS569	chr_1	1.5165	51	-0.915489		Kwoniella_mangrovensis_CBS8507	ctg_1	1.5165	44.4	-0.517821
Cryptococcus_amylolentus_CBS6273	MEKH01000001.1	1.5175	54.4	0.986541		Cryptococcus_sp._DSM108351	chr_1	1.5175	65.3	6.05894		Kwoniella_heveanensis_CBS569	chr_1	1.5175	52.6	0.684511		Kwoniella_mangrovensis_CBS8507	ctg_1	1.5175	48.1	3.18218
Cryptococcus_amylolentus_CBS6273	MEKH01000001.1	1.5185	55.8	2.38654		Cryptococcus_sp._DSM108351	chr_1	1.5185	57.9	-1.34106		Kwoniella_heveanensis_CBS569	chr_1	1.5185	52	0.0845112		Kwoniella_mangrovensis_CBS8507	ctg_1	1.5185	43	-1.91782
Cryptococcus_amylolentus_CBS6273	MEKH01000001.1	1.5195	49	-4.41346		Cryptococcus_sp._DSM108351	chr_1	1.5195	61.1	1.85894		Kwoniella_heveanensis_CBS569	chr_1	1.5195	49.2	-2.71549		Kwoniella_mangrovensis_CBS8507	ctg_1	1.5195	45	0.0821793
Cryptococcus_amylolentus_CBS6273	MEKH01000001.1	1.5205	53.9	0.486541		Cryptococcus_sp._DSM108351	chr_1	1.5205	58.5	-0.74106		Kwoniella_heveanensis_CBS569	chr_1	1.5205	53.7	1.78451		Kwoniella_mangrovensis_CBS8507	ctg_1	1.5205	45.2	0.282179
Cryptococcus_amylolentus_CBS6273	MEKH01000001.1	1.5215	54.6	1.18654		Cryptococcus_sp._DSM108351	chr_1	1.5215	57.7	-1.54106		Kwoniella_heveanensis_CBS569	chr_1	1.5215	53.3	1.38451		Kwoniella_mangrovensis_CBS8507	ctg_1	1.5215	45.9	0.982179
Cryptococcus_amylolentus_CBS6273	MEKH01000001.1	1.5225	56.1	2.68654		Cryptococcus_sp._DSM108351	chr_1	1.5225	57.9	-1.34106		Kwoniella_heveanensis_CBS569	chr_1	1.5225	53.2	1.28451		Kwoniella_mangrovensis_CBS8507	ctg_1	1.5225	48.9	3.98218
Cryptococcus_amylolentus_CBS6273	MEKH01000001.1	1.5235	53.1	-0.313459		Cryptococcus_sp._DSM108351	chr_1	1.5235	62.1	2.85894		Kwoniella_heveanensis_CBS569	chr_1	1.5235	48.1	-3.81549		Kwoniella_mangrovensis_CBS8507	ctg_1	1.5235	45	0.0821793
Cryptococcus_amylolentus_CBS6273	MEKH01000001.1	1.5245	48.9	-4.51346		Cryptococcus_sp._DSM108351	chr_1	1.5245	62.3	3.05894		Kwoniella_heveanensis_CBS569	chr_1	1.5245	51.8	-0.115489		Kwoniella_mangrovensis_CBS8507	ctg_1	1.5245	43.8	-1.11782
Cryptococcus_amylolentus_CBS6273	MEKH01000001.1	1.5255	51.1	-2.31346		Cryptococcus_sp._DSM108351	chr_1	1.5255	62.1	2.85894		Kwoniella_heveanensis_CBS569	chr_1	1.5255	52.8	0.884511		Kwoniella_mangrovensis_CBS8507	ctg_1	1.5255	41.8	-3.11782
Cryptococcus_amylolentus_CBS6273	MEKH01000001.1	1.5265	52.4	-1.01346		Cryptococcus_sp._DSM108351	chr_1	1.5265	58.8	-0.44106		Kwoniella_heveanensis_CBS569	chr_1	1.5265	51.2	-0.715489		Kwoniella_mangrovensis_CBS8507	ctg_1	1.5265	47.6	2.68218
Cryptococcus_amylolentus_CBS6273	MEKH01000001.1	1.5275	52.4	-1.01346		Cryptococcus_sp._DSM108351	chr_1	1.5275	63	3.75894		Kwoniella_heveanensis_CBS569	chr_1	1.5275	52.1	0.184511		Kwoniella_mangrovensis_CBS8507	ctg_1	1.5275	46.1	1.18218
Cryptococcus_amylolentus_CBS6273	MEKH01000001.1	1.5285	58.3	4.88654		Cryptococcus_sp._DSM108351	chr_1	1.5285	56.7	-2.54106		Kwoniella_heveanensis_CBS569	chr_1	1.5285	56.2	4.28451		Kwoniella_mangrovensis_CBS8507	ctg_1	1.5285	46.1	1.18218
Cryptococcus_amylolentus_CBS6273	MEKH01000001.1	1.5295	55.5	2.08654		Cryptococcus_sp._DSM108351	chr_1	1.5295	60.4	1.15894		Kwoniella_heveanensis_CBS569	chr_1	1.5295	49.6	-2.31549		Kwoniella_mangrovensis_CBS8507	ctg_1	1.5295	46.3	1.38218
Cryptococcus_amylolentus_CBS6273	MEKH01000001.1	1.5305	53.2	-0.213459		Cryptococcus_sp._DSM108351	chr_1	1.5305	60.2	0.95894		Kwoniella_heveanensis_CBS569	chr_1	1.5305	55.1	3.18451		Kwoniella_mangrovensis_CBS8507	ctg_1	1.5305	47.4	2.48218
Cryptococcus_amylolentus_CBS6273	MEKH01000001.1	1.5315	53.1	-0.313459		Cryptococcus_sp._DSM108351	chr_1	1.5315	64	4.75894		Kwoniella_heveanensis_CBS569	chr_1	1.5315	54.6	2.68451		Kwoniella_mangrovensis_CBS8507	ctg_1	1.5315	46.6	1.68218
Cryptococcus_amylolentus_CBS6273	MEKH01000001.1	1.5325	49.6	-3.81346		Cryptococcus_sp._DSM108351	chr_1	1.5325	53.5	-5.74106		Kwoniella_heveanensis_CBS569	chr_1	1.5325	52.6	0.684511		Kwoniella_mangrovensis_CBS8507	ctg_1	1.5325	48.1	3.18218
Cryptococcus_amylolentus_CBS6273	MEKH01000001.1	1.5335	46.5	-6.91346		Cryptococcus_sp._DSM108351	chr_1	1.5335	60.1	0.85894		Kwoniella_heveanensis_CBS569	chr_1	1.5335	55.3	3.38451		Kwoniella_mangrovensis_CBS8507	ctg_1	1.5335	46.1	1.18218
Cryptococcus_amylolentus_CBS6273	MEKH01000001.1	1.5345	50.8	-2.61346		Cryptococcus_sp._DSM108351	chr_1	1.5345	58.6	-0.64106		Kwoniella_heveanensis_CBS569	chr_1	1.5345	54.3	2.38451		Kwoniella_mangrovensis_CBS8507	ctg_1	1.5345	42.2	-2.71782
Cryptococcus_amylolentus_CBS6273	MEKH01000001.1	1.5355	47.4	-6.01346		Cryptococcus_sp._DSM108351	chr_1	1.5355	62.2	2.95894		Kwoniella_heveanensis_CBS569	chr_1	1.5355	51.1	-0.815489		Kwoniella_mangrovensis_CBS8507	ctg_1	1.5355	39.6	-5.31782
Cryptococcus_amylolentus_CBS6273	MEKH01000001.1	1.5365	50.6	-2.81346		Cryptococcus_sp._DSM108351	chr_1	1.5365	64.1	4.85894		Kwoniella_heveanensis_CBS569	chr_1	1.5365	51.2	-0.715489		Kwoniella_mangrovensis_CBS8507	ctg_1	1.5365	46	1.08218
Cryptococcus_amylolentus_CBS6273	MEKH01000001.1	1.5375	51.1	-2.31346		Cryptococcus_sp._DSM108351	chr_1	1.5375	56	-3.24106		Kwoniella_heveanensis_CBS569	chr_1	1.5375	55.5	3.58451		Kwoniella_mangrovensis_CBS8507	ctg_1	1.5375	46.6	1.68218
Cryptococcus_amylolentus_CBS6273	MEKH01000001.1	1.5385	51.3	-2.11346		Cryptococcus_sp._DSM108351	chr_1	1.5385	59.6	0.35894		Kwoniella_heveanensis_CBS569	chr_1	1.5385	53.3	1.38451		Kwoniella_mangrovensis_CBS8507	ctg_1	1.5385	42	-2.91782
Cryptococcus_amylolentus_CBS6273	MEKH01000001.1	1.5395	51.5	-1.91346		Cryptococcus_sp._DSM108351	chr_1	1.5395	56.8	-2.44106		Kwoniella_heveanensis_CBS569	chr_1	1.5395	51.4	-0.515489		Kwoniella_mangrovensis_CBS8507	ctg_1	1.5395	49.6	4.68218
Cryptococcus_amylolentus_CBS6273	MEKH01000001.1	1.5405	57.5	4.08654		Cryptococcus_sp._DSM108351	chr_1	1.5405	57.7	-1.54106		Kwoniella_heveanensis_CBS569	chr_1	1.5405	53.6	1.68451		Kwoniella_mangrovensis_CBS8507	ctg_1	1.5405	47.6	2.68218
Cryptococcus_amylolentus_CBS6273	MEKH01000001.1	1.5415	53.1	-0.313459		Cryptococcus_sp._DSM108351	chr_1	1.5415	61	1.75894		Kwoniella_heveanensis_CBS569	chr_1	1.5415	55.5	3.58451		Kwoniella_mangrovensis_CBS8507	ctg_1	1.5415	45.2	0.282179
Cryptococcus_amylolentus_CBS6273	MEKH01000001.1	1.5425	50	-3.41346		Cryptococcus_sp._DSM108351	chr_1	1.5425	56.5	-2.74106		Kwoniella_heveanensis_CBS569	chr_1	1.5425	51.8	-0.115489		Kwoniella_mangrovensis_CBS8507	ctg_1	1.5425	46.6	1.68218
Cryptococcus_amylolentus_CBS6273	MEKH01000001.1	1.5435	51.6	-1.81346		Cryptococcus_sp._DSM108351	chr_1	1.5435	62	2.75894		Kwoniella_heveanensis_CBS569	chr_1	1.5435	54.2	2.28451		Kwoniella_mangrovensis_CBS8507	ctg_1	1.5435	44.8	-0.117821
Cryptococcus_amylolentus_CBS6273	MEKH01000001.1	1.5445	58.8	5.38654		Cryptococcus_sp._DSM108351	chr_1	1.5445	66.5	7.25894		Kwoniella_heveanensis_CBS569	chr_1	1.5445	51.3	-0.615489		Kwoniella_mangrovensis_CBS8507	ctg_1	1.5445	41.8	-3.11782
Cryptococcus_amylolentus_CBS6273	MEKH01000001.1	1.5455	56.5	3.08654		Cryptococcus_sp._DSM108351	chr_1	1.5455	61.3	2.05894		Kwoniella_heveanensis_CBS569	chr_1	1.5455	50.8	-1.11549		Kwoniella_mangrovensis_CBS8507	ctg_1	1.5455	40.5	-4.41782
Cryptococcus_amylolentus_CBS6273	MEKH01000001.1	1.5465	54.9	1.48654		Cryptococcus_sp._DSM108351	chr_1	1.5465	59.2	-0.0410602		Kwoniella_heveanensis_CBS569	chr_1	1.5465	56.6	4.68451		Kwoniella_mangrovensis_CBS8507	ctg_1	1.5465	43.1	-1.81782
Cryptococcus_amylolentus_CBS6273	MEKH01000001.1	1.5475	53.2	-0.213459		Cryptococcus_sp._DSM108351	chr_1	1.5475	64.8	5.55894		Kwoniella_heveanensis_CBS569	chr_1	1.5475	48.9	-3.01549		Kwoniella_mangrovensis_CBS8507	ctg_1	1.5475	46.1	1.18218
Cryptococcus_amylolentus_CBS6273	MEKH01000001.1	1.5485	48.8	-4.61346		Cryptococcus_sp._DSM108351	chr_1	1.5485	56.1	-3.14106		Kwoniella_heveanensis_CBS569	chr_1	1.5485	51.7	-0.215489		Kwoniella_mangrovensis_CBS8507	ctg_1	1.5485	42.4	-2.51782
Cryptococcus_amylolentus_CBS6273	MEKH01000001.1	1.5495	56.9	3.48654		Cryptococcus_sp._DSM108351	chr_1	1.5495	60.2	0.95894		Kwoniella_heveanensis_CBS569	chr_1	1.5495	53	1.08451		Kwoniella_mangrovensis_CBS8507	ctg_1	1.5495	47.7	2.78218
Cryptococcus_amylolentus_CBS6273	MEKH01000001.1	1.5505	55.5	2.08654		Cryptococcus_sp._DSM108351	chr_1	1.5505	63	3.75894		Kwoniella_heveanensis_CBS569	chr_1	1.5505	49.5	-2.41549		Kwoniella_mangrovensis_CBS8507	ctg_1	1.5505	45.1	0.182179
Cryptococcus_amylolentus_CBS6273	MEKH01000001.1	1.5515	52.2	-1.21346		Cryptococcus_sp._DSM108351	chr_1	1.5515	63.4	4.15894		Kwoniella_heveanensis_CBS569	chr_1	1.5515	48.9	-3.01549		Kwoniella_mangrovensis_CBS8507	ctg_1	1.5515	47.1	2.18218
Cryptococcus_amylolentus_CBS6273	MEKH01000001.1	1.5525	56.6	3.18654		Cryptococcus_sp._DSM108351	chr_1	1.5525	62.7	3.45894		Kwoniella_heveanensis_CBS569	chr_1	1.5525	49.8	-2.11549		Kwoniella_mangrovensis_CBS8507	ctg_1	1.5525	41.3	-3.61782
Cryptococcus_amylolentus_CBS6273	MEKH01000001.1	1.5535	51.3	-2.11346		Cryptococcus_sp._DSM108351	chr_1	1.5535	63.7	4.45894		Kwoniella_heveanensis_CBS569	chr_1	1.5535	51.9	-0.0154888		Kwoniella_mangrovensis_CBS8507	ctg_1	1.5535	41	-3.91782
Cryptococcus_amylolentus_CBS6273	MEKH01000001.1	1.5545	55.2	1.78654		Cryptococcus_sp._DSM108351	chr_1	1.5545	58.4	-0.84106		Kwoniella_heveanensis_CBS569	chr_1	1.5545	49	-2.91549		Kwoniella_mangrovensis_CBS8507	ctg_1	1.5545	47.1	2.18218
Cryptococcus_amylolentus_CBS6273	MEKH01000001.1	1.5555	53.5	0.0865409		Cryptococcus_sp._DSM108351	chr_1	1.5555	69.1	9.85894		Kwoniella_heveanensis_CBS569	chr_1	1.5555	53.2	1.28451		Kwoniella_mangrovensis_CBS8507	ctg_1	1.5555	41.9	-3.01782
Cryptococcus_amylolentus_CBS6273	MEKH01000001.1	1.5565	58.6	5.18654		Cryptococcus_sp._DSM108351	chr_1	1.5565	65.5	6.25894		Kwoniella_heveanensis_CBS569	chr_1	1.5565	50.4	-1.51549		Kwoniella_mangrovensis_CBS8507	ctg_1	1.5565	41.9	-3.01782
Cryptococcus_amylolentus_CBS6273	MEKH01000001.1	1.5575	55.6	2.18654		Cryptococcus_sp._DSM108351	chr_1	1.5575	68.9	9.65894		Kwoniella_heveanensis_CBS569	chr_1	1.5575	48.9	-3.01549		Kwoniella_mangrovensis_CBS8507	ctg_1	1.5575	40.8	-4.11782
Cryptococcus_amylolentus_CBS6273	MEKH01000001.1	1.5585	51.5	-1.91346		Cryptococcus_sp._DSM108351	chr_1	1.5585	58.5	-0.74106		Kwoniella_heveanensis_CBS569	chr_1	1.5585	51.4	-0.515489		Kwoniella_mangrovensis_CBS8507	ctg_1	1.5585	47.6	2.68218
Cryptococcus_amylolentus_CBS6273	MEKH01000001.1	1.5595	53.9	0.486541		Cryptococcus_sp._DSM108351	chr_1	1.5595	62.4	3.15894		Kwoniella_heveanensis_CBS569	chr_1	1.5595	50.7	-1.21549		Kwoniella_mangrovensis_CBS8507	ctg_1	1.5595	40	-4.91782
Cryptococcus_amylolentus_CBS6273	MEKH01000001.1	1.5605	52.4	-1.01346		Cryptococcus_sp._DSM108351	chr_1	1.5605	61.4	2.15894		Kwoniella_heveanensis_CBS569	chr_1	1.5605	54.5	2.58451		Kwoniella_mangrovensis_CBS8507	ctg_1	1.5605	43.9	-1.01782
Cryptococcus_amylolentus_CBS6273	MEKH01000001.1	1.5615	54.1	0.686541		Cryptococcus_sp._DSM108351	chr_1	1.5615	67.4	8.15894		Kwoniella_heveanensis_CBS569	chr_1	1.5615	53.3	1.38451		Kwoniella_mangrovensis_CBS8507	ctg_1	1.5615	45	0.0821793
Cryptococcus_amylolentus_CBS6273	MEKH01000001.1	1.5625	51.9	-1.51346		Cryptococcus_sp._DSM108351	chr_1	1.5625	49.6	-9.64106		Kwoniella_heveanensis_CBS569	chr_1	1.5625	51.2	-0.715489		Kwoniella_mangrovensis_CBS8507	ctg_1	1.5625	45.6	0.682179
Cryptococcus_amylolentus_CBS6273	MEKH01000001.1	1.5635	48.1	-5.31346		Cryptococcus_sp._DSM108351	chr_1	1.5635	54.2	-5.04106		Kwoniella_heveanensis_CBS569	chr_1	1.5635	50.9	-1.01549		Kwoniella_mangrovensis_CBS8507	ctg_1	1.5635	45.8	0.882179
Cryptococcus_amylolentus_CBS6273	MEKH01000001.1	1.5645	53.7	0.286541		Cryptococcus_sp._DSM108351	chr_1	1.5645	61.2	1.95894		Kwoniella_heveanensis_CBS569	chr_1	1.5645	50.2	-1.71549		Kwoniella_mangrovensis_CBS8507	ctg_1	1.5645	49.8	4.88218
Cryptococcus_amylolentus_CBS6273	MEKH01000001.1	1.5655	55.9	2.48654		Cryptococcus_sp._DSM108351	chr_1	1.5655	62.8	3.55894		Kwoniella_heveanensis_CBS569	chr_1	1.5655	52.1	0.184511		Kwoniella_mangrovensis_CBS8507	ctg_1	1.5655	42.9	-2.01782
Cryptococcus_amylolentus_CBS6273	MEKH01000001.1	1.5665	55.3	1.88654		Cryptococcus_sp._DSM108351	chr_1	1.5665	58.2	-1.04106		Kwoniella_heveanensis_CBS569	chr_1	1.5665	53.1	1.18451		Kwoniella_mangrovensis_CBS8507	ctg_1	1.5665	44.5	-0.417821
Cryptococcus_amylolentus_CBS6273	MEKH01000001.1	1.5675	60.1	6.68654		Cryptococcus_sp._DSM108351	chr_1	1.5675	59.9	0.65894		Kwoniella_heveanensis_CBS569	chr_1	1.5675	50.9	-1.01549		Kwoniella_mangrovensis_CBS8507	ctg_1	1.5675	41.9	-3.01782
Cryptococcus_amylolentus_CBS6273	MEKH01000001.1	1.5685	59.1	5.68654		Cryptococcus_sp._DSM108351	chr_1	1.5685	58.9	-0.34106		Kwoniella_heveanensis_CBS569	chr_1	1.5685	50.4	-1.51549		Kwoniella_mangrovensis_CBS8507	ctg_1	1.5685	43	-1.91782
Cryptococcus_amylolentus_CBS6273	MEKH01000001.1	1.5695	52.6	-0.813459		Cryptococcus_sp._DSM108351	chr_1	1.5695	59.5	0.25894		Kwoniella_heveanensis_CBS569	chr_1	1.5695	50.1	-1.81549		Kwoniella_mangrovensis_CBS8507	ctg_1	1.5695	47.8	2.88218
Cryptococcus_amylolentus_CBS6273	MEKH01000001.1	1.5705	52.2	-1.21346		Cryptococcus_sp._DSM108351	chr_1	1.5705	59.5	0.25894		Kwoniella_heveanensis_CBS569	chr_1	1.5705	52.4	0.484511		Kwoniella_mangrovensis_CBS8507	ctg_1	1.5705	46.1	1.18218
Cryptococcus_amylolentus_CBS6273	MEKH01000001.1	1.5715	55.8	2.38654		Cryptococcus_sp._DSM108351	chr_1	1.5715	57.2	-2.04106		Kwoniella_heveanensis_CBS569	chr_1	1.5715	52.7	0.784511		Kwoniella_mangrovensis_CBS8507	ctg_1	1.5715	46.4	1.48218
Cryptococcus_amylolentus_CBS6273	MEKH01000001.1	1.5725	53	-0.413459		Cryptococcus_sp._DSM108351	chr_1	1.5725	57.5	-1.74106		Kwoniella_heveanensis_CBS569	chr_1	1.5725	52.2	0.284511		Kwoniella_mangrovensis_CBS8507	ctg_1	1.5725	48.4	3.48218
Cryptococcus_amylolentus_CBS6273	MEKH01000001.1	1.5735	53.9	0.486541		Cryptococcus_sp._DSM108351	chr_1	1.5735	62	2.75894		Kwoniella_heveanensis_CBS569	chr_1	1.5735	56.3	4.38451		Kwoniella_mangrovensis_CBS8507	ctg_1	1.5735	46.1	1.18218
Cryptococcus_amylolentus_CBS6273	MEKH01000001.1	1.5745	52.8	-0.613459		Cryptococcus_sp._DSM108351	chr_1	1.5745	61.3	2.05894		Kwoniella_heveanensis_CBS569	chr_1	1.5745	53.1	1.18451		Kwoniella_mangrovensis_CBS8507	ctg_1	1.5745	48.4	3.48218
Cryptococcus_amylolentus_CBS6273	MEKH01000001.1	1.5755	52.3	-1.11346		Cryptococcus_sp._DSM108351	chr_1	1.5755	60.3	1.05894		Kwoniella_heveanensis_CBS569	chr_1	1.5755	52.3	0.384511		Kwoniella_mangrovensis_CBS8507	ctg_1	1.5755	47	2.08218
Cryptococcus_amylolentus_CBS6273	MEKH01000001.1	1.5765	53.6	0.186541		Cryptococcus_sp._DSM108351	chr_1	1.5765	63	3.75894		Kwoniella_heveanensis_CBS569	chr_1	1.5765	51.2	-0.715489		Kwoniella_mangrovensis_CBS8507	ctg_1	1.5765	47.1	2.18218
Cryptococcus_amylolentus_CBS6273	MEKH01000001.1	1.5775	52.4	-1.01346		Cryptococcus_sp._DSM108351	chr_1	1.5775	64.5	5.25894		Kwoniella_heveanensis_CBS569	chr_1	1.5775	55.5	3.58451		Kwoniella_mangrovensis_CBS8507	ctg_1	1.5775	47.1	2.18218
Cryptococcus_amylolentus_CBS6273	MEKH01000001.1	1.5785	51.4	-2.01346		Cryptococcus_sp._DSM108351	chr_1	1.5785	66	6.75894		Kwoniella_heveanensis_CBS569	chr_1	1.5785	50.3	-1.61549		Kwoniella_mangrovensis_CBS8507	ctg_1	1.5785	48.8	3.88218
Cryptococcus_amylolentus_CBS6273	MEKH01000001.1	1.5795	52.7	-0.713459		Cryptococcus_sp._DSM108351	chr_1	1.5795	69.1	9.85894		Kwoniella_heveanensis_CBS569	chr_1	1.5795	55.8	3.88451		Kwoniella_mangrovensis_CBS8507	ctg_1	1.5795	47.6	2.68218
Cryptococcus_amylolentus_CBS6273	MEKH01000001.1	1.5805	52.9	-0.513459		Cryptococcus_sp._DSM108351	chr_1	1.5805	70.2	10.9589		Kwoniella_heveanensis_CBS569	chr_1	1.5805	52.5	0.584511		Kwoniella_mangrovensis_CBS8507	ctg_1	1.5805	46.7	1.78218
Cryptococcus_amylolentus_CBS6273	MEKH01000001.1	1.5815	54.8	1.38654		Cryptococcus_sp._DSM108351	chr_1	1.5815	65.2	5.95894		Kwoniella_heveanensis_CBS569	chr_1	1.5815	53.8	1.88451		Kwoniella_mangrovensis_CBS8507	ctg_1	1.5815	47.3	2.38218
Cryptococcus_amylolentus_CBS6273	MEKH01000001.1	1.5825	51.1	-2.31346		Cryptococcus_sp._DSM108351	chr_1	1.5825	61	1.75894		Kwoniella_heveanensis_CBS569	chr_1	1.5825	56	4.08451		Kwoniella_mangrovensis_CBS8507	ctg_1	1.5825	45.6	0.682179
Cryptococcus_amylolentus_CBS6273	MEKH01000001.1	1.5835	54.2	0.786541		Cryptococcus_sp._DSM108351	chr_1	1.5835	60.3	1.05894		Kwoniella_heveanensis_CBS569	chr_1	1.5835	51.4	-0.515489		Kwoniella_mangrovensis_CBS8507	ctg_1	1.5835	42.5	-2.41782
Cryptococcus_amylolentus_CBS6273	MEKH01000001.1	1.5845	51.4	-2.01346		Cryptococcus_sp._DSM108351	chr_1	1.5845	58.4	-0.84106		Kwoniella_heveanensis_CBS569	chr_1	1.5845	48.5	-3.41549		Kwoniella_mangrovensis_CBS8507	ctg_1	1.5845	47.9	2.98218
Cryptococcus_amylolentus_CBS6273	MEKH01000001.1	1.5855	57.2	3.78654		Cryptococcus_sp._DSM108351	chr_1	1.5855	65.1	5.85894		Kwoniella_heveanensis_CBS569	chr_1	1.5855	52.7	0.784511		Kwoniella_mangrovensis_CBS8507	ctg_1	1.5855	46.8	1.88218
Cryptococcus_amylolentus_CBS6273	MEKH01000001.1	1.5865	56.9	3.48654		Cryptococcus_sp._DSM108351	chr_1	1.5865	56.8	-2.44106		Kwoniella_heveanensis_CBS569	chr_1	1.5865	54.4	2.48451		Kwoniella_mangrovensis_CBS8507	ctg_1	1.5865	45.7	0.782179
Cryptococcus_amylolentus_CBS6273	MEKH01000001.1	1.5875	58.2	4.78654		Cryptococcus_sp._DSM108351	chr_1	1.5875	59.7	0.45894		Kwoniella_heveanensis_CBS569	chr_1	1.5875	55.5	3.58451		Kwoniella_mangrovensis_CBS8507	ctg_1	1.5875	47.7	2.78218
Cryptococcus_amylolentus_CBS6273	MEKH01000001.1	1.5885	52.5	-0.913459		Cryptococcus_sp._DSM108351	chr_1	1.5885	55.7	-3.54106		Kwoniella_heveanensis_CBS569	chr_1	1.5885	49.9	-2.01549		Kwoniella_mangrovensis_CBS8507	ctg_1	1.5885	51.4	6.48218
Cryptococcus_amylolentus_CBS6273	MEKH01000001.1	1.5895	51.6	-1.81346		Cryptococcus_sp._DSM108351	chr_1	1.5895	57	-2.24106		Kwoniella_heveanensis_CBS569	chr_1	1.5895	50.2	-1.71549		Kwoniella_mangrovensis_CBS8507	ctg_1	1.5895	47.8	2.88218
Cryptococcus_amylolentus_CBS6273	MEKH01000001.1	1.5905	52.6	-0.813459		Cryptococcus_sp._DSM108351	chr_1	1.5905	54.2	-5.04106		Kwoniella_heveanensis_CBS569	chr_1	1.5905	53.1	1.18451		Kwoniella_mangrovensis_CBS8507	ctg_1	1.5905	48.9	3.98218
Cryptococcus_amylolentus_CBS6273	MEKH01000001.1	1.5915	56.3	2.88654		Cryptococcus_sp._DSM108351	chr_1	1.5915	54.4	-4.84106		Kwoniella_heveanensis_CBS569	chr_1	1.5915	53.7	1.78451		Kwoniella_mangrovensis_CBS8507	ctg_1	1.5915	49.7	4.78218
Cryptococcus_amylolentus_CBS6273	MEKH01000001.1	1.5925	58.8	5.38654		Cryptococcus_sp._DSM108351	chr_1	1.5925	59.7	0.45894		Kwoniella_heveanensis_CBS569	chr_1	1.5925	51.9	-0.0154888		Kwoniella_mangrovensis_CBS8507	ctg_1	1.5925	42.3	-2.61782
Cryptococcus_amylolentus_CBS6273	MEKH01000001.1	1.5935	52.1	-1.31346		Cryptococcus_sp._DSM108351	chr_1	1.5935	54.8	-4.44106		Kwoniella_heveanensis_CBS569	chr_1	1.5935	56.1	4.18451		Kwoniella_mangrovensis_CBS8507	ctg_1	1.5935	44.9	-0.0178207
Cryptococcus_amylolentus_CBS6273	MEKH01000001.1	1.5945	50.9	-2.51346		Cryptococcus_sp._DSM108351	chr_1	1.5945	58.5	-0.74106		Kwoniella_heveanensis_CBS569	chr_1	1.5945	52.3	0.384511		Kwoniella_mangrovensis_CBS8507	ctg_1	1.5945	45.3	0.382179
Cryptococcus_amylolentus_CBS6273	MEKH01000001.1	1.5955	53.4	-0.0134591		Cryptococcus_sp._DSM108351	chr_1	1.5955	70.8	11.5589		Kwoniella_heveanensis_CBS569	chr_1	1.5955	52.4	0.484511		Kwoniella_mangrovensis_CBS8507	ctg_1	1.5955	41.9	-3.01782
Cryptococcus_amylolentus_CBS6273	MEKH01000001.1	1.5965	50.5	-2.91346		Cryptococcus_sp._DSM108351	chr_1	1.5965	61.6	2.35894		Kwoniella_heveanensis_CBS569	chr_1	1.5965	51.6	-0.315489		Kwoniella_mangrovensis_CBS8507	ctg_1	1.5965	50.8	5.88218
Cryptococcus_amylolentus_CBS6273	MEKH01000001.1	1.5975	51.1	-2.31346		Cryptococcus_sp._DSM108351	chr_1	1.5975	65.5	6.25894		Kwoniella_heveanensis_CBS569	chr_1	1.5975	49.6	-2.31549		Kwoniella_mangrovensis_CBS8507	ctg_1	1.5975	51	6.08218
Cryptococcus_amylolentus_CBS6273	MEKH01000001.1	1.5985	51.2	-2.21346		Cryptococcus_sp._DSM108351	chr_1	1.5985	67.1	7.85894		Kwoniella_heveanensis_CBS569	chr_1	1.5985	53	1.08451		Kwoniella_mangrovensis_CBS8507	ctg_1	1.5985	47.9	2.98218
Cryptococcus_amylolentus_CBS6273	MEKH01000001.1	1.5995	50.8	-2.61346		Cryptococcus_sp._DSM108351	chr_1	1.5995	74	14.7589		Kwoniella_heveanensis_CBS569	chr_1	1.5995	50.4	-1.51549		Kwoniella_mangrovensis_CBS8507	ctg_1	1.5995	46.1	1.18218
Cryptococcus_amylolentus_CBS6273	MEKH01000001.1	1.6005	55.2	1.78654		Cryptococcus_sp._DSM108351	chr_1	1.6005	74.3	15.0589		Kwoniella_heveanensis_CBS569	chr_1	1.6005	49.9	-2.01549		Kwoniella_mangrovensis_CBS8507	ctg_1	1.6005	43.6	-1.31782
Cryptococcus_amylolentus_CBS6273	MEKH01000001.1	1.6015	53.8	0.386541		Cryptococcus_sp._DSM108351	chr_1	1.6015	67.4	8.15894		Kwoniella_heveanensis_CBS569	chr_1	1.6015	48.4	-3.51549		Kwoniella_mangrovensis_CBS8507	ctg_1	1.6015	45.2	0.282179
Cryptococcus_amylolentus_CBS6273	MEKH01000001.1	1.6025	54	0.586541		Cryptococcus_sp._DSM108351	chr_1	1.6025	64	4.75894		Kwoniella_heveanensis_CBS569	chr_1	1.6025	50.4	-1.51549		Kwoniella_mangrovensis_CBS8507	ctg_1	1.6025	43.2	-1.71782
Cryptococcus_amylolentus_CBS6273	MEKH01000001.1	1.6035	49.7	-3.71346		Cryptococcus_sp._DSM108351	chr_1	1.6035	60.4	1.15894		Kwoniella_heveanensis_CBS569	chr_1	1.6035	51.8	-0.115489		Kwoniella_mangrovensis_CBS8507	ctg_1	1.6035	39.4	-5.51782
Cryptococcus_amylolentus_CBS6273	MEKH01000001.1	1.6045	59.5	6.08654		Cryptococcus_sp._DSM108351	chr_1	1.6045	64.1	4.85894		Kwoniella_heveanensis_CBS569	chr_1	1.6045	53.1	1.18451		Kwoniella_mangrovensis_CBS8507	ctg_1	1.6045	40.3	-4.61782
Cryptococcus_amylolentus_CBS6273	MEKH01000001.1	1.6055	58.7	5.28654		Cryptococcus_sp._DSM108351	chr_1	1.6055	61.4	2.15894		Kwoniella_heveanensis_CBS569	chr_1	1.6055	48.7	-3.21549		Kwoniella_mangrovensis_CBS8507	ctg_1	1.6055	48.2	3.28218
Cryptococcus_amylolentus_CBS6273	MEKH01000001.1	1.6065	54.3	0.886541		Cryptococcus_sp._DSM108351	chr_1	1.6065	61	1.75894		Kwoniella_heveanensis_CBS569	chr_1	1.6065	52.9	0.984511		Kwoniella_mangrovensis_CBS8507	ctg_1	1.6065	44.1	-0.817821
Cryptococcus_amylolentus_CBS6273	MEKH01000001.1	1.6075	54.5	1.08654		Cryptococcus_sp._DSM108351	chr_1	1.6075	54.7	-4.54106		Kwoniella_heveanensis_CBS569	chr_1	1.6075	54.8	2.88451		Kwoniella_mangrovensis_CBS8507	ctg_1	1.6075	43.3	-1.61782
Cryptococcus_amylolentus_CBS6273	MEKH01000001.1	1.6085	57.1	3.68654		Cryptococcus_sp._DSM108351	chr_1	1.6085	56	-3.24106		Kwoniella_heveanensis_CBS569	chr_1	1.6085	52.5	0.584511		Kwoniella_mangrovensis_CBS8507	ctg_1	1.6085	45.9	0.982179
Cryptococcus_amylolentus_CBS6273	MEKH01000001.1	1.6095	57.7	4.28654		Cryptococcus_sp._DSM108351	chr_1	1.6095	55.1	-4.14106		Kwoniella_heveanensis_CBS569	chr_1	1.6095	48.3	-3.61549		Kwoniella_mangrovensis_CBS8507	ctg_1	1.6095	43.1	-1.81782
Cryptococcus_amylolentus_CBS6273	MEKH01000001.1	1.6105	60.3	6.88654		Cryptococcus_sp._DSM108351	chr_1	1.6105	57.6	-1.64106		Kwoniella_heveanensis_CBS569	chr_1	1.6105	52.8	0.884511		Kwoniella_mangrovensis_CBS8507	ctg_1	1.6105	41.8	-3.11782
Cryptococcus_amylolentus_CBS6273	MEKH01000001.1	1.6115	50.6	-2.81346		Cryptococcus_sp._DSM108351	chr_1	1.6115	60.8	1.55894		Kwoniella_heveanensis_CBS569	chr_1	1.6115	57.8	5.88451		Kwoniella_mangrovensis_CBS8507	ctg_1	1.6115	47.2	2.28218
Cryptococcus_amylolentus_CBS6273	MEKH01000001.1	1.6125	51.8	-1.61346		Cryptococcus_sp._DSM108351	chr_1	1.6125	58.3	-0.94106		Kwoniella_heveanensis_CBS569	chr_1	1.6125	49.6	-2.31549		Kwoniella_mangrovensis_CBS8507	ctg_1	1.6125	44.9	-0.0178207
Cryptococcus_amylolentus_CBS6273	MEKH01000001.1	1.6135	54.5	1.08654		Cryptococcus_sp._DSM108351	chr_1	1.6135	58.3	-0.94106		Kwoniella_heveanensis_CBS569	chr_1	1.6135	48	-3.91549		Kwoniella_mangrovensis_CBS8507	ctg_1	1.6135	44.6	-0.317821
Cryptococcus_amylolentus_CBS6273	MEKH01000001.1	1.6145	53.7	0.286541		Cryptococcus_sp._DSM108351	chr_1	1.6145	64.3	5.05894		Kwoniella_heveanensis_CBS569	chr_1	1.6145	46.9	-5.01549		Kwoniella_mangrovensis_CBS8507	ctg_1	1.6145	48.3	3.38218
Cryptococcus_amylolentus_CBS6273	MEKH01000001.1	1.6155	52.3	-1.11346		Cryptococcus_sp._DSM108351	chr_1	1.6155	56.4	-2.84106		Kwoniella_heveanensis_CBS569	chr_1	1.6155	54.3	2.38451		Kwoniella_mangrovensis_CBS8507	ctg_1	1.6155	48.3	3.38218
Cryptococcus_amylolentus_CBS6273	MEKH01000001.1	1.6165	51.5	-1.91346		Cryptococcus_sp._DSM108351	chr_1	1.6165	61.2	1.95894		Kwoniella_heveanensis_CBS569	chr_1	1.6165	50.7	-1.21549		Kwoniella_mangrovensis_CBS8507	ctg_1	1.6165	48.4	3.48218
Cryptococcus_amylolentus_CBS6273	MEKH01000001.1	1.6175	54.9	1.48654		Cryptococcus_sp._DSM108351	chr_1	1.6175	55.8	-3.44106		Kwoniella_heveanensis_CBS569	chr_1	1.6175	55.6	3.68451		Kwoniella_mangrovensis_CBS8507	ctg_1	1.6175	46.2	1.28218
Cryptococcus_amylolentus_CBS6273	MEKH01000001.1	1.6185	56.6	3.18654		Cryptococcus_sp._DSM108351	chr_1	1.6185	58.7	-0.54106		Kwoniella_heveanensis_CBS569	chr_1	1.6185	53.4	1.48451		Kwoniella_mangrovensis_CBS8507	ctg_1	1.6185	43.4	-1.51782
Cryptococcus_amylolentus_CBS6273	MEKH01000001.1	1.6195	56.2	2.78654		Cryptococcus_sp._DSM108351	chr_1	1.6195	59.7	0.45894		Kwoniella_heveanensis_CBS569	chr_1	1.6195	47.2	-4.71549		Kwoniella_mangrovensis_CBS8507	ctg_1	1.6195	43.7	-1.21782
Cryptococcus_amylolentus_CBS6273	MEKH01000001.1	1.6205	45.3	-8.11346		Cryptococcus_sp._DSM108351	chr_1	1.6205	65.4	6.15894		Kwoniella_heveanensis_CBS569	chr_1	1.6205	49.9	-2.01549		Kwoniella_mangrovensis_CBS8507	ctg_1	1.6205	42.6	-2.31782
Cryptococcus_amylolentus_CBS6273	MEKH01000001.1	1.6215	52.8	-0.613459		Cryptococcus_sp._DSM108351	chr_1	1.6215	56.8	-2.44106		Kwoniella_heveanensis_CBS569	chr_1	1.6215	54.3	2.38451		Kwoniella_mangrovensis_CBS8507	ctg_1	1.6215	39.9	-5.01782
Cryptococcus_amylolentus_CBS6273	MEKH01000001.1	1.6225	54.8	1.38654		Cryptococcus_sp._DSM108351	chr_1	1.6225	55.3	-3.94106		Kwoniella_heveanensis_CBS569	chr_1	1.6225	52.5	0.584511		Kwoniella_mangrovensis_CBS8507	ctg_1	1.6225	46.8	1.88218
Cryptococcus_amylolentus_CBS6273	MEKH01000001.1	1.6235	49.7	-3.71346		Cryptococcus_sp._DSM108351	chr_1	1.6235	57.3	-1.94106		Kwoniella_heveanensis_CBS569	chr_1	1.6235	51	-0.915489		Kwoniella_mangrovensis_CBS8507	ctg_1	1.6235	49.2	4.28218
Cryptococcus_amylolentus_CBS6273	MEKH01000001.1	1.6245	56.9	3.48654		Cryptococcus_sp._DSM108351	chr_1	1.6245	49.2	-10.0411		Kwoniella_heveanensis_CBS569	chr_1	1.6245	52.5	0.584511		Kwoniella_mangrovensis_CBS8507	ctg_1	1.6245	42.3	-2.61782
Cryptococcus_amylolentus_CBS6273	MEKH01000001.1	1.6255	50.7	-2.71346		Cryptococcus_sp._DSM108351	chr_1	1.6255	56.5	-2.74106		Kwoniella_heveanensis_CBS569	chr_1	1.6255	51.7	-0.215489		Kwoniella_mangrovensis_CBS8507	ctg_1	1.6255	43.7	-1.21782
Cryptococcus_amylolentus_CBS6273	MEKH01000001.1	1.6265	50.7	-2.71346		Cryptococcus_sp._DSM108351	chr_1	1.6265	58	-1.24106		Kwoniella_heveanensis_CBS569	chr_1	1.6265	51.1	-0.815489		Kwoniella_mangrovensis_CBS8507	ctg_1	1.6265	44.5	-0.417821
Cryptococcus_amylolentus_CBS6273	MEKH01000001.1	1.6275	53.4	-0.0134591		Cryptococcus_sp._DSM108351	chr_1	1.6275	66	6.75894		Kwoniella_heveanensis_CBS569	chr_1	1.6275	51.5	-0.415489		Kwoniella_mangrovensis_CBS8507	ctg_1	1.6275	45.4	0.482179
Cryptococcus_amylolentus_CBS6273	MEKH01000001.1	1.6285	49.2	-4.21346		Cryptococcus_sp._DSM108351	chr_1	1.6285	65.4	6.15894		Kwoniella_heveanensis_CBS569	chr_1	1.6285	56.2	4.28451		Kwoniella_mangrovensis_CBS8507	ctg_1	1.6285	45.5	0.582179
Cryptococcus_amylolentus_CBS6273	MEKH01000001.1	1.6295	52.7	-0.713459		Cryptococcus_sp._DSM108351	chr_1	1.6295	61.6	2.35894		Kwoniella_heveanensis_CBS569	chr_1	1.6295	47.2	-4.71549		Kwoniella_mangrovensis_CBS8507	ctg_1	1.6295	41.6	-3.31782
Cryptococcus_amylolentus_CBS6273	MEKH01000001.1	1.6305	51.5	-1.91346		Cryptococcus_sp._DSM108351	chr_1	1.6305	59.2	-0.0410602		Kwoniella_heveanensis_CBS569	chr_1	1.6305	52.2	0.284511		Kwoniella_mangrovensis_CBS8507	ctg_1	1.6305	45	0.0821793
Cryptococcus_amylolentus_CBS6273	MEKH01000001.1	1.6315	51.7	-1.71346		Cryptococcus_sp._DSM108351	chr_1	1.6315	60.7	1.45894		Kwoniella_heveanensis_CBS569	chr_1	1.6315	53.2	1.28451		Kwoniella_mangrovensis_CBS8507	ctg_1	1.6315	46.7	1.78218
Cryptococcus_amylolentus_CBS6273	MEKH01000001.1	1.6325	53	-0.413459		Cryptococcus_sp._DSM108351	chr_1	1.6325	64	4.75894		Kwoniella_heveanensis_CBS569	chr_1	1.6325	52.3	0.384511		Kwoniella_mangrovensis_CBS8507	ctg_1	1.6325	44.3	-0.617821
Cryptococcus_amylolentus_CBS6273	MEKH01000001.1	1.6335	49.3	-4.11346		Cryptococcus_sp._DSM108351	chr_1	1.6335	55.9	-3.34106		Kwoniella_heveanensis_CBS569	chr_1	1.6335	50.7	-1.21549		Kwoniella_mangrovensis_CBS8507	ctg_1	1.6335	48	3.08218
Cryptococcus_amylolentus_CBS6273	MEKH01000001.1	1.6345	53.3	-0.113459		Cryptococcus_sp._DSM108351	chr_1	1.6345	59.8	0.55894		Kwoniella_heveanensis_CBS569	chr_1	1.6345	50.8	-1.11549		Kwoniella_mangrovensis_CBS8507	ctg_1	1.6345	42.4	-2.51782
Cryptococcus_amylolentus_CBS6273	MEKH01000001.1	1.6355	54.9	1.48654		Cryptococcus_sp._DSM108351	chr_1	1.6355	51.4	-7.84106		Kwoniella_heveanensis_CBS569	chr_1	1.6355	54.8	2.88451		Kwoniella_mangrovensis_CBS8507	ctg_1	1.6355	46.2	1.28218
Cryptococcus_amylolentus_CBS6273	MEKH01000001.1	1.6365	54.6	1.18654		Cryptococcus_sp._DSM108351	chr_1	1.6365	52.7	-6.54106		Kwoniella_heveanensis_CBS569	chr_1	1.6365	56.5	4.58451		Kwoniella_mangrovensis_CBS8507	ctg_1	1.6365	48.5	3.58218
Cryptococcus_amylolentus_CBS6273	MEKH01000001.1	1.6375	53.8	0.386541		Cryptococcus_sp._DSM108351	chr_1	1.6375	58.6	-0.64106		Kwoniella_heveanensis_CBS569	chr_1	1.6375	48.3	-3.61549		Kwoniella_mangrovensis_CBS8507	ctg_1	1.6375	53.5	8.58218
Cryptococcus_amylolentus_CBS6273	MEKH01000001.1	1.6385	51.7	-1.71346		Cryptococcus_sp._DSM108351	chr_1	1.6385	57.2	-2.04106		Kwoniella_heveanensis_CBS569	chr_1	1.6385	51.7	-0.215489		Kwoniella_mangrovensis_CBS8507	ctg_1	1.6385	51.1	6.18218
Cryptococcus_amylolentus_CBS6273	MEKH01000001.1	1.6395	53.4	-0.0134591		Cryptococcus_sp._DSM108351	chr_1	1.6395	58.7	-0.54106		Kwoniella_heveanensis_CBS569	chr_1	1.6395	54	2.08451		Kwoniella_mangrovensis_CBS8507	ctg_1	1.6395	52.7	7.78218
Cryptococcus_amylolentus_CBS6273	MEKH01000001.1	1.6405	52.8	-0.613459		Cryptococcus_sp._DSM108351	chr_1	1.6405	58.2	-1.04106		Kwoniella_heveanensis_CBS569	chr_1	1.6405	52.9	0.984511		Kwoniella_mangrovensis_CBS8507	ctg_1	1.6405	45.2	0.282179
Cryptococcus_amylolentus_CBS6273	MEKH01000001.1	1.6415	51.2	-2.21346		Cryptococcus_sp._DSM108351	chr_1	1.6415	59.3	0.0589398		Kwoniella_heveanensis_CBS569	chr_1	1.6415	50.9	-1.01549		Kwoniella_mangrovensis_CBS8507	ctg_1	1.6415	44.6	-0.317821
Cryptococcus_amylolentus_CBS6273	MEKH01000001.1	1.6425	49.3	-4.11346		Cryptococcus_sp._DSM108351	chr_1	1.6425	59.5	0.25894		Kwoniella_heveanensis_CBS569	chr_1	1.6425	53	1.08451		Kwoniella_mangrovensis_CBS8507	ctg_1	1.6425	40.6	-4.31782
Cryptococcus_amylolentus_CBS6273	MEKH01000001.1	1.6435	50.5	-2.91346		Cryptococcus_sp._DSM108351	chr_1	1.6435	56.4	-2.84106		Kwoniella_heveanensis_CBS569	chr_1	1.6435	52.2	0.284511		Kwoniella_mangrovensis_CBS8507	ctg_1	1.6435	42.5	-2.41782
Cryptococcus_amylolentus_CBS6273	MEKH01000001.1	1.6445	51.6	-1.81346		Cryptococcus_sp._DSM108351	chr_1	1.6445	56.2	-3.04106		Kwoniella_heveanensis_CBS569	chr_1	1.6445	55.2	3.28451		Kwoniella_mangrovensis_CBS8507	ctg_1	1.6445	44.8	-0.117821
Cryptococcus_amylolentus_CBS6273	MEKH01000001.1	1.6455	50.1	-3.31346		Cryptococcus_sp._DSM108351	chr_1	1.6455	60.7	1.45894		Kwoniella_heveanensis_CBS569	chr_1	1.6455	52.8	0.884511		Kwoniella_mangrovensis_CBS8507	ctg_1	1.6455	42.9	-2.01782
Cryptococcus_amylolentus_CBS6273	MEKH01000001.1	1.6465	51.3	-2.11346		Cryptococcus_sp._DSM108351	chr_1	1.6465	65.1	5.85894		Kwoniella_heveanensis_CBS569	chr_1	1.6465	52.6	0.684511		Kwoniella_mangrovensis_CBS8507	ctg_1	1.6465	41.4	-3.51782
Cryptococcus_amylolentus_CBS6273	MEKH01000001.1	1.6475	53.5	0.0865409		Cryptococcus_sp._DSM108351	chr_1	1.6475	54.6	-4.64106		Kwoniella_heveanensis_CBS569	chr_1	1.6475	47.8	-4.11549		Kwoniella_mangrovensis_CBS8507	ctg_1	1.6475	47.4	2.48218
Cryptococcus_amylolentus_CBS6273	MEKH01000001.1	1.6485	56.5	3.08654		Cryptococcus_sp._DSM108351	chr_1	1.6485	59.6	0.35894		Kwoniella_heveanensis_CBS569	chr_1	1.6485	54.7	2.78451		Kwoniella_mangrovensis_CBS8507	ctg_1	1.6485	44.6	-0.317821
Cryptococcus_amylolentus_CBS6273	MEKH01000001.1	1.6495	48.8	-4.61346		Cryptococcus_sp._DSM108351	chr_1	1.6495	55.6	-3.64106		Kwoniella_heveanensis_CBS569	chr_1	1.6495	44.2	-7.71549		Kwoniella_mangrovensis_CBS8507	ctg_1	1.6495	41.6	-3.31782
Cryptococcus_amylolentus_CBS6273	MEKH01000001.1	1.6505	51.2	-2.21346		Cryptococcus_sp._DSM108351	chr_1	1.6505	54.7	-4.54106		Kwoniella_heveanensis_CBS569	chr_1	1.6505	53	1.08451		Kwoniella_mangrovensis_CBS8507	ctg_1	1.6505	47.9	2.98218
Cryptococcus_amylolentus_CBS6273	MEKH01000001.1	1.6515	58	4.58654		Cryptococcus_sp._DSM108351	chr_1	1.6515	58.3	-0.94106		Kwoniella_heveanensis_CBS569	chr_1	1.6515	57.5	5.58451		Kwoniella_mangrovensis_CBS8507	ctg_1	1.6515	47.9	2.98218
Cryptococcus_amylolentus_CBS6273	MEKH01000001.1	1.6525	51.9	-1.51346		Cryptococcus_sp._DSM108351	chr_1	1.6525	59.5	0.25894		Kwoniella_heveanensis_CBS569	chr_1	1.6525	52.7	0.784511		Kwoniella_mangrovensis_CBS8507	ctg_1	1.6525	47.6	2.68218
Cryptococcus_amylolentus_CBS6273	MEKH01000001.1	1.6535	49.8	-3.61346		Cryptococcus_sp._DSM108351	chr_1	1.6535	56.1	-3.14106		Kwoniella_heveanensis_CBS569	chr_1	1.6535	48.3	-3.61549		Kwoniella_mangrovensis_CBS8507	ctg_1	1.6535	47.4	2.48218
[truncated: 23,584 more rows]

## Sheet: B
B. GC content reduction in the P/R locus relative to genome-wide background (clades C and D)
[truncated: 11 more rows]

[truncated: 5 more sheets: C, D, E, F, G]
